# Supplementary material for: The Urinary Metabolomic Fingerprint in Extremely Preterm Infants on Total Parenteral Nutrition vs. Enteral Feeds
Source: Metabolites. 2023 Aug 24;13(9):971. doi: 10.3390/metabo13090971 (PMC10537655; doi:10.3390/metabo13090971)
Supplement: Supplementary file 1 [file metabolites-13-00971-s001.zip]

Archive with 5 entries (5 files):
- Figures S1-S3.pdf
- Table_S1.xlsx
- Table_S2.xlsx
- Table_S3.xlsx
- Table_S4.xlsx
