# Supplementary material for: The Urinary Metabolomic Fingerprint in Extremely Preterm Infants on Total Parenteral Nutrition vs. Enteral Feeds
Source: Metabolites. 2023 Aug 24;13(9):971. doi: 10.3390/metabo13090971 (PMC10537655; doi:10.3390/metabo13090971)
Supplement: Supplementary file 1 [file metabolites-13-00971-s001.zip › Table_S1.xlsx]

## Sheet: Sheet1
Table S1: MWAS Summary Statistics for Metabolomic Associations to TPN v Enteral Feeds for all Urinary Metabolites at 28-days Profiled by Metabolon
n=314 infants: 188 TPN and 126 Enteral feeds; OR and fold change >1 = higher level for TPN				Meta Analysis (TOLSURF + PROP)					TOLSURF Logistic Regression					PROP Logistic Regression
Chemical Name	Sub-Pathway	Super-Pathway	Metabolon Chemical ID	Odds Ratio	p value	q value	Odds Ratio 95% CI upper	Odds Ratio 95% CI lower	Odds Ratio	p value	se	Fold change	Percent missing	Odds Ratio	p value	se	Fold change	Percent missing
dexpanthenol	Chemical	Xenobiotics	100002376	11.1909	6.60201e-15	3.58665e-12	20.5444	6.09583	7.6329	1.83223e-08	0.36119	2.67673	1.16959	32.59	7.87407e-09	0.603695	9.92773	7.69231
gluconate	Food Component/Plant	Xenobiotics	338	12.0678	6.663e-14	1.80989e-11	23.1473	6.29149	7.38822	1.11936e-07	0.376897	2.08455	0	66.994	2.39236e-09	0.704449	7.57014	0
X-18886			999918886	0.531197	1.30805e-13	1.88968e-11	0.628018	0.449304	0.52845	1.48791e-06	0.132522	0.304345	0.584795	0.533159	1.81946e-08	0.111744	0.238516	0
X-24332			999924332	0.499015	1.39135e-13	1.88968e-11	0.599932	0.415073	0.527653	4.67681e-06	0.139626	0.357576	2.33918	0.476481	5.38633e-09	0.127053	0.249785	1.3986
ferulic acid 4-sulfate	Food Component/Plant	Xenobiotics	100005389	0.489202	5.86951e-13	5.4994e-11	0.594256	0.402719	0.544084	6.6386e-06	0.135107	0.341081	15.2047	0.431862	9.49964e-09	0.146295	0.125093	29.3706
X-21829			999921829	0.524701	6.0737e-13	5.4994e-11	0.625416	0.440204	0.532709	1.51422e-06	0.130949	0.318202	1.75439	0.517754	8.37099e-08	0.122833	0.27713	2.0979
2,6-dihydroxybenzoic acid	Drug - Topical Agents	Xenobiotics	100020837	0.720545	3.1084e-12	2.34811e-10	0.79008	0.65713	0.76702	6.86972e-07	0.0534224	0.213724	19.883	0.581589	4.25698e-08	0.0989062	0.161719	11.8881
ascorbic acid 3-sulfate*	Ascorbate and Aldarate Metabolism	Cofactors and Vitamins	100020409	0.429383	3.45776e-12	2.34811e-10	0.544842	0.338391	0.509978	1.01005e-06	0.137717	0.380231	0	0.234627	1.95091e-08	0.258134	0.337329	0
X-17346			999917346	0.498948	5.41029e-12	2.97129e-10	0.607986	0.409465	0.557749	1.30268e-05	0.13392	0.451313	1.16959	0.431212	4.05252e-08	0.153256	0.276408	0
X-24587			999924587	5.0862	6.14863e-12	2.97129e-10	8.08616	3.19923	3.77469	1.84192e-06	0.278471	2.34696	0	11.0158	8.68468e-08	0.44828	8.13811	2.0979
3-methyladipate	Fatty Acid, Dicarboxylate	Lipid	100001765	0.348025	6.36884e-12	2.97129e-10	0.470288	0.257547	0.356324	3.91541e-06	0.223561	0.554378	0	0.340766	3.54415e-07	0.211424	0.437221	0
2,8-quinolinediol sulfate	Food Component/Plant	Xenobiotics	100004321	0.274712	6.56318e-12	2.97129e-10	0.397224	0.189986	0.349997	1.24191e-06	0.216512	0.226803	52.0468	0.13013	8.21638e-08	0.380288	0.0952796	35.6643
indoleacetylglycine	Tryptophan Metabolism	Amino Acid	100006730	0.425268	9.20869e-12	3.84829e-10	0.543758	0.332599	0.392174	1.26633e-05	0.214403	0.285458	52.6316	0.443566	1.4564e-07	0.154605	0.198893	20.979
X-17343			999917343	0.673779	1.19567e-11	4.63978e-10	0.755239	0.601105	0.706598	6.09752e-06	0.0767841	0.43414	0	0.631766	2.74111e-07	0.0893381	0.223625	0
3-(3-hydroxyphenyl)propionate sulfate	Benzoate Metabolism	Xenobiotics	100005391	0.186886	1.95701e-11	7.08786e-10	0.305051	0.114494	0.267333	1.54251e-05	0.305206	0.191819	60.8187	0.0900733	3.32166e-08	0.435792	0.106409	41.2587
N-acetylasparagine	Alanine and Aspartate Metabolism	Amino Acid	100001257	0.407254	2.62032e-11	8.89707e-10	0.530354	0.312726	0.405313	4.65689e-06	0.197196	0.486719	0	0.408961	1.26914e-06	0.184566	0.388216	0
methylsuccinate	Leucine, Isoleucine and Valine Metabolism	Amino Acid	2051	0.398971	3.34068e-11	1.06758e-09	0.523478	0.304077	0.449453	7.86245e-06	0.178954	0.435896	0	0.333762	5.43618e-07	0.219017	0.268545	0
acetylhydroquinone sulfate	Chemical	Xenobiotics	100020581	0.283934	4.22299e-11	1.22705e-09	0.412753	0.19532	0.35412	2.58289e-05	0.246735	0.510675	28.655	0.204287	1.3444e-07	0.301218	0.069131	10.4895
N-succinyl-phenylalanine	Phenylalanine Metabolism	Amino Acid	100021472	0.469495	4.338e-11	1.22705e-09	0.587845	0.374973	0.544056	1.48443e-05	0.140546	0.300613	12.8655	0.349934	1.21906e-07	0.198466	0.258242	16.0839
lyxonate	Pentose Metabolism	Carbohydrate	100019968	0.322061	4.5173e-11	1.22705e-09	0.451204	0.229881	0.435977	3.46219e-05	0.200488	0.554211	0	0.138269	3.50178e-09	0.334999	0.299742	0
arabonate/xylonate	Pentose Metabolism	Carbohydrate	100006115	0.224996	5.73528e-11	1.48371e-09	0.351569	0.143992	0.309124	4.47544e-06	0.255889	0.605876	0	0.0671476	6.30806e-08	0.49925	0.401609	0
phenylpropionylglycine	Benzoate Metabolism	Xenobiotics	100001591	0.160015	6.4164e-11	1.56109e-09	0.277264	0.0923476	0.189047	2.11514e-05	0.391724	0.28207	66.0819	0.134276	5.79805e-07	0.401747	0.138219	49.6503
isocitric lactone	TCA Cycle	Energy	100009239	0.608369	6.60913e-11	1.56109e-09	0.706246	0.524056	0.692673	0.000112196	0.0950652	0.411056	0	0.482513	9.68381e-09	0.127044	0.318373	0
threonate	Ascorbate and Aldarate Metabolism	Cofactors and Vitamins	100001022	0.188455	7.19759e-11	1.62925e-09	0.311318	0.114081	0.229873	1.13606e-05	0.334941	0.636894	0	0.142482	9.41704e-07	0.397382	0.578843	0
X-12027			999912027	0.193471	7.70853e-11	1.67511e-09	0.317337	0.117954	0.253068	8.77403e-07	0.27944	0.203078	55.5556	0.0586679	1.47733e-06	0.589053	0.0976262	47.5524
X-23678			999923678	0.56409	8.12109e-11	1.69689e-09	0.670416	0.474628	0.54671	2.67334e-05	0.143783	0.351844	1.75439	0.574805	6.81314e-07	0.111489	0.253743	0
N-acetyltyrosine	Tyrosine Metabolism	Amino Acid	100001104	5.11454	1.25339e-10	2.52195e-09	8.4095	3.11059	3.71114	1.21439e-06	0.270197	2.23844	0	55.8925	4.93783e-08	0.737766	11.9286	0
4-hydroxyphenylacetylglycine	Acetylated Peptides	Peptide	100004418	0.608176	1.32172e-10	2.56446e-09	0.707808	0.522568	0.616867	1.62388e-05	0.112058	0.291774	32.7485	0.600352	1.87352e-06	0.107044	0.323716	14.6853
tartronate (hydroxymalonate)	Food Component/Plant	Xenobiotics	100000840	0.35651	1.66183e-10	3.11317e-09	0.489179	0.259822	0.463466	4.54472e-05	0.188584	0.528813	0	0.173729	2.05864e-08	0.312156	0.270563	0.699301
X-17686			999917686	0.174267	1.77167e-10	3.2083e-09	0.298071	0.101885	0.192988	1.94951e-05	0.385221	0.280142	70.1754	0.157013	1.98718e-06	0.389387	0.226088	46.1538
X-17342			999917342	0.559405	2.79498e-10	4.75215e-09	0.670022	0.46705	0.587643	2.36097e-05	0.125751	0.358947	0	0.528474	2.36883e-06	0.135144	0.360715	0
3-hydroxy-2-methylpyridine sulfate	Chemical	Xenobiotics	100020975	0.606759	2.79916e-10	4.75215e-09	0.708629	0.519533	0.648123	4.1151e-05	0.10575	0.320125	28.0702	0.557775	1.02652e-06	0.119472	0.175475	6.29371
N-delta-acetylornithine	Urea cycle; Arginine and Proline Metabolism	Amino Acid	100004523	0.563554	3.29408e-10	5.42291e-09	0.67393	0.471256	0.626809	4.41893e-06	0.101753	0.32285	0.584795	0.363914	9.61143e-07	0.206317	0.198303	2.0979
N-acetylphenylalanine	Phenylalanine Metabolism	Amino Acid	100001256	3.41015	3.67738e-10	5.74752e-09	5.00486	2.32357	2.69908	8.29428e-06	0.222753	2.54281	0	7.53426	8.47727e-07	0.410122	5.49272	0
pantothenate	Pantothenate and CoA Metabolism	Cofactors and Vitamins	1024	0.749273	3.70285e-10	5.74752e-09	0.820071	0.684587	0.800295	2.72379e-05	0.0530995	0.374831	0	0.613188	1.28789e-07	0.0926195	0.319785	0
fumarate	TCA Cycle	Energy	330	0.528257	3.86911e-10	5.83877e-09	0.645106	0.432572	0.570219	1.41404e-05	0.129382	0.405262	0	0.466071	4.03394e-06	0.165613	0.256186	0.699301
1,5-anhydroglucitol (1,5-AG)	Glycolysis, Gluconeogenesis, and Pyruvate Metabolism	Carbohydrate	100000580	0.507293	4.78299e-10	7.02281e-09	0.628121	0.409708	0.53334	2.72576e-05	0.149836	0.383038	1.75439	0.479526	3.7258e-06	0.158871	0.47683	0.699301
X-13695			999913695	0.257558	5.07345e-10	7.25326e-09	0.39501	0.167936	0.366769	3.62295e-05	0.242845	0.557749	0.584795	0.0585628	1.14028e-08	0.4971	0.274599	0
X-12407			999912407	0.487292	5.24329e-10	7.30385e-09	0.611366	0.388398	0.507255	4.12262e-05	0.165527	0.134876	43.2749	0.468935	2.89405e-06	0.161876	0.0639213	25.8741
5-hydroxymethyl-2-furoic acid	Tyrosine Metabolism	Amino Acid	100003954	4.94183	5.51353e-10	7.48829e-09	8.1867	2.98309	3.51929	7.67188e-06	0.281229	2.04409	6.43275	28.8529	1.57159e-07	0.641158	4.65698	17.4825
maltol sulfate	Food Component/Plant	Xenobiotics	100006106	0.796496	5.7648e-10	7.63859e-09	0.85593	0.741189	0.837223	9.16259e-06	0.0400504	0.211193	15.7895	0.612402	9.65197e-08	0.0919469	0.115755	1.3986
X-12214			999912214	0.140862	7.2931e-10	9.43357e-09	0.262812	0.0754991	0.191388	4.52795e-06	0.360579	0.25997	61.4035	0.0478907	7.05063e-06	0.676476	0.0736831	52.4476
2-acetamidophenol sulfate	Food Component/Plant	Xenobiotics	100006190	0.302017	7.62553e-10	9.63418e-09	0.442256	0.206248	0.373925	0.000596645	0.286531	0.365756	65.4971	0.251549	1.93351e-07	0.265121	0.217362	34.965
mevalonolactone	Mevalonate Metabolism	Lipid	100000772	0.451664	9.14043e-10	1.12674e-08	0.582499	0.350216	0.289259	2.16937e-06	0.261862	0.552216	0	0.52221	1.37732e-05	0.149441	0.463145	2.7972
cinnamoylglycine	Food Component/Plant	Xenobiotics	100002253	0.524618	9.49992e-10	1.12674e-08	0.64506	0.426664	0.602041	1.64177e-05	0.117767	0.165332	36.2573	0.300687	3.88566e-07	0.23681	0.0667017	32.1678
alpha-CEHC sulfate	Tocopherol Metabolism	Cofactors and Vitamins	100005972	2.91211	9.54045e-10	1.12674e-08	4.10155	2.06761	2.5331	0.000295614	0.256816	1.74798	0	3.28406	6.14074e-07	0.238449	3.2591	0
X-17367			999917367	0.436132	1.20166e-09	1.38898e-08	0.56989	0.333768	0.516515	0.000203415	0.177846	0.248169	49.1228	0.342271	4.73664e-07	0.212869	0.118659	25.8741
malonate	Fatty Acid Synthesis	Lipid	818	0.375292	1.51149e-09	1.71071e-08	0.51572	0.273102	0.387966	3.91471e-05	0.230237	0.612204	0	0.363216	9.30778e-06	0.228477	0.457286	6.29371
4-ethylcatechol sulfate	Benzoate Metabolism	Xenobiotics	100020536	0.227481	1.61527e-09	1.79086e-08	0.368025	0.140609	0.310164	3.1863e-05	0.281426	0.180607	64.9123	0.0849012	8.87268e-07	0.501771	0.119414	55.2448
N-acetylglutamate	Glutamate Metabolism	Amino Acid	100000282	0.289292	1.71028e-09	1.85827e-08	0.433132	0.193221	0.319006	0.000134928	0.299308	0.631079	0	0.264955	2.85802e-06	0.283756	0.486475	0
nonenedioate (C9:1-DC)*	Fatty Acid, Dicarboxylate	Lipid	100019974	0.639362	1.80911e-09	1.92711e-08	0.739696	0.552638	0.627062	4.03101e-05	0.113674	0.427294	4.09357	0.648726	1.08053e-05	0.0983424	0.415234	0
enterolactone sulfate	Food Component/Plant	Xenobiotics	100020407	0.107053	2.31111e-09	2.41452e-08	0.222821	0.0514332	0.166503	9.6639e-05	0.459809	0.291863	70.7602	0.0451379	1.44665e-06	0.64295	0.193026	52.4476
prolylglycine	Dipeptide	Peptide	100003674	0.266349	2.58213e-09	2.64676e-08	0.411638	0.172341	0.343011	0.000440876	0.304466	0.696795	0	0.199744	7.05138e-07	0.324745	0.53994	0
3-hydroxyhexanoate	Fatty Acid, Monohydroxy	Lipid	100006367	0.652417	2.70074e-09	2.71707e-08	0.750989	0.566783	0.700837	6.94956e-05	0.0893614	0.235661	30.4094	0.572706	3.77842e-06	0.120562	0.142094	23.0769
allantoin	Purine Metabolism, (Hypo)Xanthine/Inosine containing	Nucleotide	1002	0.478288	2.84471e-09	2.80989e-08	0.610061	0.374977	0.594492	0.000314759	0.144344	0.541007	0	0.257644	2.53391e-08	0.243438	0.308565	0
2-octenoylglycine	Fatty Acid Metabolism (Acyl Glycine)	Lipid	100016114	0.493095	3.13668e-09	3.04296e-08	0.623046	0.390248	0.379469	3.19115e-05	0.232964	0.176314	59.0643	0.541265	1.00041e-05	0.138971	0.232432	25.8741
levulinate (4-oxovalerate)	Food Component/Plant	Xenobiotics	100000765	0.328518	3.20486e-09	3.05455e-08	0.474891	0.22726	0.409938	0.000196265	0.239474	0.534288	11.6959	0.230173	1.30412e-06	0.303551	0.413922	9.79021
alanine	Alanine and Aspartate Metabolism	Amino Acid	811	0.378731	3.60422e-09	3.37595e-08	0.522847	0.274339	0.435257	0.000190517	0.222932	0.663408	0	0.320676	3.09086e-06	0.243815	0.571909	0
2,4,6-trihydroxybenzoate	Benzoate Metabolism	Xenobiotics	100001718	0.184007	3.85468e-09	3.51944e-08	0.323189	0.104764	0.287002	8.83443e-05	0.31839	0.14822	74.269	0.0260596	4.67996e-08	0.667642	0.0788155	58.042
succinylglutamine	Glutamate Metabolism	Amino Acid	100010853	0.424319	3.91127e-09	3.51944e-08	0.564451	0.318977	0.534697	0.000380618	0.176196	0.357867	29.2398	0.257928	1.59393e-07	0.258535	0.229151	34.965
ascorbic acid 2-sulfate	Ascorbate and Aldarate Metabolism	Cofactors and Vitamins	100009329	0.379248	3.95176e-09	3.51944e-08	0.523759	0.274609	0.519148	0.000781216	0.195146	0.66479	0	0.17419	1.27683e-08	0.307184	0.39806	0
X-21736			999921736	0.678616	4.06986e-09	3.56616e-08	0.772211	0.596366	0.633549	3.26586e-05	0.109872	0.29111	18.1287	0.705358	2.2741e-05	0.0823985	0.352214	11.8881
N-methylproline	Urea cycle; Arginine and Proline Metabolism	Amino Acid	100001956	0.601932	5.07508e-09	4.32008e-08	0.713632	0.507715	0.672075	2.02833e-05	0.0932446	0.376246	3.50877	0.29242	2.57076e-07	0.238636	0.233645	2.7972
X-12706			999912706	0.638934	5.08931e-09	4.32008e-08	0.742506	0.549809	0.692164	3.1735e-05	0.0884316	0.212115	1.16959	0.501747	7.21198e-06	0.15369	0.132678	0
glycerophosphoglycerol	Glycerolipid Metabolism	Lipid	100001619	0.349207	5.23918e-09	4.37888e-08	0.497101	0.245313	0.358022	4.60148e-05	0.252064	0.605438	0	0.34023	2.85367e-05	0.257628	0.552669	0
X-17674			999917674	0.303437	5.73977e-09	4.71563e-08	0.453278	0.20313	0.439373	0.000384779	0.231643	0.534548	0.584795	0.0808048	9.22586e-09	0.437944	0.308759	0
glucuronide of C12H22O4 (1)*	Partially Characterized Molecules	Partially Characterized Molecules	100019984	0.529782	5.81569e-09	4.71563e-08	0.656114	0.427774	0.581956	0.000122614	0.140948	0.468773	30.9942	0.460332	6.78892e-06	0.172394	0.30275	8.39161
X-21830			999921830	0.326741	6.47963e-09	5.17671e-08	0.476713	0.22395	0.425089	0.000316654	0.237542	0.625289	4.67836	0.196812	8.2149e-07	0.329705	0.388193	0.699301
5-hydroxymethyl-2-furoylcarnitine*	Food Component/Plant	Xenobiotics	100021012	1.87294	6.60788e-09	5.20266e-08	2.31531	1.5151	1.61451	0.000269629	0.131498	2.41041	1.16959	2.55599	8.1527e-07	0.190288	6.80433	4.1958
X-24680			999924680	0.341216	7.22795e-09	5.60958e-08	0.491162	0.237047	0.457051	0.000266988	0.214781	0.620571	1.16959	0.142816	1.52794e-07	0.370763	0.395513	2.7972
4-ethylphenylsulfate	Benzoate Metabolism	Xenobiotics	100001756	0.498887	7.88494e-09	6.03327e-08	0.631785	0.393944	0.573888	0.000149048	0.14642	0.402759	40.3509	0.371849	3.09953e-06	0.212102	0.141331	30.7692
X-24431			999924431	0.524216	8.25985e-09	6.23236e-08	0.652984	0.420842	0.454057	2.58499e-05	0.18766	0.519208	0	0.567675	5.06616e-05	0.139716	0.327665	0
choline phosphate	Phospholipid Metabolism	Lipid	267	0.535822	9.19405e-09	6.84222e-08	0.662931	0.433084	0.623273	0.00593956	0.171848	0.474408	5.84795	0.484565	2.34595e-07	0.140147	0.351645	0.699301
X-12221			999912221	0.909946	9.70843e-09	7.12738e-08	0.939767	0.881071	0.888709	5.06112e-05	0.0291122	0.143427	29.2398	0.920087	2.96436e-05	0.0199434	0.107249	2.0979
4-methylcatechol sulfate	Benzoate Metabolism	Xenobiotics	100004111	0.691248	9.93732e-09	7.19815e-08	0.784278	0.609252	0.77018	0.000438182	0.0742704	0.38261	1.75439	0.497669	7.04782e-08	0.129467	0.100529	0
N6-formyllysine	Lysine Metabolism	Amino Acid	100000486	0.77137	1.03644e-08	7.38036e-08	0.843065	0.705773	0.810504	8.16245e-06	0.0470981	0.1826	6.43275	0.411636	1.2211e-07	0.167781	0.0994427	16.7832
indolepropionylglycine	Tryptophan Metabolism	Amino Acid	100010863	0.103918	1.04606e-08	7.38036e-08	0.225653	0.0478563	0.167961	0.000509433	0.513278	0.0589538	77.193	0.0514649	1.77114e-06	0.620951	0.0273776	58.042
X-11787			999911787	0.503458	1.09247e-08	7.60898e-08	0.637034	0.397891	0.54176	0.000268477	0.168205	0.580047	0	0.466536	8.69634e-06	0.171435	0.421103	0
N-acetyltryptophan	Tryptophan Metabolism	Amino Acid	100001254	2.22567	1.11697e-08	7.68113e-08	2.92877	1.69135	1.88026	4.93699e-05	0.155574	6.54608	0	4.58042	2.26243e-06	0.321837	11.8284	0
2-hydroxyphenylacetate	Phenylalanine Metabolism	Amino Acid	235	0.551751	1.15258e-08	7.82698e-08	0.676773	0.449825	0.64158	0.00085137	0.133059	0.446541	4.67836	0.434346	6.48328e-07	0.167579	0.328339	3.4965
glucuronide of C12H22O4 (2)*	Partially Characterized Molecules	Partially Characterized Molecules	100019985	0.363019	1.19187e-08	7.99389e-08	0.51431	0.256231	0.428413	0.000182191	0.226497	0.425706	57.8947	0.278365	8.22107e-06	0.286774	0.289954	28.6713
galactosylglycerol	Galactosyl Glycerolipids	Lipid	100003064	0.820895	1.25273e-08	8.1844e-08	0.878617	0.766966	0.836786	0.000331075	0.0496385	0.29009	24.5614	0.806039	8.5589e-06	0.0484471	0.207104	13.986
X-23639			999923639	0.474171	1.26526e-08	8.1844e-08	0.613124	0.36671	0.575871	0.00055364	0.159807	0.485574	38.5965	0.317732	5.7839e-07	0.229388	0.270947	27.2727
5-hydroxyindoleacetate	Tryptophan Metabolism	Amino Acid	71	0.316231	1.28325e-08	8.1844e-08	0.470202	0.21268	0.362467	7.53207e-05	0.256345	0.650127	1.75439	0.252297	2.97038e-05	0.329798	0.614691	0
3-hydroxyadipate	Fatty Acid, Dicarboxylate	Lipid	100004396	0.609461	1.2856e-08	8.1844e-08	0.722852	0.513858	0.638344	0.000232872	0.121965	0.429375	1.75439	0.580843	1.23948e-05	0.124304	0.330658	0.699301
furaneol sulfate	Food Component/Plant	Xenobiotics	100009328	0.569205	1.2956e-08	8.1844e-08	0.691223	0.468727	0.656565	0.000279933	0.115803	0.330141	0.584795	0.385199	6.30892e-07	0.191507	0.23198	0
glucuronide of C14H26O4 (1)*	Partially Characterized Molecules	Partially Characterized Molecules	100019986	0.48732	1.33367e-08	8.32805e-08	0.624462	0.380296	0.550391	0.000240343	0.162601	0.481871	42.1053	0.40431	6.91915e-06	0.20141	0.327613	11.1888
glycerate	Glycolysis, Gluconeogenesis, and Pyruvate Metabolism	Carbohydrate	1052	0.474253	1.48769e-08	9.13526e-08	0.613965	0.366334	0.559307	6.75546e-05	0.145821	0.55095	0	0.228035	1.49736e-06	0.307229	0.481404	0
succinate	TCA Cycle	Energy	252	0.682418	1.49657e-08	9.13526e-08	0.778926	0.597867	0.647586	1.28218e-05	0.0995854	0.331867	0	0.713468	0.00023444	0.0917766	0.415503	0
pyridoxal	Vitamin B6 Metabolism	Cofactors and Vitamins	491	0.365398	1.74917e-08	1.05585e-07	0.51861	0.257449	0.465622	0.0011723	0.235518	0.622083	0	0.263079	1.11644e-06	0.274194	0.37457	0
X-23648			999923648	0.317609	1.78843e-08	1.06769e-07	0.473432	0.213072	0.419353	0.000893117	0.261587	0.715656	2.33918	0.20706	1.22303e-06	0.324564	0.471188	0
4-acetylphenol sulfate	Benzoate Metabolism	Xenobiotics	100000711	0.431504	1.82698e-08	1.07884e-07	0.578243	0.322002	0.50372	0.000102347	0.17651	0.56439	0.584795	0.292161	1.12713e-05	0.280207	0.234997	0.699301
oxalate (ethanedioate)	Ascorbate and Aldarate Metabolism	Cofactors and Vitamins	100000841	0.541435	2.19085e-08	1.2798e-07	0.671223	0.436744	0.601651	0.000123893	0.132371	0.449391	0	0.43004	1.60709e-05	0.195638	0.325609	0.699301
gamma-CEHC glucuronide*	Tocopherol Metabolism	Cofactors and Vitamins	100004243	2.26268	2.30377e-08	1.33145e-07	3.01312	1.69914	1.82643	0.000376206	0.169382	2.17711	0	4.22191	6.26565e-07	0.289049	7.46882	0.699301
catechol sulfate	Benzoate Metabolism	Xenobiotics	100001605	0.671986	2.42731e-08	1.37366e-07	0.772711	0.584391	0.735522	5.26423e-05	0.075966	0.35197	0	0.34657	2.56991e-07	0.20566	0.256284	0.699301
phenylacetylglycine	Acetylated Peptides	Peptide	100001275	0.443316	2.45107e-08	1.37366e-07	0.590035	0.33308	0.524647	8.43603e-05	0.16406	0.238588	47.9532	0.234757	5.44385e-06	0.318723	0.0684506	53.8462
4-hydroxyhippurate	Benzoate Metabolism	Xenobiotics	100001423	0.334614	2.46963e-08	1.37366e-07	0.491682	0.227721	0.440358	0.000386768	0.231101	0.594708	0	0.164025	1.20585e-06	0.37237	0.370421	0
glutamine conjugate of C8H12O2 (2)*	Partially Characterized Molecules	Partially Characterized Molecules	100020258	0.636076	2.48672e-08	1.37366e-07	0.745758	0.542525	0.713259	0.00122071	0.104487	0.518984	7.60234	0.534349	1.15998e-06	0.128889	0.376344	9.09091
heptenedioate (C7:1-DC)*	Fatty Acid, Dicarboxylate	Lipid	100019981	0.715399	2.52538e-08	1.37366e-07	0.804852	0.635889	0.740001	6.93024e-05	0.0756797	0.258508	38.0117	0.675226	7.21848e-05	0.0989445	0.313962	13.2867
X-24763			999924763	0.497996	2.52853e-08	1.37366e-07	0.636416	0.389683	0.618091	0.00131712	0.149778	0.445482	6.43275	0.302243	1.4836e-07	0.22771	0.237122	6.99301
6-bromotryptophan	Tryptophan Metabolism	Amino Acid	100020414	0.347601	2.61735e-08	1.40784e-07	0.504315	0.239585	0.349184	0.000445125	0.299608	0.511316	63.1579	0.346542	1.57861e-05	0.245459	0.407805	40.5594
5-hydroxyhexanoate	Fatty Acid, Monohydroxy	Lipid	100001148	0.535378	2.71768e-08	1.43987e-07	0.667318	0.429525	0.61059	0.000534063	0.142454	0.253459	0	0.431033	4.21983e-06	0.18294	0.199439	0
N1-methyl-2-pyridone-5-carboxamide	Nicotinate and Nicotinamide Metabolism	Cofactors and Vitamins	100001468	0.435368	2.73256e-08	1.43987e-07	0.583734	0.324712	0.473769	0.000131609	0.195384	0.577303	0	0.386192	4.32609e-05	0.232659	0.490317	0
isocitrate	TCA Cycle	Energy	1206	0.910538	2.75641e-08	1.43987e-07	0.941143	0.880928	0.890316	6.89289e-05	0.0291909	0.269203	8.77193	0.920846	6.60604e-05	0.020667	0.152275	12.5874
X-24757			999924757	0.414886	2.90051e-08	1.50072e-07	0.566136	0.304045	0.305747	6.61098e-05	0.297002	0.304504	64.9123	0.4686	5.31729e-05	0.187568	0.276616	33.5664
X-25221			999925221	0.398514	3.04536e-08	1.56079e-07	0.551862	0.287777	0.465299	9.54175e-06	0.172808	0.349813	38.5965	0.0607443	3.28777e-06	0.602128	0.182538	56.6434
X-24341			999924341	0.787132	3.12478e-08	1.58653e-07	0.856766	0.723157	0.684103	7.40187e-05	0.0957983	0.375769	1.16959	0.815915	2.70206e-05	0.0484713	0.287323	2.0979
glutamine conjugate of C6H10O2 (2)*	Partially Characterized Molecules	Partially Characterized Molecules	100020262	0.823519	3.17489e-08	1.59705e-07	0.882171	0.768767	0.815002	0.000418321	0.057979	0.333797	0	0.828488	1.98899e-05	0.0441039	0.25914	0
N-acetylpyrraline	Food Component/Plant	Xenobiotics	100006120	0.492688	3.24935e-08	1.61186e-07	0.63326	0.38332	0.475741	3.71751e-05	0.18012	0.149163	54.386	0.510638	0.000223961	0.182123	0.1021	37.0629
X-16580			999916580	0.389595	3.26368e-08	1.61186e-07	0.544248	0.278887	0.421238	0.000384892	0.243522	0.678468	0	0.361372	2.05053e-05	0.23897	0.489215	0
X-12262			999912262	0.314877	3.34587e-08	1.63757e-07	0.474526	0.20894	0.393165	2.70766e-05	0.22244	0.253722	57.3099	0.0570435	3.45408e-06	0.616991	0.0661491	51.7483
sedoheptulose	Pentose Metabolism	Carbohydrate	100002619	0.283997	3.44224e-08	1.66969e-07	0.444138	0.181597	0.352803	0.000288446	0.287369	0.71952	0	0.196181	1.42265e-05	0.375251	0.638712	2.0979
N-lactoyl isoleucine	Lactoyl Amino Acid	Amino Acid	100022479	0.395469	3.49652e-08	1.68101e-07	0.549927	0.284393	0.488407	0.000267994	0.196631	0.635423	0	0.222235	3.67501e-06	0.324915	0.603984	0
glucuronide of C12H22O3 (1)*	Partially Characterized Molecules	Partially Characterized Molecules	100019995	0.521053	3.9013e-08	1.84579e-07	0.657446	0.412956	0.608285	0.00102506	0.151394	0.275565	55.5556	0.407329	2.5553e-06	0.190943	0.239537	30.0699
gamma-carboxyglutamate	Glutamate Metabolism	Amino Acid	100002679	0.357267	3.90722e-08	1.84579e-07	0.515741	0.247487	0.43596	0.000764389	0.24669	0.71013	0	0.272452	6.26035e-06	0.287841	0.509415	0
X-25936			999925936	0.341464	3.99137e-08	1.86929e-07	0.501079	0.232693	0.477367	0.00249249	0.244513	0.734488	1.16959	0.188003	3.03152e-07	0.326331	0.480369	0
X-12738			999912738	0.437434	4.29266e-08	1.97384e-07	0.588005	0.325419	0.571101	0.00234143	0.184084	0.29817	53.2164	0.25319	1.88027e-07	0.263609	0.117857	24.4755
homostachydrine*	Food Component/Plant	Xenobiotics	100001550	0.896135	4.3e-08	1.97384e-07	0.931994	0.861655	0.905219	1.67207e-06	0.0207911	0.152676	5.26316	0.788272	0.00133203	0.0741394	0.109525	51.7483
fucitol	Food Component/Plant	Xenobiotics	100002455	0.415642	4.32361e-08	1.97384e-07	0.569062	0.303584	0.44901	0.000268175	0.219719	0.51577	0	0.380684	3.77341e-05	0.234361	0.525161	0
S-(3-hydroxypropyl)mercapturic acid (HPMA)	Chemical	Xenobiotics	100004568	0.43381	4.5052e-08	2.0396e-07	0.585146	0.321614	0.515609	0.000153466	0.17499	0.437841	1.16959	0.250054	9.19414e-06	0.31251	0.227389	0
erythritol	Food Component/Plant	Xenobiotics	100000846	0.271596	5.15455e-08	2.31429e-07	0.434163	0.1699	0.261253	7.29576e-05	0.338407	0.705951	0	0.282358	0.000187582	0.338559	0.693105	0
X-12026			999912026	0.57165	5.19899e-08	2.31511e-07	0.699138	0.46741	0.465122	1.64781e-05	0.177685	0.378451	38.5965	0.633991	0.000294357	0.125882	0.437756	8.39161
N-lactoyl tyrosine	Lactoyl Amino Acid	Amino Acid	100022484	0.541527	5.46001e-08	2.41158e-07	0.675571	0.434081	0.636647	0.0003453	0.126174	0.568798	0.584795	0.283682	5.86599e-07	0.252204	0.353354	18.8811
X-12839			999912839	0.771577	5.54389e-08	2.42888e-07	0.847243	0.702669	0.813547	0.00102419	0.0628393	0.230046	1.16959	0.717807	6.24134e-06	0.0733844	0.214091	0
4-hydroxyphenylacetylglutamine	Acetylated Peptides	Peptide	100010850	0.916177	6.19431e-08	2.69213e-07	0.945683	0.887591	0.929786	0.000822643	0.0217637	0.260164	0	0.899667	1.21644e-05	0.0241691	0.281312	0
X-17335			999917335	0.527176	7.11965e-08	3.06974e-07	0.66542	0.417653	0.603938	0.000853553	0.151218	0.459462	0	0.423332	7.65106e-06	0.192101	0.427325	0
X-13507			999913507	2.21034	7.19189e-08	3.07647e-07	2.94985	1.65622	1.91107	2.72978e-05	0.154392	2.3063	0	9.56136	4.04873e-06	0.489867	6.40163	0.699301
malate	TCA Cycle	Energy	409	0.546492	7.26309e-08	3.08265e-07	0.68093	0.438596	0.490308	6.0536e-05	0.177705	0.477472	0	0.587263	0.000235115	0.144723	0.372087	0
phosphoethanolamine	Phospholipid Metabolism	Lipid	1026	0.586384	7.89394e-08	3.32443e-07	0.712523	0.482575	0.673486	0.00347994	0.135288	0.456928	19.2982	0.498422	2.02347e-06	0.146558	0.256768	9.09091
citrate	TCA Cycle	Energy	1124	0.602301	9.2532e-08	3.86689e-07	0.725466	0.500046	0.532564	1.30027e-05	0.144505	0.44309	0	0.661279	0.00102062	0.125908	0.484239	0
mannitol/sorbitol	Fructose, Mannose and Galactose Metabolism	Carbohydrate	100001740	3.12644	9.40082e-08	3.89859e-07	4.75139	2.05721	2.45775	0.000443166	0.25598	1.83249	0	5.4232	1.26709e-05	0.387265	3.28817	0
dimethylarginine (SDMA + ADMA)	Urea cycle; Arginine and Proline Metabolism	Amino Acid	100001810	0.297545	9.56595e-08	3.93701e-07	0.464479	0.190607	0.326847	0.000556929	0.323968	0.728178	0	0.27168	4.3536e-05	0.31878	0.640567	0
N6-acetyllysine	Lysine Metabolism	Amino Acid	100001734	0.407923	1.0504e-07	4.29059e-07	0.567684	0.293123	0.499847	0.00113285	0.213025	0.670225	0	0.290074	7.27714e-06	0.275921	0.529859	0
erythrulose	Advanced Glycation End-product	Carbohydrate	100001986	0.673694	1.06191e-07	4.30521e-07	0.779308	0.582392	0.665229	4.83755e-05	0.100317	0.254372	4.67836	0.684126	0.000598006	0.110593	0.372029	0
ethylmalonate	Leucine, Isoleucine and Valine Metabolism	Amino Acid	2054	0.437229	1.12747e-07	4.53715e-07	0.593545	0.32208	0.351151	1.90226e-05	0.244743	0.581156	0	0.507919	0.000814452	0.20235	0.585871	0
riboflavin (vitamin B2)	Riboflavin Metabolism	Cofactors and Vitamins	500	0.456061	1.15675e-07	4.62076e-07	0.609696	0.34114	0.433468	5.72813e-05	0.207752	0.613784	0	0.480667	0.000525387	0.211273	0.566417	0
3-hydroxysuberate	Fatty Acid, Monohydroxy	Lipid	100001143	0.638699	1.22799e-07	4.84466e-07	0.754127	0.540938	0.668711	8.12386e-05	0.102114	0.154253	29.2398	0.576922	0.000295704	0.151987	0.173942	45.4545
glycerol 3-phosphate	Glycerolipid Metabolism	Lipid	100000258	0.578834	1.23791e-07	4.84466e-07	0.708868	0.472654	0.634016	0.00131595	0.141847	0.530174	1.16959	0.522061	1.68117e-05	0.151033	0.486431	0
2R,3R-dihydroxybutyrate	Fatty Acid, Dihydroxy	Lipid	100002367	0.4271	1.23955e-07	4.84466e-07	0.58544	0.311585	0.367941	5.61762e-05	0.248201	0.666602	0	0.475839	0.000440198	0.211304	0.59845	0
laurate (12:0)	Medium Chain Fatty Acid	Lipid	181	0.541905	1.36362e-07	5.29149e-07	0.680578	0.431487	0.600442	0.0001666	0.135485	0.30619	0	0.40697	7.14336e-05	0.226369	0.325143	0
X-24412			999924412	0.427173	1.37995e-07	5.31688e-07	0.586193	0.311291	0.527154	0.000540263	0.185049	0.500502	16.3743	0.218411	4.15757e-06	0.330494	0.258075	37.7622
3-methylglutarate/2-methylglutarate	Fatty Acid, Dicarboxylate	Lipid	100010834	0.347025	1.40751e-07	5.38487e-07	0.514626	0.234008	0.397927	0.00033793	0.257087	0.615366	2.92398	0.279758	7.84768e-05	0.32257	0.635833	1.3986
X-12267			999912267	0.874385	1.48073e-07	5.62539e-07	0.919276	0.831686	0.897467	0.000283006	0.0297984	0.145758	24.5614	0.813466	3.16115e-05	0.0496094	0.0952212	3.4965
N6-carbamoylthreonyladenosine	Purine Metabolism, Adenine containing	Nucleotide	100001415	0.237885	1.49495e-07	5.63996e-07	0.406485	0.139216	0.285646	0.000835906	0.37508	0.781993	0	0.193354	3.85056e-05	0.399204	0.630635	0
3-hydroxyhippurate	Benzoate Metabolism	Xenobiotics	100002122	0.538744	1.53808e-07	5.76268e-07	0.678741	0.427624	0.599324	0.00123215	0.158434	0.581526	5.26316	0.472109	2.08257e-05	0.176356	0.430035	11.1888
X-23890			999923890	0.364776	1.59147e-07	5.92187e-07	0.531856	0.250183	0.466607	0.000358627	0.213592	0.213121	65.4971	0.126501	3.05371e-06	0.442989	0.0898617	55.9441
X-17825			999917825	0.332208	1.62619e-07	6.00989e-07	0.501766	0.219947	0.33371	7.52848e-05	0.277217	0.61861	22.807	0.330178	0.000604971	0.323127	0.598208	10.4895
3-hydroxydodecanedioate*	Fatty Acid, Dicarboxylate	Lipid	100001454	0.814204	1.6599e-07	6.09303e-07	0.87935	0.753885	0.689697	9.05329e-05	0.0949005	0.167443	7.60234	0.84261	7.19434e-05	0.043139	0.156272	1.3986
piperidine	Food Component/Plant	Xenobiotics	100002398	0.937358	1.68036e-07	6.12011e-07	0.960353	0.914914	0.949965	7.34237e-05	0.0129461	0.221262	4.67836	0.815763	1.07453e-06	0.0417495	0.0912274	12.5874
lanthionine	Methionine, Cysteine, SAM and Taurine Metabolism	Amino Acid	100003892	0.463803	1.68981e-07	6.12011e-07	0.618533	0.34778	0.537986	0.00158703	0.196285	0.546427	0.584795	0.383995	1.54369e-05	0.221436	0.489328	0
S-methylcysteine sulfoxide	Methionine, Cysteine, SAM and Taurine Metabolism	Amino Acid	100002927	0.686558	1.83965e-07	6.61868e-07	0.79079	0.596065	0.776806	0.00281223	0.0845389	0.513494	8.18713	0.493595	3.23271e-07	0.138186	0.308927	8.39161
pyrraline	Food Component/Plant	Xenobiotics	100001767	0.505245	1.85781e-07	6.64005e-07	0.653097	0.390864	0.537577	0.000197724	0.166765	0.107126	54.9708	0.457253	0.000216286	0.211537	0.0668956	39.1608
mevalonate	Mevalonate Metabolism	Lipid	30	0.520958	1.98905e-07	7.06263e-07	0.666096	0.407445	0.480903	7.75514e-05	0.185253	0.551976	1.75439	0.557419	0.000601649	0.170347	0.510289	0
guaiacol sulfate	Benzoate Metabolism	Xenobiotics	100004208	0.361122	2.02536e-07	7.14488e-07	0.530246	0.24594	0.476541	0.000853852	0.222268	0.619372	0	0.137015	1.71916e-06	0.415489	0.444617	0
1-methyl-5-imidazoleacetate	Histidine Metabolism	Amino Acid	100002910	0.467696	2.08089e-07	7.2934e-07	0.623092	0.351055	0.562424	0.00130195	0.178974	0.624748	0	0.322252	8.49334e-06	0.254342	0.501468	0
3-hydroxy-4-methylpyridine sulfate	Chemical	Xenobiotics	100020985	0.38426	2.16646e-07	7.54466e-07	0.551641	0.267667	0.444194	0.000399225	0.229197	0.255547	65.4971	0.294315	8.34512e-05	0.310885	0.136322	44.0559
N-octanoylglutamine	Fatty Acid Metabolism (Acyl Glutamine)	Lipid	100003941	0.885879	2.18196e-07	7.55022e-07	0.927415	0.846202	0.904007	0.00145647	0.031703	0.153554	16.9591	0.864743	2.68756e-05	0.0346137	0.138471	7.69231
3-hydroxykynurenine	Tryptophan Metabolism	Amino Acid	100000986	0.520135	2.27823e-07	7.83346e-07	0.666242	0.40607	0.58083	0.00626687	0.198756	0.660977	7.01754	0.482662	8.47891e-06	0.163594	0.361887	2.7972
trans-2-hexenoylglycine	Fatty Acid Metabolism (Acyl Glycine)	Lipid	100019884	0.664513	2.42394e-07	8.28206e-07	0.776029	0.569022	0.666463	0.000290483	0.111979	0.37109	0.584795	0.662571	0.00023451	0.111897	0.39905	0
glycine conjugate of C6H10O2 (1)*	Partially Characterized Molecules	Partially Characterized Molecules	100021679	0.585907	2.51529e-07	8.54047e-07	0.717919	0.47817	0.66022	0.00125325	0.12868	0.315851	60.2339	0.469787	1.58372e-05	0.175012	0.268206	28.6713
3-indoleglyoxylic acid	Food Component/Plant	Xenobiotics	100020372	0.429242	2.55145e-07	8.60941e-07	0.592082	0.311188	0.488609	0.00183402	0.229853	0.73725	0.584795	0.375165	2.87057e-05	0.234347	0.485973	2.0979
2-iminopiperidine	Chemical	Xenobiotics	100021018	0.679188	2.78085e-07	9.31023e-07	0.787197	0.585999	0.741001	0.000894171	0.0902363	0.398561	0	0.556236	1.76307e-05	0.136634	0.162863	32.1678
3-methyl catechol sulfate (1)	Benzoate Metabolism	Xenobiotics	100004112	0.559252	2.79341e-07	9.31023e-07	0.698084	0.448031	0.613534	0.000653847	0.143335	0.484361	12.8655	0.479876	6.7513e-05	0.184253	0.434811	5.59441
glutamine conjugate of C8H12O2 (3)*	Partially Characterized Molecules	Partially Characterized Molecules	100020267	0.37022	3.26034e-07	1.08002e-06	0.542067	0.252853	0.492253	0.000951396	0.214483	0.192223	59.6491	0.0987257	5.38974e-07	0.461983	0.133747	39.8601
anthranilate	Tryptophan Metabolism	Amino Acid	1258	0.568442	3.33089e-07	1.0967e-06	0.706145	0.457593	0.598433	3.77222e-05	0.124591	0.344431	21.6374	0.468965	0.00167771	0.240998	0.381554	43.3566
X-12714			999912714	0.677638	3.5462e-07	1.16056e-06	0.787137	0.583371	0.732693	0.00195167	0.100413	0.29053	3.50877	0.608539	2.4919e-05	0.117825	0.312372	0
X-18888			999918888	0.815408	3.5911e-07	1.16822e-06	0.882074	0.753782	0.792615	0.000533603	0.067109	0.265536	1.16959	0.828344	0.000165631	0.0500019	0.205268	5.59441
4-hydroxybenzoate	Benzoate Metabolism	Xenobiotics	100000862	0.592426	3.65779e-07	1.18283e-06	0.724859	0.484189	0.678544	0.000783976	0.115474	0.363903	12.2807	0.350394	3.89662e-06	0.227147	0.130063	25.1748
asparagine	Alanine and Aspartate Metabolism	Amino Acid	917	0.747314	3.87848e-07	1.24677e-06	0.836292	0.667803	0.826369	0.0104996	0.0745286	0.575712	0	0.64544	1.13797e-06	0.0899733	0.309934	0
argininosuccinate	Urea cycle; Arginine and Proline Metabolism	Amino Acid	232	0.510491	4.04503e-07	1.29266e-06	0.662132	0.393578	0.5865	0.000576023	0.154991	0.405896	1.16959	0.34869	4.09831e-05	0.256852	0.273215	0
4-octenedioate	Fatty Acid, Dicarboxylate	Lipid	100001152	0.425322	4.22254e-07	1.33866e-06	0.592339	0.305397	0.486441	0.00157638	0.228033	0.694188	1.16959	0.361127	5.20511e-05	0.251723	0.523865	0
3-hydroxyoctanoylglycine	Fatty Acid Metabolism (Acyl Glycine)	Lipid	100020633	0.612176	4.24698e-07	1.33866e-06	0.740404	0.506156	0.692237	0.00128152	0.114229	0.29987	19.883	0.445207	1.07832e-05	0.183878	0.325753	4.1958
X-23665			999923665	0.614877	4.26289e-07	1.33866e-06	0.742422	0.509243	0.639012	0.000527584	0.129194	0.433624	0.584795	0.586146	0.000208251	0.144032	0.397795	9.09091
2-oxindole-3-acetate	Food Component/Plant	Xenobiotics	100003109	0.410942	4.50503e-07	1.40657e-06	0.58048	0.29092	0.559644	0.00553187	0.209225	0.709055	0	0.193304	4.98852e-07	0.326949	0.479135	1.3986
X-17325			999917325	0.650107	4.57631e-07	1.41627e-06	0.768536	0.549927	0.699266	0.00183966	0.11484	0.187777	50.2924	0.594089	4.5366e-05	0.127682	0.0745269	28.6713
X-24432			999924432	0.639201	4.58824e-07	1.41627e-06	0.760641	0.537149	0.50051	6.6009e-05	0.173456	0.539268	6.43275	0.697118	0.000477593	0.103292	0.351948	4.1958
N-alpha-acetylornithine	Urea cycle; Arginine and Proline Metabolism	Amino Acid	100000285	0.463087	4.69346e-07	1.44056e-06	0.624771	0.343245	0.446526	0.000466977	0.230424	0.65626	0	0.476513	0.00028185	0.204123	0.519202	8.39161
N-octanoylglycine	Fatty Acid Metabolism (Acyl Glycine)	Lipid	100003940	0.654752	4.90724e-07	1.49772e-06	0.772227	0.555148	0.748334	0.00489991	0.103039	0.221952	62.5731	0.500612	2.16539e-06	0.146057	0.146336	29.3706
5-hydroxypicolinic acid	Tryptophan Metabolism	Amino Acid	100021277	0.477202	4.99876e-07	1.51039e-06	0.636778	0.357615	0.562095	0.00724269	0.214519	0.721386	7.60234	0.412524	1.20631e-05	0.202324	0.45574	0.699301
myristate (14:0)	Long Chain Saturated Fatty Acid	Lipid	519	0.335226	5.00437e-07	1.51039e-06	0.513375	0.218898	0.373083	0.00138073	0.308241	0.649	0	0.301509	9.31533e-05	0.306813	0.526322	0
dodecanedioate (C12-DC)	Fatty Acid, Dicarboxylate	Lipid	100001102	0.476634	5.1266e-07	1.53873e-06	0.636493	0.356925	0.571488	0.00478735	0.198338	0.353792	8.77193	0.380585	1.21908e-05	0.220854	0.179114	4.1958
X-21364			999921364	0.582837	5.20478e-07	1.55362e-06	0.719631	0.472045	0.595951	0.00021238	0.139747	0.534458	0	0.564281	0.000684686	0.168511	0.623942	0
X-12730			999912730	0.454093	5.37693e-07	1.59527e-06	0.618316	0.333487	0.445873	0.000546886	0.23367	0.41162	56.7251	0.461053	0.000282009	0.213214	0.207354	43.3566
suberylglycine	Fatty Acid Metabolism (Acyl Glycine)	Lipid	100001528	0.897016	5.40305e-07	1.59527e-06	0.935966	0.859687	0.915893	0.00292323	0.0295244	0.280494	1.75439	0.875392	3.12526e-05	0.0319595	0.262974	0.699301
m-tyramine sulfate	Tyrosine Metabolism	Amino Acid	100006104	0.712028	5.6702e-07	1.6651e-06	0.813378	0.623306	0.68427	0.00127143	0.117741	0.418985	2.33918	0.726276	0.000118992	0.0831104	0.227528	4.8951
X-18345			999918345	0.868086	5.9185e-07	1.72867e-06	0.917646	0.821202	0.843032	0.00427359	0.059761	0.291505	0.584795	0.875485	3.57506e-05	0.0321717	0.196912	0
4-methylguaiacol sulfate	Benzoate Metabolism	Xenobiotics	100006105	0.493583	5.97507e-07	1.73094e-06	0.651258	0.374083	0.59892	0.001374	0.160193	0.486368	9.35673	0.249048	3.93904e-06	0.301244	0.18311	10.4895
nonadecanoate (19:0)	Long Chain Saturated Fatty Acid	Lipid	892	0.294663	5.99001e-07	1.73094e-06	0.476101	0.18237	0.347537	0.00155572	0.334025	0.746062	0	0.243309	8.55535e-05	0.359806	0.584592	0
biotin	Biotin Metabolism	Cofactors and Vitamins	251	0.635282	6.22853e-07	1.78034e-06	0.759365	0.531475	0.60604	0.000860319	0.150275	0.249076	62.5731	0.652873	0.000193914	0.114407	0.075711	37.0629
glutamine conjugate of C8H12O4 (2)*	Partially Characterized Molecules	Partially Characterized Molecules	100020268	0.767891	6.25669e-07	1.78034e-06	0.851949	0.692127	0.729983	0.000874951	0.0945736	0.325606	21.6374	0.785899	0.000166642	0.0639936	0.263216	16.0839
X-12707			999912707	0.524601	6.25928e-07	1.78034e-06	0.676126	0.407033	0.546518	0.00188834	0.194444	0.656184	0	0.507778	9.3915e-05	0.173514	0.530074	0
X-18347			999918347	0.744849	6.70942e-07	1.89844e-06	0.836611	0.663152	0.735725	0.0035816	0.105361	0.489894	15.7895	0.749112	5.60327e-05	0.0716982	0.268503	13.986
glutamine conjugate of C9H16O2 (1)*	Partially Characterized Molecules	Partially Characterized Molecules	100021684	0.649798	6.83804e-07	1.92481e-06	0.770321	0.548132	0.688691	0.00456721	0.131506	0.524227	44.4444	0.62127	3.81103e-05	0.115569	0.375755	25.8741
trans-4-hydroxyproline	Urea cycle; Arginine and Proline Metabolism	Amino Acid	1001	0.559938	7.17387e-07	2.00893e-06	0.704258	0.445193	0.539929	0.00122775	0.190671	0.65234	0	0.57238	0.00016629	0.148179	0.504631	0
pyridoxamine	Vitamin B6 Metabolism	Cofactors and Vitamins	568	0.6043	7.60067e-07	2.11753e-06	0.737815	0.494946	0.703681	0.00159837	0.111346	0.549931	0.584795	0.276969	3.51176e-07	0.252047	0.267177	2.7972
21-hydroxypregnenolone disulfate	Pregnenolone Steroids	Lipid	100001999	0.507071	7.78292e-07	2.15724e-06	0.663845	0.387321	0.597357	0.00468962	0.182217	0.689563	0	0.408432	1.89528e-05	0.209365	0.549142	0
N,N-dimethyl-pro-pro	Modified Peptides	Peptide	100022041	0.231402	7.90195e-07	2.17538e-06	0.413686	0.129439	0.313711	0.00213575	0.377533	0.801025	0	0.141902	4.50358e-05	0.478583	0.714815	0
3-methoxytyrosine	Tyrosine Metabolism	Amino Acid	1342	0.572902	7.92845e-07	2.17538e-06	0.714692	0.459242	0.690282	0.0156854	0.153407	0.71124	0.584795	0.459942	3.10128e-06	0.166521	0.467999	0
2-hydroxypalmitate	Fatty Acid, Monohydroxy	Lipid	100001579	0.368726	8.34798e-07	2.27449e-06	0.548362	0.247936	0.443535	0.00569391	0.294035	0.749559	0	0.312127	3.05729e-05	0.279276	0.525364	0
N-acetylkynurenine (2)	Tryptophan Metabolism	Amino Acid	100006378	1.92426	8.37337e-07	2.27449e-06	2.49664	1.4831	1.81161	0.000747738	0.17625	2.23882	0	2.08326	0.000283765	0.202204	2.83914	0
X-24808			999924808	0.670845	8.45342e-07	2.2848e-06	0.786368	0.572293	0.680729	0.00215546	0.125358	0.349132	46.7836	0.663829	0.000115618	0.106279	0.363903	0
testosterone sulfate	Androgenic Steroids	Lipid	100001548	0.565612	9.19233e-07	2.47222e-06	0.71014	0.450498	0.666141	0.00264507	0.135137	0.337169	54.386	0.356675	5.51738e-06	0.226873	0.295081	22.3776
4-hydroxyphenylacetate	Phenylalanine Metabolism	Amino Acid	144	0.859923	9.30055e-07	2.489e-06	0.913364	0.80961	0.886515	0.00184502	0.0386813	0.311946	0	0.816025	6.14825e-05	0.0507381	0.252161	0
pentadecanoate (15:0)	Long Chain Saturated Fatty Acid	Lipid	980	0.30482	1.07392e-06	2.85993e-06	0.491327	0.189111	0.354245	0.00297242	0.349349	0.758065	0	0.264431	9.04364e-05	0.339771	0.5979	0
suberate (C8-DC)	Fatty Acid, Dicarboxylate	Lipid	100000016	0.829628	1.10064e-06	2.91679e-06	0.894357	0.769583	0.85338	0.00575983	0.0574218	0.169253	0	0.811016	4.72467e-05	0.0514809	0.117949	0
androstenediol (3beta,17beta) disulfate (2)	Androgenic Steroids	Lipid	100001994	0.421937	1.12042e-06	2.9548e-06	0.597163	0.298127	0.433844	0.000569587	0.242352	0.679937	0	0.408656	0.000572061	0.259798	0.651344	0
delta-CEHC glucuronide	Tocopherol Metabolism	Cofactors and Vitamins	100020483	2.07482	1.13602e-06	2.98146e-06	2.78383	1.54638	1.70848	0.000815937	0.160009	2.01962	7.01754	8.46052	6.99318e-07	0.430392	6.75209	5.59441
erythronate*	Aminosugar Metabolism	Carbohydrate	100001320	0.202768	1.16651e-06	3.04677e-06	0.385838	0.10656	0.319865	0.00801277	0.429886	0.838481	0	0.107197	1.11844e-05	0.508339	0.69034	0
7-methylguanine	Purine Metabolism, Guanine containing	Nucleotide	100001456	0.237016	1.17266e-06	3.04817e-06	0.423555	0.132631	0.306525	0.00275289	0.394933	0.811138	0	0.170278	7.71677e-05	0.447839	0.659493	0
2-hydroxysebacate	Fatty Acid, Dicarboxylate	Lipid	100020378	0.657619	1.18336e-06	3.06133e-06	0.778765	0.555319	0.780082	0.024983	0.110791	0.570189	0	0.505535	7.00393e-07	0.137493	0.201701	0
gamma-glutamylthreonine	Gamma-glutamyl Amino Acid	Peptide	100001314	0.550865	1.19109e-06	3.06673e-06	0.700712	0.433062	0.591875	0.0014925	0.165125	0.630035	0	0.504092	0.000190101	0.183556	0.498674	0
succinylcarnitine (C4-DC)	TCA Cycle	Energy	100001948	0.379916	1.26668e-06	3.23526e-06	0.56198	0.256835	0.446289	0.00113383	0.24786	0.742193	0	0.2819	0.000175003	0.337419	0.665628	0
X-17688			999917688	0.763919	1.26846e-06	3.23526e-06	0.851848	0.685066	0.789618	0.0023555	0.0776659	0.57252	0.584795	0.737831	0.00013341	0.0795903	0.318319	2.0979
dihydroferulic acid sulfate	Food Component/Plant	Xenobiotics	100020272	0.488716	1.28844e-06	3.27087e-06	0.653031	0.365745	0.501123	0.00149587	0.217574	0.54984	67.2515	0.478307	0.000254135	0.20161	0.068693	46.8531
methylsuccinoylcarnitine	Leucine, Isoleucine and Valine Metabolism	Amino Acid	100009275	0.681357	1.35191e-06	3.41603e-06	0.79609	0.58316	0.725632	0.00250932	0.106118	0.527196	1.16959	0.62892	0.000106728	0.119685	0.419743	2.0979
carboxysuccinate	TCA Cycle	Energy	100021130	0.633574	1.37244e-06	3.4459e-06	0.762506	0.526443	0.648782	0.00817767	0.163598	0.653448	0	0.62609	5.24807e-05	0.115783	0.394511	2.7972
X-12101			999912101	0.74752	1.37642e-06	3.4459e-06	0.841245	0.664237	0.692162	0.00116966	0.113344	0.564312	0	0.770538	0.000249207	0.0711606	0.377187	0.699301
3-methylxanthine	Xanthine Metabolism	Xenobiotics	100001108	0.833934	1.40443e-06	3.49992e-06	0.897786	0.774623	0.863676	0.00508524	0.0523126	0.444464	6.43275	0.803138	5.24815e-05	0.054207	0.360497	2.0979
2S,3R-dihydroxybutyrate	Fatty Acid, Dihydroxy	Lipid	100002284	0.405896	1.45586e-06	3.61151e-06	0.585785	0.281249	0.407795	0.00130208	0.278956	0.753134	0	0.404347	0.000334543	0.252437	0.648488	0
X-12216			999912216	0.982105	1.47586e-06	3.64448e-06	0.989351	0.974912	0.985169	0.00158222	0.0047296	0.238447	4.09357	0.976935	0.00015035	0.00615622	0.209668	1.3986
myo-inositol	Inositol Metabolism	Lipid	363	0.509092	1.49245e-06	3.66395e-06	0.670215	0.386703	0.672116	0.0109641	0.156191	0.724047	0	0.159575	8.93174e-09	0.319181	0.460289	0
succinimide	Chemical	Xenobiotics	100003696	0.554098	1.49724e-06	3.66395e-06	0.704748	0.435651	0.640007	0.00617886	0.162986	0.53458	35.6725	0.45886	2.93486e-05	0.186434	0.341796	27.2727
3-methylhistidine	Histidine Metabolism	Amino Acid	100000042	0.35279	1.55458e-06	3.78723e-06	0.53966	0.230629	0.459026	0.005667	0.281461	0.731842	0	0.240136	2.75637e-05	0.340245	0.561857	0
margarate (17:0)	Long Chain Saturated Fatty Acid	Lipid	891	0.326098	1.56706e-06	3.79047e-06	0.515179	0.206414	0.380496	0.00307861	0.326471	0.753968	0	0.277582	0.000122092	0.333597	0.538596	0
carboxyethyl-GABA	Glutamate Metabolism	Amino Acid	100003260	0.304488	1.57485e-06	3.79047e-06	0.494739	0.187398	0.392353	0.00261155	0.310818	0.770945	0	0.195938	6.98161e-05	0.409855	0.706455	0
1-methyl-beta-carboline-3-carboxylic acid	Food Component/Plant	Xenobiotics	100004434	0.130054	1.57684e-06	3.79047e-06	0.299058	0.0565575	0.186278	0.000248409	0.45867	0.378964	77.193	0.014844	0.000187937	1.12731	0.241045	72.028
glutamine conjugate of C6H10O2 (1)*	Partially Characterized Molecules	Partially Characterized Molecules	100020261	0.663813	1.62921e-06	3.89909e-06	0.784855	0.561438	0.674381	0.0016687	0.12532	0.560454	0	0.654761	0.000289607	0.116842	0.395817	0
3,4-dihydroxybutyrate	Fatty Acid, Dihydroxy	Lipid	100001730	0.609301	1.69047e-06	4.02797e-06	0.746318	0.497439	0.708614	0.00343861	0.117737	0.311013	0	0.364726	3.36877e-06	0.217048	0.224631	0
3-hydroxy-2-ethylpropionate	Leucine, Isoleucine and Valine Metabolism	Amino Acid	100001170	0.540178	1.7383e-06	4.12385e-06	0.695292	0.419668	0.577481	0.00134957	0.171308	0.618322	0	0.495256	0.000321536	0.195335	0.552359	0
N-lactoyl histidine	Lactoyl Amino Acid	Amino Acid	100022478	0.585786	1.7499e-06	4.1333e-06	0.729402	0.470448	0.626983	0.00105685	0.142548	0.49312	12.2807	0.525292	0.000362069	0.180524	0.474832	1.3986
2-octenoylglutamine	Fatty Acid Metabolism (Acyl Glutamine)	Lipid	100016113	0.361145	1.81711e-06	4.27348e-06	0.548684	0.237707	0.294433	0.00181968	0.39212	0.250286	75.4386	0.393552	0.0002461	0.254356	0.179524	49.6503
N6-methyllysine	Lysine Metabolism	Amino Acid	100003415	0.440592	1.87363e-06	4.38742e-06	0.617169	0.314535	0.538656	0.00761367	0.231824	0.710741	0	0.344578	3.24464e-05	0.256387	0.583376	0
creatinine	Creatine Metabolism	Amino Acid	275	0.21975	2.00989e-06	4.68629e-06	0.410513	0.117634	0.330447	0.00803934	0.417787	0.830103	0	0.1244	2.39744e-05	0.493403	0.681589	0
X-26266			999926266	0.577712	2.02304e-06	4.69679e-06	0.724456	0.460692	0.642043	0.00032543	0.123283	0.421347	23.3918	0.271204	7.65581e-05	0.329938	0.13367	37.0629
X-15136			999915136	0.451324	2.07211e-06	4.79025e-06	0.626855	0.324945	0.509053	0.000848793	0.202376	0.673481	0	0.346958	0.000402136	0.299138	0.630902	2.7972
X-23680			999923680	1.90958	2.14765e-06	4.94052e-06	2.49533	1.46133	1.67342	0.00168658	0.163945	1.66999	0	2.57338	0.000125432	0.246456	2.03607	0
2'-O-methyluridine	Pyrimidine Metabolism, Uracil containing	Nucleotide	100010896	0.534477	2.1553e-06	4.94052e-06	0.69258	0.412467	0.586309	0.00162235	0.169395	0.611431	2.33918	0.462669	0.000268092	0.211491	0.549658	0
X-12729			999912729	0.652804	2.17649e-06	4.96813e-06	0.778805	0.547188	0.676872	0.00041911	0.11063	0.582092	5.26316	0.608024	0.00132677	0.154991	0.460946	0
X-12015			999912015	0.422095	2.25116e-06	5.11706e-06	0.603457	0.295239	0.534787	0.00671385	0.230893	0.770447	0	0.285067	2.4378e-05	0.297367	0.663613	0
X-12104			999912104	0.411827	2.2796e-06	5.16013e-06	0.594934	0.285076	0.295227	0.000124807	0.318003	0.692371	0.584795	0.492018	0.00228367	0.23249	0.677242	2.0979
4-acetylcatechol sulfate (1)	Food Component/Plant	Xenobiotics	100020853	0.622011	2.32829e-06	5.24846e-06	0.757487	0.510764	0.618225	0.000118697	0.124949	0.304571	17.5439	0.629022	0.00618152	0.169317	0.243451	60.1399
X-12906			999912906	0.300938	2.38549e-06	5.35519e-06	0.495615	0.18273	0.321213	0.000436659	0.322915	0.748567	0.584795	0.270402	0.00156901	0.413665	0.767267	0
pimeloylcarnitine/3-methyladipoylcarnitine (C7-DC)	Fatty Acid Metabolism (Acyl Carnitine, Dicarboxylate)	Lipid	100009407	0.637918	2.4351e-06	5.44406e-06	0.769037	0.529154	0.652562	0.00112699	0.131066	0.607834	0	0.621828	0.000633671	0.139047	0.576452	0.699301
X-17438			999917438	0.948352	2.49029e-06	5.54463e-06	0.969517	0.92765	0.939796	0.00718444	0.0230985	0.144809	0.584795	0.951036	9.93157e-05	0.0128982	0.0831425	2.0979
3-S-cysteinyl-2-methylpropanoate*	Chemical	Xenobiotics	100020488	0.57931	2.50315e-06	5.55052e-06	0.727135	0.461537	0.589275	0.00255401	0.175302	0.638226	0	0.571674	0.000298561	0.154619	0.446858	0
X-25464			999925464	2.22104	2.64983e-06	5.84138e-06	3.09877	1.59192	2.15218	0.00340252	0.261704	2.76212	48.538	2.2726	0.000238335	0.223412	4.56034	22.3776
X-13729			999913729	0.95231	2.65583e-06	5.84138e-06	0.971933	0.933084	0.952777	0.0037256	0.016678	0.223713	28.655	0.952013	0.000221549	0.0133158	0.166075	16.0839
urate	Purine Metabolism, (Hypo)Xanthine/Inosine containing	Nucleotide	1134	0.314022	2.73766e-06	5.9888e-06	0.509566	0.193517	0.394744	0.00366773	0.319926	0.760638	0	0.224061	0.000118489	0.388606	0.649761	0
2-hydroxystearate	Fatty Acid, Monohydroxy	Lipid	1239	0.366327	2.7449e-06	5.9888e-06	0.5574	0.240753	0.412756	0.00534603	0.317691	0.753966	0	0.331664	0.000141114	0.289956	0.549876	0
3-indoxyl sulfate	Tryptophan Metabolism	Amino Acid	100000467	0.995067	2.85435e-06	6.20268e-06	0.99713	0.993009	0.99595	0.000847241	0.00121626	0.208864	0	0.992361	0.000321466	0.00213176	0.233212	0
phenylalanylhydroxyproline*	Dipeptide	Peptide	100021238	0.669592	3.15717e-06	6.8334e-06	0.792626	0.565656	0.677937	0.00111534	0.119245	0.558843	0	0.660636	0.000856081	0.124341	0.531372	0.699301
dimethyl sulfone	Chemical	Xenobiotics	100004284	0.569972	3.32748e-06	7.17345e-06	0.72239	0.449713	0.661824	0.002191	0.134754	0.433017	44.4444	0.307498	1.66135e-05	0.273863	0.109531	57.3427
N6-carboxyethyllysine	Lysine Metabolism	Amino Acid	100001769	0.616454	3.36594e-06	7.22768e-06	0.755983	0.502677	0.660512	0.000965119	0.12566	0.352176	3.50877	0.53004	0.00063704	0.185868	0.42285	0
glucuronide of C12H20O3 (1)*	Partially Characterized Molecules	Partially Characterized Molecules	100019997	0.413689	3.40703e-06	7.26818e-06	0.600388	0.285047	0.545366	0.0134775	0.245375	0.599623	69.5906	0.273403	1.58169e-05	0.300396	0.311801	51.049
glutarate (C5-DC)	Fatty Acid, Dicarboxylate	Lipid	339	0.553748	3.41156e-06	7.26818e-06	0.71062	0.431507	0.666531	0.00353058	0.139055	0.54252	0.584795	0.21291	9.63341e-07	0.315757	0.348797	0
X-14502			999914502	0.664512	3.44185e-06	7.30408e-06	0.789656	0.559201	0.710146	0.000440757	0.0973949	0.216262	49.7076	0.493978	0.000610549	0.205803	0.218317	35.6643
N-lactoyl leucine	Lactoyl Amino Acid	Amino Acid	100022480	0.414215	3.60436e-06	7.61918e-06	0.601391	0.285295	0.463011	0.00103603	0.234718	0.69314	0	0.334674	0.00075098	0.324782	0.705273	0
N-lactoyl valine	Lactoyl Amino Acid	Amino Acid	100022485	0.481249	3.67103e-06	7.72269e-06	0.655922	0.353092	0.511406	0.00107862	0.205126	0.675442	0	0.440428	0.000932153	0.247719	0.633036	0
X-23644			999923644	0.668859	3.68176e-06	7.72269e-06	0.793042	0.564122	0.72935	0.00474813	0.111771	0.554079	6.43275	0.586002	0.000109385	0.13814	0.354292	11.8881
N-acetylaspartate (NAA)	Alanine and Aspartate Metabolism	Amino Acid	100000787	0.361696	3.94097e-06	8.23461e-06	0.557101	0.23483	0.339022	0.00180598	0.34665	0.757046	0	0.377934	0.00065425	0.285509	0.659461	0
X-13866			999913866	0.627342	4.19606e-06	8.71065e-06	0.765168	0.514343	0.389615	9.35883e-05	0.24128	0.308718	45.614	0.694711	0.00110469	0.111654	0.383583	20.2797
glutamine	Glutamate Metabolism	Amino Acid	563	0.659683	4.20087e-06	8.71065e-06	0.787577	0.552558	0.670547	0.00321763	0.135656	0.611829	0	0.651128	0.00040321	0.12127	0.477034	0
tyrosine	Tyrosine Metabolism	Amino Acid	815	0.602204	4.24125e-06	8.76095e-06	0.747492	0.485155	0.707031	0.0176745	0.146133	0.729751	0	0.487055	1.86224e-05	0.168048	0.416985	0
stearate (18:0)	Long Chain Saturated Fatty Acid	Lipid	439	0.337945	4.25794e-06	8.76211e-06	0.536618	0.212826	0.425133	0.011925	0.340188	0.804961	0	0.273199	7.42204e-05	0.327473	0.540324	0
X-17323			999917323	2.63588	4.3125e-06	8.8409e-06	3.9851	1.74346	2.3005	0.00116613	0.256581	2.21642	57.8947	3.4995	0.000717033	0.370271	6.74849	62.9371
vanillate	Food Component/Plant	Xenobiotics	100001634	0.660589	4.45783e-06	9.10448e-06	0.788573	0.553377	0.549154	5.29776e-05	0.148284	0.415129	16.9591	0.736745	0.00733985	0.113954	0.565199	22.3776
palmitate (16:0)	Long Chain Saturated Fatty Acid	Lipid	424	0.331718	4.5554e-06	9.25476e-06	0.531691	0.206956	0.385988	0.00665938	0.350831	0.794555	0	0.289895	0.000182277	0.330868	0.58132	0
lactose	Disaccharides and Oligosaccharides	Carbohydrate	393	0.701706	4.57641e-06	9.25476e-06	0.816476	0.603068	0.742696	0.00217766	0.0970577	0.553651	0	0.635948	0.000396504	0.127777	0.499256	0
(16 or 17)-methylstearate (a19:0 or i19:0)	Fatty Acid, Branched	Lipid	100002356	0.326616	4.58252e-06	9.25476e-06	0.527062	0.202401	0.370062	0.00507444	0.354742	0.787099	0	0.291891	0.000253363	0.336548	0.609862	0
O-sulfo-tyrosine	Chemical	Xenobiotics	100005384	0.348402	4.67382e-06	9.40418e-06	0.547128	0.221857	0.402674	0.0030615	0.307151	0.780095	0	0.289327	0.000365004	0.347962	0.659016	0
3-hydroxyphenylacetate sulfate	Tyrosine Metabolism	Amino Acid	100006634	0.545449	4.82235e-06	9.66386e-06	0.707286	0.420642	0.616225	0.00788136	0.182207	0.742565	0	0.47551	0.000119602	0.193236	0.386575	0
X-21827			999921827	0.742399	4.83846e-06	9.66386e-06	0.843524	0.653397	0.66504	0.00181655	0.130794	0.271934	43.8596	0.769858	0.000500079	0.0751424	0.201824	25.8741
X-25109			999925109	1.61177	4.92883e-06	9.80831e-06	1.97812	1.31326	1.43705	0.0013946	0.11346	2.46033	11.6959	3.06152	3.03922e-05	0.268292	2.22215	0.699301
citraconate/glutaconate	TCA Cycle	Energy	100006438	0.55774	4.97712e-06	9.86825e-06	0.716609	0.434091	0.602093	0.0075027	0.189755	0.625881	0	0.523337	0.000183249	0.173087	0.279107	0
arachidate (20:0)	Long Chain Saturated Fatty Acid	Lipid	893	0.411798	5.01526e-06	9.90771e-06	0.602766	0.281332	0.398116	0.00174415	0.294192	0.702368	0	0.422724	0.000885031	0.258979	0.611896	0
heptanoylglutamine	Fatty Acid Metabolism (Acyl Glutamine)	Lipid	100001745	0.676359	5.08852e-06	1.0016e-05	0.800115	0.571745	0.756171	0.0348198	0.13243	0.485779	61.4035	0.624064	2.76786e-05	0.112483	0.24973	31.4685
1-methylurate	Xanthine Metabolism	Xenobiotics	100001400	0.422984	5.23322e-06	1.02418e-05	0.612498	0.292108	0.414896	0.00143064	0.275915	0.695649	0	0.430249	0.00113497	0.259127	0.621865	0
2-pyrrolidinone	Glutamate Metabolism	Amino Acid	100001081	0.296777	5.24091e-06	1.02418e-05	0.500544	0.175962	0.394919	0.00772302	0.348759	0.816265	0	0.198469	9.33478e-05	0.413876	0.71151	0
3-(4-hydroxyphenyl)propionate	Benzoate Metabolism	Xenobiotics	100002914	0.265789	5.43418e-06	1.05814e-05	0.470514	0.150142	0.359756	0.00823704	0.386924	0.835791	0	0.178757	0.000101379	0.442914	0.668707	0.699301
4-acetamidobutanoate	Polyamine Metabolism	Amino Acid	1113	0.323993	5.5267e-06	1.07231e-05	0.526828	0.199252	0.393966	0.00505312	0.332245	0.798906	0	0.253282	0.000230108	0.372818	0.718796	0
homocitrate	TCA Cycle	Energy	100002554	0.548952	5.63808e-06	1.09003e-05	0.7112	0.423718	0.514744	0.00144791	0.208509	0.65661	0.584795	0.573163	0.00111712	0.170772	0.523251	3.4965
decadienedioic acid (C10:2-DC)**	Fatty Acid, Dicarboxylate	Lipid	100021711	0.603892	6.16827e-06	1.1883e-05	0.751499	0.485277	0.629268	0.00250068	0.153212	0.643014	0	0.57647	0.000715389	0.162794	0.540206	0.699301
X-25247			999925247	0.719402	6.22739e-06	1.19545e-05	0.829874	0.623636	0.747913	0.00125186	0.0900177	0.445011	14.0351	0.668101	0.00116435	0.124194	0.432423	0.699301
2-keto-3-deoxy-gluconate	Food Component/Plant	Xenobiotics	100005946	2.63276	6.25889e-06	1.19727e-05	4.00695	1.72986	2.88326	0.000782536	0.315258	1.5667	0	2.43508	0.00231716	0.292156	1.48224	1.3986
citrulline	Urea cycle; Arginine and Proline Metabolism	Amino Acid	391	0.620084	6.43143e-06	1.22596e-05	0.763157	0.503833	0.735446	0.0338414	0.144809	0.731876	0	0.509533	1.42257e-05	0.155347	0.406742	0
adipoylcarnitine (C6-DC)	Fatty Acid Metabolism (Acyl Carnitine, Dicarboxylate)	Lipid	100006614	0.743323	6.47189e-06	1.22936e-05	0.845584	0.653428	0.753699	0.000781485	0.0841735	0.238905	0.584795	0.72735	0.00251694	0.105368	0.250978	0
X-10458			999910458	0.431593	6.93825e-06	1.31335e-05	0.622548	0.299209	0.569348	0.00755029	0.210838	0.694289	18.1287	0.156119	4.27848e-06	0.403957	0.350867	23.0769
alpha-CEHC taurine*	Tocopherol Metabolism	Cofactors and Vitamins	100005975	1.75068	7.03261e-06	1.32659e-05	2.23514	1.37122	1.63019	0.0116529	0.193735	2.45765	53.8012	1.84111	0.000177771	0.162822	3.52116	27.972
N2,N6-diacetyllysine	Lysine Metabolism	Amino Acid	100006124	0.602398	7.2379e-06	1.36059e-05	0.751695	0.482753	0.617079	0.002696	0.160897	0.618615	0	0.58846	0.0008309	0.158648	0.549288	0
5-(galactosylhydroxy)-lysine	Lysine Metabolism	Amino Acid	100002462	0.412082	7.28178e-06	1.36412e-05	0.607054	0.279731	0.524582	0.00788589	0.24282	0.75478	0	0.256527	6.37744e-05	0.340267	0.630728	0
pseudouridine	Pyrimidine Metabolism, Uracil containing	Nucleotide	821	0.254598	7.36006e-06	1.37405e-05	0.463036	0.13999	0.308179	0.00425722	0.411788	0.830131	0	0.201744	0.000428462	0.454514	0.714805	0
glycerophosphoinositol*	Phospholipid Metabolism	Lipid	100001621	0.445027	8.17736e-06	1.5214e-05	0.635166	0.311807	0.562107	0.00499631	0.205204	0.725588	4.09357	0.192169	2.24608e-05	0.389104	0.588297	0.699301
pyridoxate	Vitamin B6 Metabolism	Cofactors and Vitamins	100001121	0.328528	8.32108e-06	1.54285e-05	0.536008	0.20136	0.310759	0.000951522	0.353682	0.759999	0	0.347212	0.00271113	0.352756	0.697615	0
N-acetyl-2-aminooctanoate*	Fatty Acid, Amino	Lipid	100020204	0.686393	8.38469e-06	1.54936e-05	0.809972	0.581668	0.735019	0.00743621	0.115016	0.662725	0	0.63354	0.0002447	0.124445	0.298805	0
3-hydroxysebacate	Fatty Acid, Monohydroxy	Lipid	100001145	0.929139	8.47979e-06	1.56162e-05	0.95969	0.899562	0.875965	0.00063065	0.0387438	0.11376	0	0.941361	0.000925968	0.0182446	0.160508	0
X-22152			999922152	2.00984	8.66216e-06	1.58982e-05	2.73365	1.47768	2.19714	0.00135604	0.245692	1.5554	12.8655	1.89014	0.00179971	0.203961	1.54088	15.3846
X-13688			999913688	0.649426	8.69354e-06	1.5902e-05	0.785504	0.536922	0.602267	0.000533935	0.146415	0.283218	50.2924	0.688967	0.00405583	0.129642	0.336727	30.0699
4'-hydroxypropiophenone sulfate	Chemical	Xenobiotics	100006269	0.664639	8.92488e-06	1.62704e-05	0.795926	0.555009	0.731414	0.0115499	0.123842	0.489355	46.7836	0.590817	0.000127214	0.137338	0.23774	31.4685
hexanoylglutamine	Fatty Acid Metabolism (Acyl Glutamine)	Lipid	100001733	0.846596	9.23399e-06	1.67776e-05	0.911261	0.78652	0.891419	0.00503144	0.0409768	0.370909	0	0.645788	3.18829e-06	0.0938721	0.233899	0
X-15461			999915461	0.935532	9.30815e-06	1.6856e-05	0.963509	0.908368	0.946646	0.000735502	0.0162411	0.226682	15.7895	0.871679	0.000547928	0.039736	0.0687269	0
choline	Phospholipid Metabolism	Lipid	1256	0.576585	9.37413e-06	1.69191e-05	0.735593	0.451949	0.616274	0.00592124	0.175888	0.668651	0	0.539577	0.000441752	0.175585	0.582651	0
indoleacetate	Tryptophan Metabolism	Amino Acid	100001034	0.854776	9.5481e-06	1.7176e-05	0.916268	0.797412	0.812558	0.000140186	0.0545106	0.350685	7.60234	0.887085	0.0102208	0.046652	0.344175	6.99301
hexanoyltaurine	Endocannabinoid	Lipid	100021223	0.693379	9.62754e-06	1.72618e-05	0.815462	0.589573	0.760605	0.00194815	0.0883275	0.438249	11.1111	0.357137	1.33967e-05	0.236507	0.209051	30.0699
formiminoglutamate	Histidine Metabolism	Amino Acid	100002500	2.53073	9.78891e-06	1.74934e-05	3.81932	1.6769	1.88707	0.00497282	0.226085	1.48961	0	15.9869	9.9828e-07	0.566595	2.53318	0
X-22508			999922508	0.923662	1.0028e-05	1.78618e-05	0.956792	0.891679	0.927961	0.00264455	0.0248696	0.210689	50.2924	0.918977	0.00116733	0.0260243	0.199029	43.3566
pro-hydroxy-pro	Urea cycle; Arginine and Proline Metabolism	Amino Acid	100001167	0.475312	1.01874e-05	1.80864e-05	0.66136	0.341601	0.490432	0.00730141	0.265571	0.74394	0	0.465379	0.000452482	0.218081	0.610783	0
3-acetylphenol sulfate	Chemical	Xenobiotics	100004326	0.607843	1.03285e-05	1.82773e-05	0.758365	0.487197	0.446402	0.000291759	0.222645	0.602508	20.4678	0.676361	0.00282897	0.130965	0.531259	4.1958
indolin-2-one	Food Component/Plant	Xenobiotics	100004318	0.756291	1.06464e-05	1.87583e-05	0.856411	0.667875	0.724854	0.00173893	0.102756	0.234521	63.7427	0.77632	0.00168814	0.0806279	0.243661	60.8392
succinoyltaurine	Methionine, Cysteine, SAM and Taurine Metabolism	Amino Acid	100021220	0.742341	1.06694e-05	1.87583e-05	0.847621	0.650138	0.768614	0.00163251	0.0835439	0.453432	0	0.694698	0.00159215	0.115375	0.541644	0
5-methylthioribose**	Methionine, Cysteine, SAM and Taurine Metabolism	Amino Acid	100002103	0.380169	1.08145e-05	1.89521e-05	0.584878	0.247108	0.340173	0.000522998	0.310867	0.734883	0	0.424848	0.00588324	0.310804	0.728569	0
stachydrine	Food Component/Plant	Xenobiotics	100001296	0.6672	1.08755e-05	1.89977e-05	0.799022	0.557126	0.748284	0.00329852	0.0986821	0.548409	0	0.311814	4.52979e-06	0.25414	0.333946	0
X-10457			999910457	0.477987	1.09458e-05	1.90592e-05	0.664197	0.343981	0.545581	0.00312407	0.205026	0.658654	14.0351	0.365284	0.000571186	0.292336	0.653851	5.59441
fucose	Aminosugar Metabolism	Carbohydrate	918	0.79363	1.19261e-05	2.06998e-05	0.880132	0.715629	0.78206	0.00463062	0.0868126	0.377202	0	0.800495	0.000817029	0.0664856	0.529458	0
1-methylnicotinamide	Nicotinate and Nicotinamide Metabolism	Cofactors and Vitamins	55	0.266862	1.2404e-05	2.14608e-05	0.48259	0.147569	0.427912	0.0240643	0.376241	0.852079	0	0.112976	1.7421e-05	0.507629	0.62699	0
X-18887			999918887	0.49814	1.26284e-05	2.17797e-05	0.681085	0.364336	0.475797	0.00427047	0.259939	0.736766	0.584795	0.512165	0.000935631	0.202196	0.613678	0
adenosine 3',5'-cyclic monophosphate (cAMP)	Purine Metabolism, Adenine containing	Nucleotide	207	0.439679	1.26854e-05	2.18088e-05	0.635854	0.304028	0.471373	0.00369974	0.259107	0.730541	1.16959	0.406776	0.00102356	0.273904	0.690307	0
argininate*	Urea cycle; Arginine and Proline Metabolism	Amino Acid	100002769	0.457715	1.27968e-05	2.18833e-05	0.650197	0.322215	0.525879	0.00239481	0.211665	0.734404	0	0.322573	0.0007603	0.336048	0.676445	0
X-23647			999923647	0.589407	1.28093e-05	2.18833e-05	0.747382	0.464824	0.510373	0.00611211	0.245326	0.725686	3.50877	0.617425	0.000538533	0.139331	0.552044	0
(14 or 15)-methylpalmitate (a17:0 or i17:0)	Fatty Acid, Branched	Lipid	100002945	0.348055	1.28581e-05	2.18977e-05	0.559209	0.216632	0.409165	0.00776159	0.335667	0.782141	0.584795	0.292222	0.000423165	0.348985	0.600255	0
N-acetylcysteine	Methionine, Cysteine, SAM and Taurine Metabolism	Amino Acid	1107	1.81433	1.32612e-05	2.25136e-05	2.37208	1.38772	1.92935	0.00103123	0.200247	1.66441	3.50877	1.7194	0.00379679	0.187238	1.91743	3.4965
N-acetylglutamine	Glutamate Metabolism	Amino Acid	100001253	0.565105	1.36241e-05	2.30577e-05	0.730829	0.43696	0.639749	0.00632843	0.163603	0.709788	0	0.451847	0.000298699	0.219667	0.575438	0
X-25454			999925454	0.395653	1.37802e-05	2.32495e-05	0.600983	0.260475	0.496882	0.00630951	0.256074	0.784942	0.584795	0.236165	0.000180514	0.385391	0.692469	0
alpha-CEHC	Tocopherol Metabolism	Cofactors and Vitamins	100002206	2.71732	1.41062e-05	2.37258e-05	4.2668	1.73054	1.92251	0.0397864	0.317922	1.58778	68.4211	3.97932	3.51247e-05	0.33381	2.21301	39.8601
methylmalonate (MMA)	Fatty Acid Metabolism (also BCAA Metabolism)	Lipid	418	0.541782	1.47255e-05	2.4691e-05	0.714877	0.410598	0.428786	0.00019356	0.227189	0.637234	0	0.628258	0.0101336	0.180771	0.598823	8.39161
beta-citrylglutamate	Glutamate Metabolism	Amino Acid	100003271	0.512773	1.54943e-05	2.59001e-05	0.694199	0.378762	0.535596	0.00231077	0.204909	0.700754	0.584795	0.484133	0.00205943	0.235401	0.619249	0
X-22162			999922162	0.397538	1.55646e-05	2.59286e-05	0.60411	0.261602	0.43309	0.00894495	0.320107	0.77926	0	0.371165	0.000542883	0.286559	0.657491	0
X-24456			999924456	1.2176	1.56162e-05	2.59286e-05	1.33137	1.11355	1.18476	0.000582165	0.0492871	2.37798	1.16959	1.43082	0.00277042	0.119729	4.17571	0.699301
1,3,7-trimethylurate	Xanthine Metabolism	Xenobiotics	100001397	0.648621	1.56545e-05	2.59286e-05	0.789413	0.532939	0.732872	0.0216966	0.13538	0.635522	1.16959	0.559323	9.73781e-05	0.149095	0.462454	2.7972
phenylacetylglutamine	Acetylated Peptides	Peptide	100001417	0.726522	1.6938e-05	2.79691e-05	0.84036	0.628105	0.729887	0.00608195	0.114775	0.566734	0	0.724108	0.000919604	0.0974085	0.334501	0
X-18935			999918935	0.868096	1.69981e-05	2.79834e-05	0.925895	0.813904	0.801717	0.00225901	0.0723666	0.175864	63.1579	0.886258	0.00107385	0.036921	0.0620296	41.2587
X-22757			999922757	0.521878	1.78656e-05	2.93226e-05	0.702429	0.387736	0.612527	0.00306344	0.165523	0.150972	67.2515	0.226898	8.51534e-05	0.377475	0.110843	55.2448
trans-2-hexenoylglutamine	Fatty Acid Metabolism (Acyl Glutamine)	Lipid	100019883	0.705345	1.8195e-05	2.97733e-05	0.827422	0.601279	0.708681	0.00515366	0.123102	0.453086	57.3099	0.702758	0.00116354	0.108614	0.379442	19.5804
2-butenoylglycine	Fatty Acid Metabolism (Acyl Glycine)	Lipid	100016110	0.645156	1.86693e-05	3.04242e-05	0.788535	0.527847	0.556802	0.00124807	0.181415	0.370922	24.5614	0.69114	0.00289916	0.124038	0.34656	18.1818
2-aminophenol sulfate	Food Component/Plant	Xenobiotics	100004322	0.464746	1.87048e-05	3.04242e-05	0.66011	0.327202	0.606673	0.0160078	0.20748	0.759147	0.584795	0.213646	1.32381e-05	0.354313	0.449997	0
glycerophosphoethanolamine	Phospholipid Metabolism	Lipid	100001620	0.517402	1.90448e-05	3.08848e-05	0.69985	0.382518	0.679004	0.0579183	0.204147	0.787397	4.09357	0.360949	1.44589e-05	0.234971	0.416974	2.0979
3-hydroxyindolin-2-one sulfate	Food Component/Plant	Xenobiotics	100006103	0.957709	1.92102e-05	3.10602e-05	0.976876	0.938917	0.96186	0.00294014	0.0130759	0.197894	12.2807	0.95157	0.00184884	0.0159443	0.225739	9.79021
X-16124			999916124	1.63265	1.94507e-05	3.13559e-05	2.04451	1.30377	1.39239	0.0624929	0.177703	1.36962	17.5439	1.82967	5.85458e-05	0.150335	2.21009	7.69231
glucuronide of C10H18O2 (12)*	Partially Characterized Molecules	Partially Characterized Molecules	100020019	0.716269	1.9622e-05	3.15384e-05	0.834854	0.614528	0.762292	0.00993226	0.105278	0.580533	18.7135	0.663517	0.000439016	0.116685	0.441741	16.7832
maleate	Fatty Acid, Dicarboxylate	Lipid	100000707	0.563373	1.9776e-05	3.16281e-05	0.733251	0.432853	0.332595	6.31831e-05	0.275167	0.619142	0	0.664656	0.00803809	0.154118	0.585178	0
5-hydroxylysine	Lysine Metabolism	Amino Acid	100000054	0.541719	1.97943e-05	3.16281e-05	0.717884	0.408784	0.577175	0.00969447	0.212489	0.733517	0	0.513565	0.000630823	0.194961	0.623321	0
1-methylguanine	Purine Metabolism, Guanine containing	Nucleotide	100001133	0.606192	2.00851e-05	3.19987e-05	0.76302	0.481599	0.711637	0.00754189	0.127319	0.481164	42.6901	0.244043	3.30649e-06	0.303262	0.336191	33.5664
methylurea	Urea cycle; Arginine and Proline Metabolism	Amino Acid	100001401	0.609317	2.03146e-05	3.22697e-05	0.765246	0.48516	0.710167	0.00889595	0.13083	0.5356	0	0.342903	2.41449e-05	0.253468	0.352654	6.29371
nicotinamide riboside	Nicotinate and Nicotinamide Metabolism	Cofactors and Vitamins	100001310	0.428712	2.08721e-05	3.30586e-05	0.633265	0.290232	0.402209	0.00198271	0.294484	0.765898	1.75439	0.452348	0.00330855	0.27006	0.629451	3.4965
3-hydroxyanthranilate	Tryptophan Metabolism	Amino Acid	243	0.703766	2.12142e-05	3.35028e-05	0.827487	0.598543	0.675118	0.014109	0.160062	0.430077	47.9532	0.714472	0.000492325	0.0964767	0.367516	6.99301
2-methylserine	Glycine, Serine and Threonine Metabolism	Amino Acid	100009246	0.726823	2.23176e-05	3.51432e-05	0.842323	0.62716	0.664699	0.000335538	0.113887	0.544728	2.92398	0.778919	0.012688	0.100244	0.537706	33.5664
X-26062			999926062	0.659837	2.35249e-05	3.69373e-05	0.800074	0.544181	0.747174	0.00856258	0.110861	0.313005	2.33918	0.417281	4.02335e-05	0.212851	0.275448	6.99301
X-24406			999924406	0.49452	2.47365e-05	3.87276e-05	0.685984	0.356496	0.50305	0.0035169	0.235416	0.697567	12.8655	0.486032	0.00231983	0.236869	0.6004	9.09091
N-formylanthranilic acid	Tryptophan Metabolism	Amino Acid	100004561	0.826219	2.50611e-05	3.90391e-05	0.902927	0.756027	0.860838	0.00159363	0.0474644	0.191512	5.84795	0.543381	5.7729e-05	0.151656	0.362637	2.7972
hydantoin-5-propionate	Histidine Metabolism	Amino Acid	100002514	2.6314	2.50792e-05	3.90391e-05	4.12681	1.67787	1.94261	0.0133257	0.268302	1.21966	0	6.03446	5.09715e-05	0.4437	1.63779	2.0979
N6-carboxymethyllysine	Advanced Glycation End-product	Carbohydrate	100001768	0.854816	2.59516e-05	4.02817e-05	0.919638	0.794563	0.889847	0.00370395	0.040211	0.212653	0	0.667716	5.11901e-05	0.0997234	0.104281	0
threonine	Glycine, Serine and Threonine Metabolism	Amino Acid	564	0.72032	2.81868e-05	4.36266e-05	0.839863	0.617792	0.711481	0.00611222	0.124159	0.693113	0	0.726226	0.00153522	0.100978	0.517024	0
X-23659			999923659	0.580695	2.83613e-05	4.3772e-05	0.748972	0.450226	0.488908	6.71551e-05	0.179517	0.560835	0	0.701308	0.0591395	0.188012	0.787216	1.3986
alpha-ketoglutaramate*	Glutamate Metabolism	Amino Acid	100002397	0.507499	2.84736e-05	4.38208e-05	0.697232	0.369396	0.60741	0.0118384	0.198079	0.714502	4.09357	0.352729	0.000217722	0.281826	0.646286	0
dehydroascorbate	Ascorbate and Aldarate Metabolism	Cofactors and Vitamins	301	0.798771	3.08505e-05	4.72367e-05	0.887804	0.718666	0.850601	0.00459112	0.0570887	0.366072	6.43275	0.475241	5.77912e-06	0.164068	0.220786	2.7972
N6-succinyladenosine	Purine Metabolism, Adenine containing	Nucleotide	100001664	0.44832	3.08671e-05	4.72367e-05	0.653832	0.307405	0.45787	0.00246198	0.257984	0.730503	0	0.4366	0.00416579	0.28923	0.67182	0.699301
indoleacetylglutamine	Tryptophan Metabolism	Amino Acid	100001731	0.781559	3.14939e-05	4.80606e-05	0.877735	0.695921	0.742852	0.0015465	0.0938964	0.56136	0	0.808213	0.00525677	0.0762952	0.477083	0
1-methyl-5-imidazolelactate	Histidine Metabolism	Amino Acid	100021478	0.551646	3.19693e-05	4.86495e-05	0.73014	0.416787	0.676981	0.0178609	0.164709	0.675153	1.16959	0.29447	2.24456e-05	0.288408	0.429095	2.7972
X-23657			999923657	0.673628	3.21933e-05	4.88535e-05	0.811541	0.559152	0.72734	0.0107667	0.124839	0.630552	7.60234	0.606053	0.000632336	0.146543	0.269748	44.7552
X-12722			999912722	0.619095	3.23439e-05	4.89452e-05	0.776171	0.493807	0.719708	0.0102007	0.128033	0.238011	46.7836	0.323169	2.17377e-05	0.266018	0.0927633	35.6643
proline	Urea cycle; Arginine and Proline Metabolism	Amino Acid	480	0.633921	3.42191e-05	5.16391e-05	0.786464	0.510965	0.735057	0.0385016	0.148737	0.683331	0	0.53013	0.000103495	0.16347	0.483913	0
C-glycosyltryptophan	Tryptophan Metabolism	Amino Acid	100006379	0.319943	3.43802e-05	5.17385e-05	0.548593	0.186593	0.399977	0.00662614	0.337504	0.820764	0	0.205619	0.000867284	0.474941	0.739397	0
N-acetyl-aspartyl-glutamate (NAAG)	Glutamate Metabolism	Amino Acid	100001612	0.46975	3.4723e-05	5.19793e-05	0.671754	0.328491	0.565769	0.013451	0.230445	0.734732	0.584795	0.343552	0.000350666	0.298885	0.665279	0
2-hydroxyglutarate	Fatty Acid, Dicarboxylate	Lipid	100002070	0.700048	3.47316e-05	5.19793e-05	0.828796	0.591299	0.777408	0.0171399	0.10563	0.676517	0	0.568557	0.000148066	0.148817	0.450214	0
saccharopine	Lysine Metabolism	Amino Acid	392	0.538328	3.49572e-05	5.2136e-05	0.721807	0.401489	0.623154	0.00641788	0.173524	0.644196	6.43275	0.352114	0.000413046	0.29556	0.339756	0
2-hydroxyarachidate*	Fatty Acid, Monohydroxy	Lipid	100019892	0.684704	3.50567e-05	5.2136e-05	0.819256	0.57225	0.726316	0.00940536	0.123133	0.588573	0.584795	0.636573	0.000966391	0.13686	0.384582	0.699301
xylose	Pentose Metabolism	Carbohydrate	826	0.589723	3.51521e-05	5.2136e-05	0.757357	0.459193	0.630246	0.00202277	0.149551	0.587938	21.0526	0.493401	0.00393126	0.244981	0.617447	8.39161
vanillylmandelate (VMA)	Tyrosine Metabolism	Amino Acid	1111	0.453502	3.52201e-05	5.2136e-05	0.659612	0.311796	0.565149	0.0291545	0.261607	0.80583	0	0.352446	0.000195583	0.279988	0.640327	0
X-26097			999926097	1.22145	3.62958e-05	5.35823e-05	1.3431	1.11083	1.18392	0.00121477	0.0521838	2.07232	0	1.48333	0.0024577	0.130193	3.88468	0.699301
gamma-glutamylisoleucine*	Gamma-glutamyl Amino Acid	Peptide	100001485	0.432761	3.6441e-05	5.36509e-05	0.644046	0.29079	0.41291	0.00102696	0.269424	0.702967	0	0.460192	0.0118037	0.30823	0.722367	0
glucuronide of C16H30O4 (1)*	Partially Characterized Molecules	Partially Characterized Molecules	100019989	0.510933	3.6823e-05	5.40667e-05	0.702879	0.371405	0.542324	0.00437092	0.214693	0.523316	66.0819	0.471412	0.00257454	0.249473	0.403768	44.0559
X-12007			999912007	0.803782	3.79075e-05	5.5509e-05	0.891799	0.724451	0.808245	0.00606665	0.0775793	0.177187	1.16959	0.799891	0.00210856	0.0726232	0.24639	1.3986
N2,N5-diacetylornithine	Urea cycle; Arginine and Proline Metabolism	Amino Acid	100004575	0.69587	3.85228e-05	5.62585e-05	0.827009	0.585525	0.761592	0.0149863	0.111951	0.734229	0	0.600909	0.000359626	0.142742	0.412708	0
5-hydroxyindole glucuronide	Tryptophan Metabolism	Amino Acid	100020511	0.614796	3.91365e-05	5.70014e-05	0.775208	0.487577	0.579125	0.00573663	0.197735	0.225541	75.4386	0.63562	0.00214177	0.147615	0.256451	65.035
X-12411			999912411	0.654612	4.06253e-05	5.90117e-05	0.801434	0.534688	0.762208	0.0174132	0.114193	0.487823	5.26316	0.331131	4.79613e-06	0.241661	0.313084	0
X-24346			999924346	0.718625	4.14832e-05	6.00972e-05	0.84162	0.613606	0.636016	0.000678728	0.133175	0.378813	40.9357	0.771199	0.0102978	0.101264	0.56344	17.4825
glucuronide of C10H18O2 (10)*	Partially Characterized Molecules	Partially Characterized Molecules	100020017	0.632836	4.20399e-05	6.07416e-05	0.787726	0.508401	0.68549	0.0338778	0.177995	0.336559	57.8947	0.60081	0.000383942	0.143479	0.217546	36.3636
vanillic acid glycine	Food Component/Plant	Xenobiotics	100021363	0.736981	4.4015e-05	6.32449e-05	0.853189	0.636601	0.848543	0.059815	0.087259	0.571023	1.16959	0.500536	1.68959e-06	0.144562	0.307708	3.4965
X-12834			999912834	0.518649	4.40203e-05	6.32449e-05	0.710667	0.378513	0.628995	0.00977849	0.179454	0.160791	66.0819	0.237482	6.85955e-05	0.361122	0.103993	44.7552
4-hydroxyglutamate	Glutamate Metabolism	Amino Acid	100002544	0.731079	4.41216e-05	6.32449e-05	0.849644	0.629058	0.725883	0.00548378	0.115358	0.610199	0.584795	0.735219	0.00273013	0.102646	0.469574	1.3986
3-hydroxybutyrate (BHBA)	Ketone Bodies	Lipid	254	0.867641	4.50044e-05	6.43405e-05	0.928879	0.81044	0.898742	0.00330982	0.0363448	0.320611	4.67836	0.589065	1.12724e-05	0.120518	0.102833	0.699301
phenylacetylalanine	Acetylated Peptides	Peptide	100009240	0.64648	4.59111e-05	6.54644e-05	0.797373	0.524142	0.73283	0.0155237	0.128451	0.660611	2.33918	0.486276	0.000195871	0.193588	0.378155	5.59441
3-ureidoisobutyrate	Pyrimidine Metabolism, Uracil containing	Nucleotide	100001531	0.529789	4.62647e-05	6.56398e-05	0.719189	0.390268	0.654749	0.0298403	0.194965	0.732195	0	0.363712	9.91836e-05	0.259826	0.500221	0
glucuronide of C8H16O2 (2)*	Partially Characterized Molecules	Partially Characterized Molecules	100020099	0.943531	4.62758e-05	6.56398e-05	0.97029	0.91751	0.958396	0.0116116	0.016838	0.110128	2.33918	0.906699	0.000267856	0.0268742	0.103882	0
N3-methyluridine	Pyrimidine Metabolism, Uracil containing	Nucleotide	100001424	0.394804	4.76303e-05	6.73853e-05	0.617867	0.252272	0.313536	0.00160041	0.367523	0.776646	1.75439	0.456528	0.00720151	0.291773	0.71538	15.3846
N-acetylthreonine	Glycine, Serine and Threonine Metabolism	Amino Acid	100001274	0.3253	4.87636e-05	6.88094e-05	0.559298	0.189201	0.342813	0.00612445	0.39057	0.823156	0	0.308604	0.00267275	0.391499	0.708789	0
7-methylurate	Xanthine Metabolism	Xenobiotics	100002241	0.81071	4.89846e-05	6.89422e-05	0.897132	0.732614	0.821487	0.012365	0.078607	0.45649	12.8655	0.802601	0.00134557	0.0685877	0.518542	3.4965
(2-butoxyethoxy)acetic acid	Chemical	Xenobiotics	100021457	0.615818	4.9199e-05	6.90169e-05	0.778232	0.487298	0.693871	0.00446204	0.128528	0.616013	0.584795	0.289629	0.000125729	0.323145	0.347024	1.3986
2-hydroxybehenate	Fatty Acid, Monohydroxy	Lipid	100015637	0.641337	4.93257e-05	6.90169e-05	0.794773	0.517523	0.727385	0.012313	0.127165	0.649863	0	0.447625	0.000183925	0.214912	0.417141	0
3-hydroxyhexanoylcarnitine (1)	Fatty Acid Metabolism (Acyl Carnitine, Hydroxy)	Lipid	100020825	0.753405	4.94188e-05	6.90169e-05	0.863807	0.657112	0.761829	0.00585224	0.0987075	0.40259	4.09357	0.745086	0.00285109	0.0986326	0.368881	7.69231
carnitine of C10H14O2 (5)*	Partially Characterized Molecules	Partially Characterized Molecules	100021678	2.10404	5.15868e-05	7.18599e-05	3.01618	1.46774	1.76745	0.00441595	0.200062	1.96425	43.8596	5.38503	0.000289568	0.464517	5.6067	58.7413
retinol (vitamin A)	Vitamin A Metabolism	Cofactors and Vitamins	498	0.680243	5.23977e-05	7.28029e-05	0.819882	0.564386	0.728053	0.0108968	0.124659	0.638493	28.655	0.61838	0.00113645	0.147694	0.560715	20.2797
dimethylglycine	Glycine, Serine and Threonine Metabolism	Amino Acid	806	0.549635	5.29685e-05	7.34082e-05	0.734697	0.411188	0.720269	0.0624279	0.176107	0.779099	0	0.28634	4.81675e-06	0.273492	0.519098	0
leucylhydroxyproline*	Dipeptide Derivative	Peptide	100021261	0.734677	5.34185e-05	7.38435e-05	0.853211	0.632612	0.771694	0.00608785	0.0944829	0.575454	0	0.66993	0.00196995	0.12944	0.549246	0
3-carboxy-4-methyl-5-propyl-2-furanpropanoate (CMPF)	Fatty Acid, Dicarboxylate	Lipid	100001178	0.545909	5.44696e-05	7.51054e-05	0.732476	0.406862	0.394187	0.000308077	0.257989	0.26858	60.2339	0.644657	0.0172405	0.18435	0.40556	55.9441
4-hydroxycatechol sulfate	Benzoate Metabolism	Xenobiotics	100006169	0.647452	5.51227e-05	7.58134e-05	0.799765	0.524146	0.697858	0.0102663	0.140155	0.346222	43.2749	0.58084	0.00127688	0.168661	0.224265	9.09091
5-hydroxyindole sulfate	Tryptophan Metabolism	Amino Acid	100009042	0.862892	5.60482e-05	7.68917e-05	0.92707	0.803158	0.765778	0.00289858	0.0896027	0.21549	65.4971	0.883777	0.00206287	0.0401006	0.174359	53.1469
gamma-CEHC sulfate	Tocopherol Metabolism	Cofactors and Vitamins	100020480	1.79834	5.99926e-05	8.20956e-05	2.39528	1.35016	1.53397	0.0050396	0.152562	1.65443	0	10.9009	3.29926e-06	0.513593	5.83837	0
thioproline	Chemical	Xenobiotics	100009232	1.23895	6.12545e-05	8.36118e-05	1.37581	1.1157	1.18909	0.0016998	0.055187	3.16333	0.584795	2.31562	9.65346e-05	0.215349	5.60205	0
hydroxymethylpyrimidine	Thiamine Metabolism	Cofactors and Vitamins	100003365	0.831706	6.20799e-05	8.45261e-05	0.910201	0.759981	0.869574	0.00566399	0.0505133	0.329823	4.09357	0.669414	0.000320127	0.111535	0.20919	14.6853
X-18838			999918838	0.667629	6.35613e-05	8.63268e-05	0.813821	0.547699	0.732433	0.00863617	0.118571	0.703945	7.60234	0.522344	0.000764955	0.192985	0.557522	0.699301
4-ureidobutyrate	Pyrimidine Metabolism, Uracil containing	Nucleotide	100000718	0.376401	6.51812e-05	8.83062e-05	0.608039	0.233008	0.601069	0.0813341	0.292052	0.828025	1.16959	0.124998	3.49165e-06	0.448203	0.573276	0
X-24328			999924328	0.580047	6.57119e-05	8.88036e-05	0.757909	0.443926	0.562314	0.00424189	0.201321	0.698469	1.16959	0.595558	0.00523264	0.185599	0.724617	1.3986
X-24352			999924352	0.966397	6.6973e-05	9.00779e-05	0.982773	0.950294	0.969841	0.0390558	0.0148396	0.224324	43.2749	0.964677	0.000617551	0.0105037	0.139309	21.6783
beta-hydroxyisovalerate	Leucine, Isoleucine and Valine Metabolism	Amino Acid	1442	0.520574	6.69864e-05	9.00779e-05	0.717572	0.377659	0.566194	0.00439865	0.199722	0.750248	0	0.438195	0.00391598	0.286008	0.582739	0
N-carbamoylalanine	Alanine and Aspartate Metabolism	Amino Acid	100006369	0.493895	6.86485e-05	9.2085e-05	0.698989	0.348979	0.677219	0.0902744	0.23009	0.806577	14.0351	0.311733	2.71959e-05	0.277807	0.480044	29.3706
N-acetylglycine	Glycine, Serine and Threonine Metabolism	Amino Acid	100001006	0.601057	6.94721e-05	9.29602e-05	0.772399	0.467724	0.688598	0.0148394	0.153143	0.724004	3.50877	0.438816	0.000406529	0.232952	0.525633	4.1958
3-phosphoglycerate	Glycolysis, Gluconeogenesis, and Pyruvate Metabolism	Carbohydrate	132	0.716389	6.99478e-05	9.33581e-05	0.844393	0.60779	0.72062	0.0185008	0.139101	0.475425	52.0468	0.713984	0.00135432	0.105141	0.375672	25.1748
3-hydroxybutyroylglycine**	Fatty Acid Metabolism (Acyl Glycine)	Lipid	100020211	0.765993	7.01132e-05	9.33581e-05	0.873569	0.671664	0.661613	0.000505801	0.118779	0.496903	1.16959	0.82031	0.0147503	0.0812288	0.524226	0
X-22143			999922143	0.497197	7.05655e-05	9.37308e-05	0.701755	0.352266	0.635478	0.0279586	0.206281	0.801141	0	0.259118	5.88779e-05	0.336167	0.689828	0
X-21410			999921410	0.766664	7.35889e-05	9.75083e-05	0.874291	0.672287	0.781985	0.00384149	0.085067	0.587173	0	0.742231	0.00616422	0.108837	0.541815	0
1-methylhistidine	Histidine Metabolism	Amino Acid	100001051	0.363017	7.44943e-05	9.84678e-05	0.599317	0.219886	0.493536	0.0194422	0.302172	0.830042	0	0.166984	0.000195148	0.480471	0.704099	0
X-21286			999921286	0.715538	7.51769e-05	9.91288e-05	0.844489	0.606277	0.760646	0.00321553	0.0928565	0.467629	12.8655	0.532104	0.0020231	0.204391	0.314713	42.6573
X-22148			999922148	1.62027	7.61444e-05	0.000100162	2.05788	1.27572	1.55733	0.0039062	0.15351	1.83744	0.584795	1.73407	0.00615101	0.20093	1.59778	0
2,3-dihydroxy-2-methylbutyrate	Leucine, Isoleucine and Valine Metabolism	Amino Acid	100010869	0.722646	7.78007e-05	0.000102074	0.848998	0.615098	0.788349	0.0116259	0.0942472	0.540744	0	0.547789	0.000344664	0.168157	0.489351	0
suberoylcarnitine (C8-DC)	Fatty Acid Metabolism (Acyl Carnitine, Dicarboxylate)	Lipid	100006627	0.871342	7.7974e-05	0.000102074	0.932959	0.813794	0.897587	0.00784503	0.0406388	0.237911	0	0.802195	0.00115733	0.0678333	0.283661	0
X-21796			999921796	0.380871	8.09839e-05	0.000105759	0.615522	0.235675	0.58015	0.090235	0.32138	0.863498	0	0.212642	4.2544e-05	0.378223	0.645419	0.699301
X-25955			999925955	0.648509	8.24966e-05	0.000107476	0.804544	0.522737	0.733311	0.0151897	0.127762	0.604765	5.84795	0.456022	0.000282614	0.216269	0.529015	0.699301
N-acetylneuraminate	Aminosugar Metabolism	Carbohydrate	1162	0.467036	8.56513e-05	0.000111319	0.682865	0.319423	0.395482	0.000930578	0.280196	0.777388	0	0.544031	0.0233277	0.268405	0.733805	0
N1-methylguanosine	Purine Metabolism, Guanine containing	Nucleotide	100001122	0.638349	8.64675e-05	0.000111882	0.798702	0.510189	0.581204	0.00138498	0.169698	0.612463	0.584795	0.690118	0.0165355	0.15474	0.639413	0
4-vinylphenol sulfate	Benzoate Metabolism	Xenobiotics	100001755	0.52541	8.66894e-05	0.000111882	0.724544	0.381007	0.393217	0.000701872	0.275431	0.2593	57.8947	0.616008	0.0175838	0.204061	0.034572	34.2657
N-acetyl-cadaverine	Lysine Metabolism	Amino Acid	100002249	0.965406	8.67018e-05	0.000111882	0.982528	0.948582	0.970078	0.00753022	0.0113675	0.375159	1.16959	0.957746	0.00310913	0.0146014	0.120205	0
glucuronide of C12H20O3 (3)*	Partially Characterized Molecules	Partially Characterized Molecules	100020093	0.74617	9.07668e-05	0.00011685	0.864002	0.644408	0.754235	0.00433198	0.098864	0.600367	4.67836	0.7355	0.00725716	0.114423	0.549884	2.7972
X-24354			999924354	2.08648	9.15233e-05	0.000117545	3.01608	1.44339	1.86537	0.0139623	0.25362	1.44829	29.2398	2.39196	0.00184859	0.280103	2.03568	25.8741
X-13846			999913846	0.621598	9.22756e-05	0.000118232	0.788888	0.489783	0.602843	0.00468692	0.178973	0.604067	35.0877	0.638143	0.00671934	0.165727	0.540735	25.8741
X-24519			999924519	0.798452	9.34215e-05	0.000119371	0.893892	0.713202	0.797056	0.0255286	0.101567	0.596005	8.77193	0.799115	0.00134627	0.0699486	0.348928	0.699301
X-12718			999912718	0.972645	9.36518e-05	0.000119371	0.986275	0.959203	0.978825	0.00925798	0.00822415	0.267614	29.2398	0.95478	0.00100546	0.0140696	0.22509	18.8811
androstenediol (3alpha, 17alpha) monosulfate (2)	Androgenic Steroids	Lipid	100002026	0.718284	9.38243e-05	0.000119371	0.848015	0.608399	0.794032	0.0151369	0.0949457	0.524442	22.807	0.485657	0.000118004	0.187586	0.443219	7.69231
3-hydroxymyristate	Fatty Acid, Monohydroxy	Lipid	100000882	0.55051	9.60425e-05	0.000121908	0.743074	0.407848	0.6664	0.0288005	0.185648	0.764634	0	0.367127	0.000210142	0.270348	0.473106	0
3-(3-amino-3-carboxypropyl)uridine*	Pyrimidine Metabolism, Uracil containing	Nucleotide	100001426	0.323457	9.68079e-05	0.000122593	0.570504	0.18339	0.411707	0.0146081	0.363415	0.851563	0	0.212712	0.00123243	0.479012	0.750122	0
betaine	Glycine, Serine and Threonine Metabolism	Amino Acid	799	0.503036	9.71953e-05	0.000122761	0.710655	0.356073	0.607258	0.0421043	0.245414	0.801107	0	0.411541	0.000458896	0.253405	0.613955	0
tryptophan betaine	Tryptophan Metabolism	Amino Acid	100001743	0.796753	9.73925e-05	0.000122761	0.893207	0.710715	0.835785	0.00833759	0.0679978	0.334838	1.16959	0.697679	0.00148648	0.113302	0.402409	2.0979
X-21788			999921788	0.416999	9.83095e-05	0.00012363	0.647585	0.268518	0.460244	0.0236153	0.342857	0.824298	0	0.387198	0.00141105	0.297214	0.660684	0
N-acetylserine	Glycine, Serine and Threonine Metabolism	Amino Acid	100001851	0.416702	9.94786e-05	0.000124812	0.647566	0.268144	0.499216	0.0143585	0.28377	0.813959	0	0.307051	0.00137167	0.368919	0.665893	0
11-ketoetiocholanolone glucuronide	Androgenic Steroids	Lipid	100005402	0.743512	0.000100414	0.000125695	0.863269	0.640369	0.8657	0.130652	0.0954111	0.703494	14.0351	0.568779	8.31157e-06	0.126601	0.396342	9.79021
5-hydroxy-2-methylpyridine sulfate	Chemical	Xenobiotics	100020973	0.882804	0.000106153	0.000132573	0.940239	0.828877	0.909795	0.0494248	0.0481122	0.316391	46.7836	0.861591	0.000570028	0.0432376	0.227527	27.972
phosphate	Oxidative Phosphorylation	Energy	461	0.723717	0.000106713	0.000132967	0.852319	0.614519	0.808118	0.0293478	0.0977827	0.657791	0	0.538425	0.000110307	0.160111	0.448154	0
abscisate	Food Component/Plant	Xenobiotics	100000879	1.55461	0.000110048	0.000136809	1.94417	1.2431	1.2985	0.0443305	0.129895	1.61977	11.6959	2.8544	1.10819e-05	0.238654	5.13376	6.99301
hydroxyasparagine**	Alanine and Aspartate Metabolism	Amino Acid	100020205	0.379231	0.00011257	0.000139624	0.62033	0.231838	0.497433	0.0329711	0.327463	0.849628	0	0.25752	0.000523022	0.391116	0.720478	0
isoputreanine	Polyamine Metabolism	Amino Acid	100003262	0.429013	0.000113785	0.00014081	0.659371	0.279133	0.587535	0.0292937	0.244009	0.819192	0	0.114565	1.46965e-05	0.500004	0.636868	0
syringol sulfate	Food Component/Plant	Xenobiotics	100006256	0.676556	0.00011902	0.000146954	0.825534	0.554463	0.743554	0.0108375	0.116297	0.22375	57.8947	0.499774	0.000867909	0.208277	0.170241	30.0699
hexanoylglycine	Fatty Acid Metabolism (Acyl Glycine)	Lipid	100001527	0.803168	0.000119798	0.000147579	0.898072	0.718292	0.855649	0.00903965	0.0597174	0.500363	2.33918	0.42167	5.83738e-06	0.190533	0.400766	0.699301
3-hydroxypyridine sulfate	Chemical	Xenobiotics	100006098	0.759079	0.000123786	0.000152126	0.873802	0.659418	0.81483	0.0156671	0.0847379	0.524021	0	0.633646	0.000743786	0.135273	0.496636	0
orotidine	Pyrimidine Metabolism, Orotate containing	Nucleotide	100001416	0.370641	0.000124049	0.000152126	0.615288	0.223269	0.630754	0.149417	0.319673	0.892771	0	0.135417	5.49423e-06	0.439914	0.631846	0
delta-CEHC sulfate	Tocopherol Metabolism	Cofactors and Vitamins	100020484	1.75035	0.000131386	0.00016076	2.33206	1.31373	1.47029	0.0131175	0.155391	1.52671	0	6.93933	9.18631e-06	0.436751	5.19661	0
3-hydroxy-3-methylglutarate	Mevalonate Metabolism	Lipid	112	0.404981	0.00013299	0.000162046	0.643883	0.25472	0.418334	0.00828798	0.33009	0.82629	0	0.391341	0.00568156	0.339228	0.689896	0
N-acetylproline	Urea cycle; Arginine and Proline Metabolism	Amino Acid	100001334	2.72446	0.000133034	0.000162046	4.55585	1.62927	1.72552	0.0920718	0.323839	1.15276	1.75439	6.51362	2.8045e-05	0.44736	1.69168	0
2-piperidinone	Food Component/Plant	Xenobiotics	100004295	0.807277	0.000133784	0.000162596	0.901021	0.723285	0.820739	0.00294004	0.066427	0.434364	5.84795	0.774926	0.0146449	0.104459	0.178981	4.8951
trigonelline (N'-methylnicotinate)	Nicotinate and Nicotinamide Metabolism	Cofactors and Vitamins	100001092	0.371864	0.000136678	0.000165743	0.618233	0.223675	0.582213	0.0885863	0.317645	0.85161	0	0.151689	2.69231e-05	0.449239	0.591984	0
imidazole lactate	Histidine Metabolism	Amino Acid	100000263	0.768141	0.000144675	0.000175049	0.880091	0.670432	0.817157	0.0121587	0.0805281	0.631206	0	0.642324	0.00122713	0.136941	0.364073	0
nicotinamide N-oxide	Nicotinate and Nicotinamide Metabolism	Cofactors and Vitamins	100002763	0.878846	0.00014536	0.000175487	0.939399	0.822196	0.860803	0.00257304	0.0497208	0.20246	8.77193	0.894997	0.0172543	0.046587	0.240556	3.4965
2-methylcitrate	TCA Cycle	Energy	90	0.510687	0.000149333	0.000179884	0.722759	0.360841	0.467751	0.00997107	0.294865	0.779244	0.584795	0.536683	0.00500012	0.221711	0.59017	5.59441
X-12096			999912096	0.65867	0.000149978	0.000180262	0.817362	0.530787	0.607095	0.00188272	0.160569	0.671989	0	0.708155	0.0226009	0.151349	0.684997	0
X-12721			999912721	0.4687	0.000157973	0.000189452	0.694417	0.316351	0.67533	0.0932781	0.233892	0.825955	0	0.169873	5.44984e-06	0.389889	0.604972	0
N,N,N-trimethyl-5-aminovalerate	Lysine Metabolism	Amino Acid	100015962	0.830686	0.000164878	0.000197296	0.914846	0.754269	0.871627	0.0111157	0.0541125	0.36106	0	0.659025	0.000443059	0.1187	0.244242	0
glucuronide of C12H20O3 (5)*	Partially Characterized Molecules	Partially Characterized Molecules	100020095	0.624828	0.000165878	0.000198057	0.798094	0.489178	0.77359	0.0973651	0.154855	0.685674	56.7251	0.420049	3.99606e-05	0.21116	0.375888	30.0699
sarcosine	Glycine, Serine and Threonine Metabolism	Amino Acid	1023	0.636356	0.000172466	0.000205471	0.805613	0.502659	0.720572	0.0186179	0.139268	0.584424	0	0.441277	0.000620045	0.239017	0.601586	0.699301
X-18240			999918240	0.85284	0.000180083	0.000214076	0.926924	0.784678	0.89015	0.0143546	0.0475296	0.133856	0.584795	0.718923	0.000508704	0.0949336	0.0778478	0
N-carbamoylaspartate	Pyrimidine Metabolism, Orotate containing	Nucleotide	1108	0.807645	0.000182291	0.000216228	0.903257	0.722154	0.797061	0.00712697	0.0842946	0.322373	18.1287	0.816721	0.00906535	0.0775824	0.300743	7.69231
X-25801			999925801	0.578555	0.000184807	0.000218735	0.77077	0.434275	0.659134	0.00814419	0.15753	0.22725	76.0234	0.254118	0.000535933	0.395698	0.0914496	66.4336
X-13874			999913874	0.732644	0.000185326	0.000218872	0.862443	0.622381	0.889617	0.259572	0.103747	0.819051	0	0.516119	2.07623e-06	0.139367	0.266376	4.1958
5-aminovalerate	Lysine Metabolism	Amino Acid	100000454	0.865297	0.000195637	0.000230549	0.933749	0.801862	0.885531	0.00281757	0.0406993	0.298673	22.807	0.683043	0.00341072	0.130187	0.0613505	39.1608
N6,N6,N6-trimethyllysine	Lysine Metabolism	Amino Acid	189	0.460682	0.00019839	0.000233287	0.692939	0.306272	0.584883	0.045491	0.26816	0.82828	0	0.320437	0.000578675	0.330698	0.686086	0
malonylcarnitine	Fatty Acid Synthesis	Lipid	100001526	0.546083	0.000203337	0.000238588	0.751419	0.396858	0.67813	0.0565462	0.2037	0.791756	0	0.372083	0.000265852	0.271121	0.669673	0
X-23780			999923780	0.530965	0.000204829	0.00023982	0.741643	0.380134	0.581696	0.0341179	0.25573	0.825684	14.0351	0.493576	0.00202506	0.228761	0.558176	23.7762
gamma-glutamyltyrosine	Gamma-glutamyl Amino Acid	Peptide	1102	0.787206	0.000206257	0.000240973	0.893235	0.693762	0.844637	0.0242909	0.0749604	0.599647	1.75439	0.644434	0.000506994	0.126367	0.406275	1.3986
3-methoxycatechol sulfate (1)	Benzoate Metabolism	Xenobiotics	100006375	0.892619	0.000214437	0.000249992	0.947959	0.84051	0.91383	0.00548328	0.0324468	0.130788	36.2573	0.731244	0.000931238	0.0945496	0.100483	35.6643
3-hydroxyphenylacetoylcarnitine	Tyrosine Metabolism	Amino Acid	100006618	1.99903	0.000216388	0.000251726	2.88543	1.38494	1.6397	0.0196961	0.212046	1.77256	59.6491	4.03294	0.000475156	0.399068	2.97308	59.4406
X-25105			999925105	1.69662	0.000221708	0.000257364	2.24612	1.28155	2.0476	0.000728525	0.212118	2.32415	8.18713	1.44974	0.0555523	0.193982	1.36099	7.69231
1,7-dimethylurate	Xanthine Metabolism	Xenobiotics	100001399	0.790246	0.000230915	0.000267373	0.895728	0.697185	0.798106	0.0209781	0.0976937	0.644832	1.16959	0.784411	0.00407409	0.0845373	0.583444	2.0979
N-acetylhomocitrulline	Urea cycle; Arginine and Proline Metabolism	Amino Acid	100020513	0.810637	0.000231315	0.000267373	0.906478	0.724928	0.842803	0.00974896	0.0661694	0.336793	1.16959	0.724618	0.00414189	0.112345	0.225687	1.3986
N-(2-furoyl)glycine	Food Component/Plant	Xenobiotics	100001086	0.863175	0.0002363	0.000272555	0.933605	0.798058	0.889239	0.00494899	0.0417707	0.285884	0	0.618948	0.000593019	0.139669	0.212764	0
X-13553			999913553	0.409232	0.000236874	0.000272639	0.658956	0.254146	0.582823	0.088988	0.31743	0.91122	0	0.247942	0.000223776	0.377874	0.691808	0
X-12126			999912126	0.72188	0.00024537	0.000281821	0.859236	0.606481	0.784047	0.0111595	0.09587	0.272604	73.0994	0.435798	0.000456329	0.236958	0.146308	69.9301
orotate	Pyrimidine Metabolism, Orotate containing	Nucleotide	445	0.577462	0.000253534	0.000290583	0.774955	0.430299	0.724041	0.073251	0.180268	0.778273	0	0.346403	9.12752e-05	0.270952	0.557853	0
X-25527			999925527	0.643985	0.00026242	0.000300135	0.815662	0.508442	0.800047	0.113138	0.140814	0.722221	0	0.354723	9.003e-06	0.233437	0.433797	2.0979
X-12379			999912379	0.897397	0.000264392	0.000301754	0.951142	0.846688	0.910574	0.01026	0.0364949	0.118984	54.9708	0.872221	0.00733529	0.0509888	0.0660958	39.8601
N-monomethylarginine	Urea cycle; Arginine and Proline Metabolism	Amino Acid	100004488	0.66571	0.000270239	0.000307781	0.828663	0.5348	0.690906	0.0181121	0.156454	0.709923	2.92398	0.640473	0.00523641	0.159573	0.648654	5.59441
ribonate	Pentose Metabolism	Carbohydrate	100001007	0.391936	0.000273408	0.000310739	0.649072	0.236667	0.494734	0.0393932	0.34161	0.862633	0	0.288676	0.00150235	0.391418	0.764746	0
3-heptenoylglutamine	Fatty Acid Metabolism (Acyl Glutamine)	Lipid	100019813	0.711406	0.000276717	0.000313843	0.85473	0.592115	0.66773	0.0104706	0.157769	0.666758	30.4094	0.736352	0.00853441	0.11636	0.510976	23.0769
homocitrulline	Urea cycle; Arginine and Proline Metabolism	Amino Acid	100000963	0.810949	0.000287921	0.00032587	0.90821	0.724104	0.851281	0.00802044	0.0607317	0.245089	0	0.509259	0.000332162	0.188028	0.135571	0
allantoic acid	Purine Metabolism, (Hypo)Xanthine/Inosine containing	Nucleotide	218	0.675686	0.000293645	0.000331658	0.835419	0.546495	0.701092	0.00121488	0.109761	0.20138	72.5146	0.178618	0.00895291	0.658992	0.113556	74.1259
cytidine	Pyrimidine Metabolism, Cytidine containing	Nucleotide	827	0.689131	0.000298068	0.000335955	0.843185	0.563224	0.62518	0.00319048	0.159292	0.655252	0.584795	0.738976	0.0249243	0.134885	0.646316	1.3986
X-25785			999925785	0.858413	0.000298745	0.000336021	0.932461	0.790246	0.689202	0.0173658	0.15647	0.478125	33.9181	0.873338	0.00200752	0.0438419	0.333327	13.2867
X-24418			999924418	0.8018	0.000307417	0.00034506	0.903995	0.711158	0.859823	0.0186952	0.0642249	0.36984	23.3918	0.401526	6.30733e-06	0.202064	0.15285	25.8741
mannose	Fructose, Mannose and Galactose Metabolism	Carbohydrate	803	0.675849	0.000316727	0.000354778	0.836477	0.546066	0.65888	0.020392	0.179907	0.755581	2.92398	0.685829	0.00576522	0.136598	0.643444	3.4965
isocaproylglutamine	Fatty Acid Metabolism (Acyl Glutamine)	Lipid	100019815	0.760068	0.000317937	0.0003554	0.882504	0.654619	0.83689	0.0248756	0.0793745	0.653357	0	0.244788	2.35691e-07	0.272284	0.342916	0
5,6-dihydrouridine	Pyrimidine Metabolism, Uracil containing	Nucleotide	100001425	0.355434	0.000322629	0.000359905	0.624575	0.20227	0.45234	0.0588762	0.419943	0.881223	0.584795	0.287236	0.00157708	0.394749	0.740247	0
X-24586			999924586	0.885349	0.000328178	0.000365344	0.946175	0.828434	0.900103	0.0104217	0.0410876	0.263659	5.26316	0.854687	0.00887514	0.0600037	0.201143	18.1818
X-24811			999924811	0.732499	0.000337145	0.000374559	0.8684	0.617866	0.829944	0.094139	0.111351	0.545686	58.4795	0.603444	0.000271121	0.13871	0.375831	20.979
3-hydroxyoctanoate	Fatty Acid, Monohydroxy	Lipid	100000773	0.657969	0.000340722	0.000377761	0.827319	0.523285	0.783203	0.0619947	0.130933	0.708882	31.5789	0.332656	2.15e-05	0.259054	0.275617	34.965
X-24363			999924363	1.68144	0.000359154	0.000397385	2.23686	1.26394	1.4165	0.0563062	0.182428	1.30746	2.92398	2.27237	0.000686451	0.241779	1.90996	1.3986
threonylphenylalanine	Dipeptide	Peptide	100001125	1.46981	0.000361496	0.000398785	1.81624	1.18946	1.34744	0.045697	0.149238	1.7568	38.5965	1.61711	0.00212221	0.156429	2.04319	36.3636
N-acetylalliin	Food Component/Plant	Xenobiotics	100005367	0.677627	0.000361887	0.000398785	0.839212	0.547155	0.76854	0.0245273	0.11707	0.4725	52.0468	0.294497	4.93292e-05	0.301196	0.162458	52.4476
X-23424			999923424	1.80047	0.000367294	0.000403924	2.48821	1.30281	1.56314	0.0115169	0.176797	1.63474	21.6374	4.70294	0.000779696	0.460784	4.6703	56.6434
N,N,N-trimethyl-alanylproline betaine (TMAP)	Urea cycle; Arginine and Proline Metabolism	Amino Acid	100020217	0.415905	0.00036804	0.000403926	0.673969	0.256655	0.553038	0.0382227	0.28581	0.835404	0.584795	0.18279	0.000464042	0.485451	0.734992	0
4-hydroxyphenylacetoylcarnitine	Tyrosine Metabolism	Amino Acid	100006619	0.952304	0.00038553	0.00042227	0.97835	0.926951	0.960616	0.0182551	0.0170226	0.366178	0	0.936781	0.00527359	0.0234086	0.349248	6.99301
cysteine	Methionine, Cysteine, SAM and Taurine Metabolism	Amino Acid	800	1.16009	0.000387255	0.000423305	1.25924	1.06874	1.13636	0.00253492	0.042339	2.99268	0	2.77172	0.000208056	0.274861	13.5621	0
X-17842			999917842	0.905609	0.000404352	0.000441106	0.956753	0.8572	0.579399	0.00106634	0.166777	0.387916	1.16959	0.917443	0.0024427	0.0284341	0.192774	1.3986
glutamine conjugate of C7H12O2*	Partially Characterized Molecules	Partially Characterized Molecules	100020259	0.912769	0.000405805	0.000441804	0.960131	0.867742	0.887066	0.00803125	0.0452083	0.50133	0	0.925464	0.0137419	0.0314376	0.458984	0
3-hydroxyisobutyrate	Leucine, Isoleucine and Valine Metabolism	Amino Acid	111	0.632787	0.000410127	0.000445617	0.815637	0.490929	0.712057	0.0276726	0.154229	0.759265	0	0.477181	0.00192141	0.238502	0.603548	0
X-24453			999924453	0.916177	0.000415178	0.000450042	0.961807	0.872711	0.927041	0.00993138	0.0293839	0.22855	5.26316	0.889828	0.0115751	0.0462317	0.0955363	20.979
X-12680			999912680	0.918205	0.000415856	0.000450042	0.962759	0.875713	0.932252	0.0101037	0.0272727	0.202095	1.16959	0.868473	0.00693575	0.0522307	0.138865	0.699301
5-methyltetrahydrofolate (5MeTHF)	Folate Metabolism	Cofactors and Vitamins	1244	0.577358	0.00042075	0.000454432	0.783469	0.42547	0.793301	0.235817	0.19532	0.62338	68.4211	0.331485	1.88695e-05	0.258113	0.290555	44.0559
X-17365			999917365	0.684413	0.000424819	0.000457916	0.845096	0.554281	0.811641	0.111858	0.131265	0.65854	38.5965	0.482695	0.000105582	0.18785	0.257373	26.5734
4-ethyl-2-methoxyphenol sulfate	Food Component/Plant	Xenobiotics	100021686	0.749332	0.00042605	0.000458334	0.879811	0.638203	0.790887	0.0209268	0.101589	0.58384	48.538	0.677871	0.00497667	0.138435	0.459288	34.2657
N-acetylglucosaminylasparagine	Aminosugar Metabolism	Carbohydrate	1215	0.464715	0.000430295	0.000461986	0.711966	0.303329	0.530587	0.0183207	0.268653	0.806996	0.584795	0.360749	0.00603716	0.371327	0.782821	0
xanthurenate	Tryptophan Metabolism	Amino Acid	100000015	0.547127	0.000459966	0.000492868	0.766705	0.390434	0.622951	0.0887902	0.278108	0.839396	0	0.504743	0.00181456	0.219206	0.637501	0
X-12708			999912708	0.45566	0.000464818	0.000497087	0.707595	0.293425	0.499224	0.0246124	0.309108	0.847453	0	0.411457	0.00657488	0.326772	0.793338	0.699301
X-21803			999921803	0.706328	0.000477865	0.000510036	0.858487	0.581137	0.831504	0.122106	0.119353	0.59921	56.1404	0.486555	6.51126e-05	0.180396	0.346165	31.4685
glycocholate	Primary Bile Acid Metabolism	Lipid	342	0.841385	0.000496407	0.000528786	0.927269	0.763456	0.815285	0.00362431	0.0701986	0.366451	0	0.868215	0.0436958	0.0700626	0.613599	0
X-14056			999914056	1.40094	0.000509612	0.000541791	1.69429	1.15838	1.26834	0.0395605	0.115489	1.62976	5.26316	1.77765	0.00128767	0.178734	2.3196	1.3986
X-12124			999912124	1.6333	0.000531239	0.000562684	2.15577	1.23745	1.41441	0.071833	0.1926	1.4763	27.4854	1.93462	0.00158515	0.208924	1.52115	3.4965
3-methylurate*	Xanthine Metabolism	Xenobiotics	100004049	0.817724	0.000531336	0.000562684	0.916322	0.729735	0.817591	0.0467264	0.101265	0.459408	52.6316	0.817789	0.00455757	0.0709091	0.369332	18.8811
X-23641			999923641	1.37142	0.000536008	0.000566527	1.63993	1.14687	1.23246	0.0366014	0.0999977	1.49383	0	2.33069	0.000145907	0.222796	2.92659	0
arabitol/xylitol	Pentose Metabolism	Carbohydrate	100006430	0.395889	0.000539346	0.000568949	0.669124	0.234229	0.526283	0.0700552	0.354345	0.885225	0	0.270988	0.00140608	0.408869	0.778106	0
phenylacetylcarnitine	Acetylated Peptides	Peptide	100006108	1.77927	0.000557306	0.000586755	2.46798	1.28275	1.62858	0.0192729	0.208403	4.04143	62.5731	2.08481	0.00842851	0.278877	3.13368	60.1399
X-13844			999913844	0.707388	0.000584387	0.000614077	0.861682	0.580722	0.696239	0.00259253	0.120194	0.411844	31.5789	0.734298	0.0937089	0.184256	0.735046	10.4895
glycerophosphoserine*	Phospholipid Metabolism	Lipid	100015666	0.438699	0.000613336	0.000643253	0.702908	0.2738	0.603735	0.112957	0.318364	0.879573	2.92398	0.286918	0.000671513	0.36712	0.685852	0.699301
X-12726			999912726	0.761042	0.000621761	0.000650832	0.889884	0.650854	0.856292	0.0733329	0.086636	0.707229	0	0.39339	5.3074e-06	0.204943	0.34463	0
X-12816			999912816	0.699618	0.000625875	0.000653879	0.85855	0.570107	0.834703	0.122867	0.117107	0.701958	20.4678	0.352121	6.1926e-06	0.23094	0.373001	16.0839
X-24544			999924544	0.78071	0.000642012	0.00066945	0.899964	0.677259	0.80788	0.0129926	0.0858872	0.507095	0.584795	0.717074	0.0140417	0.135403	0.528781	0
alanylleucine	Dipeptide	Peptide	100001890	1.52295	0.000660034	0.000686924	1.94008	1.1955	1.24626	0.187993	0.167215	1.28503	1.16959	1.93751	0.000306629	0.183232	1.83172	11.8881
X-23423			999923423	0.706987	0.000673713	0.000699819	0.863412	0.578901	0.727664	0.104874	0.196042	0.857378	9.94152	0.699466	0.0027592	0.11941	0.471813	8.39161
tyramine O-sulfate	Tyrosine Metabolism	Amino Acid	100006092	0.992572	0.000693815	0.000719325	0.996857	0.988304	0.99497	0.0416377	0.00247543	0.309556	1.16959	0.983679	0.000576329	0.00478013	0.20912	0
2-aminooctanoate	Fatty Acid, Amino	Lipid	100004227	0.441381	0.000702766	0.000727217	0.708369	0.275022	0.404762	0.142077	0.616071	0.760908	91.8129	0.448367	0.00222993	0.26233	0.148052	61.5385
pimelate (C7-DC)	Fatty Acid, Dicarboxylate	Lipid	100000101	0.651326	0.00072977	0.000753725	0.835277	0.507886	0.794373	0.0904293	0.135962	0.792025	0	0.169679	5.37452e-07	0.353889	0.321823	0
kynurenine	Tryptophan Metabolism	Amino Acid	100000265	0.681983	0.000733744	0.000756392	0.851646	0.54612	0.821723	0.207085	0.155635	0.836367	0	0.552486	0.000334794	0.165421	0.454046	0
7-hydroxyindole sulfate	Tryptophan Metabolism	Amino Acid	100009043	0.428445	0.000751389	0.000772241	0.701415	0.261707	0.376292	0.0147184	0.400695	0.436727	83.6257	0.466165	0.0181574	0.323069	0.371937	75.5245
caffeine	Xanthine Metabolism	Xenobiotics	849	0.589063	0.000751961	0.000772241	0.801379	0.432998	0.681685	0.0990503	0.232309	0.801285	1.16959	0.520937	0.00221387	0.213118	0.5497	0.699301
N6,N6-dimethyllysine	Lysine Metabolism	Amino Acid	100020417	0.628579	0.00075833	0.000777312	0.823601	0.479737	0.713893	0.118224	0.215726	0.814692	0	0.575697	0.00206792	0.179259	0.65474	0
myristoleate (14:1n5)	Long Chain Monounsaturated Fatty Acid	Lipid	100001198	0.590664	0.000762052	0.000779655	0.802557	0.434715	0.609965	0.0433326	0.24467	0.793499	0	0.577683	0.00697932	0.203397	0.563209	5.59441
gamma-glutamylvaline	Gamma-glutamyl Amino Acid	Peptide	100001126	0.494411	0.000767103	0.000783348	0.745247	0.328002	0.488457	0.0111417	0.282285	0.78218	0	0.501789	0.0271586	0.312133	0.761801	0
3-carboxy-4-methyl-5-pentyl-2-furanpropionate (3-CMPFP)**	Fatty Acid, Dicarboxylate	Lipid	100020004	0.7601	0.000796405	0.000811745	0.892247	0.647525	0.74035	0.0043504	0.105427	0.450553	54.386	0.790948	0.0703542	0.129597	0.595858	32.1678
X-12812			999912812	0.712514	0.000814257	0.000828387	0.868906	0.584271	0.660504	0.00792824	0.156209	0.646674	0.584795	0.752729	0.0326348	0.132948	0.626315	0
3-methyl-2-oxovalerate	Leucine, Isoleucine and Valine Metabolism	Amino Acid	100000036	0.686342	0.000816691	0.00082931	0.855576	0.550583	0.78672	0.0574486	0.126262	0.719381	1.75439	0.406621	0.000273425	0.247269	0.622567	2.7972
adipate (C6-DC)	Fatty Acid, Dicarboxylate	Lipid	100000863	0.872385	0.000842139	0.000853556	0.945184	0.805192	0.882502	0.0108843	0.0490866	0.163561	0	0.849863	0.0277712	0.0739285	0.216153	0
5,6-dihydrothymine	Pyrimidine Metabolism, Thymine containing	Nucleotide	158	0.550987	0.000855556	0.000865539	0.782185	0.388126	0.696499	0.115745	0.229952	0.782362	4.67836	0.385173	0.000788503	0.284218	0.596529	0.699301
sulfate*	Chemical	Xenobiotics	100002528	2.13972	0.000897053	0.000904597	3.35218	1.3658	1.72774	0.0748379	0.306946	1.12439	0	2.79946	0.00277354	0.344084	1.32272	0
6-hydroxyindole sulfate	Chemical	Xenobiotics	100006260	0.982534	0.000897493	0.000904597	0.992805	0.97237	0.879197	0.00114953	0.0396008	0.173285	53.2164	0.984532	0.0035971	0.00535412	0.175568	34.965
putrescine	Polyamine Metabolism	Amino Acid	49	0.93306	0.000952492	0.000958253	0.972206	0.89549	0.946056	0.0519726	0.0285348	0.331326	0	0.918031	0.00567126	0.0309174	0.288372	16.7832
hypoxanthine	Purine Metabolism, (Hypo)Xanthine/Inosine containing	Nucleotide	171	0.585548	0.000969833	0.000973896	0.804729	0.426064	0.575598	0.019328	0.236132	0.71604	2.33918	0.594588	0.0198769	0.223255	0.681131	6.29371
X-23502			999923502	0.646517	0.0010092	0.00101155	0.838483	0.498501	0.71023	0.0216649	0.149015	0.74207	2.33918	0.45157	0.00632623	0.291178	0.667901	10.4895
X-26268			999926268	0.675137	0.00101707	0.00101657	0.853414	0.534101	0.788672	0.144924	0.162863	0.785815	0	0.562981	0.0011026	0.176071	0.659358	0
1,2,3-benzenetriol sulfate (2)	Chemical	Xenobiotics	100006374	0.947991	0.00101794	0.00101657	0.978682	0.918262	0.957554	0.00961279	0.01675	0.148851	47.9532	0.805582	0.00135076	0.0674547	0.0791859	29.3706
cysteine sulfinic acid	Methionine, Cysteine, SAM and Taurine Metabolism	Amino Acid	100002113	1.47264	0.00102846	0.00102519	1.8555	1.16877	1.42036	0.0138325	0.142554	1.92684	11.6959	1.59255	0.0265516	0.209797	5.1914	35.6643
isovalerylcarnitine (C5)	Leucine, Isoleucine and Valine Metabolism	Amino Acid	100001393	1.2688	0.00103416	0.00102898	1.4627	1.1006	1.25208	0.00198221	0.0726839	2.91276	30.4094	59.3212	0.00096758	1.23734	12.8381	67.1329
N1-methylinosine	Purine Metabolism, (Hypo)Xanthine/Inosine containing	Nucleotide	100001409	0.419157	0.00106319	0.00105593	0.70549	0.249036	0.506632	0.0341546	0.321007	0.845643	1.16959	0.277677	0.00676896	0.473152	0.77887	0
X-15486			999915486	0.724753	0.00106853	0.0010593	0.878905	0.597638	0.774932	0.076863	0.144123	0.79546	3.50877	0.683613	0.00473236	0.134656	0.568192	0
X-11612			999911612	0.522199	0.0010833	0.00107198	0.771018	0.353677	0.478615	0.00943758	0.283868	0.756909	13.4503	0.567905	0.0422187	0.278533	0.75909	3.4965
X-24353			999924353	1.46508	0.00108934	0.00107601	1.84241	1.16503	1.36459	0.0357952	0.148078	1.68075	25.731	1.64801	0.00874622	0.190543	1.95787	22.3776
3-dehydrocholate	Secondary Bile Acid Metabolism	Lipid	100001062	0.694408	0.00112127	0.00110554	0.864752	0.55762	0.717138	0.040071	0.16195	0.267944	30.9942	0.674251	0.0109303	0.154878	0.44349	23.7762
carboxymethylarginine	Urea cycle; Arginine and Proline Metabolism	Amino Acid	100021052	0.951278	0.00113593	0.00111796	0.980328	0.923089	0.959412	0.0133614	0.0167483	0.181171	4.67836	0.90978	0.013647	0.0383358	0.0774625	10.4895
pivaloylcarnitine (C5)	Drug - Topical Agents	Xenobiotics	100001589	2.0032	0.00119082	0.00116986	3.04919	1.31602	1.84174	0.0201299	0.262793	1.44418	13.4503	2.36746	0.0200276	0.370542	1.98716	49.6503
X-24417			999924417	0.743656	0.00123423	0.00121031	0.890027	0.621357	0.860245	0.149088	0.10434	0.706687	12.8655	0.454285	3.94396e-05	0.191944	0.435406	9.79021
3-fucosyllactose	Disaccharides and Oligosaccharides	Carbohydrate	100002931	0.920212	0.00126411	0.00123739	0.967925	0.874852	0.936314	0.0297119	0.0302701	0.351228	19.2982	0.878883	0.00878183	0.0492681	0.342873	13.2867
X-12745			999912745	0.907681	0.00127002	0.00124093	0.962759	0.855755	0.909807	0.0427613	0.0466543	0.638064	5.26316	0.906176	0.0121758	0.0392984	0.493804	3.4965
N-acetyltaurine	Methionine, Cysteine, SAM and Taurine Metabolism	Amino Acid	100005466	0.425434	0.00127491	0.00124347	0.71556	0.252941	0.507802	0.0625069	0.363811	0.891423	0	0.347982	0.00647082	0.387674	0.755969	0
4-acetamidobenzoate	Chemical	Xenobiotics	100009413	0.667746	0.0012829	0.00124902	0.853837	0.522213	0.561497	0.014184	0.235324	0.549348	60.8187	0.715282	0.0237962	0.148238	0.377644	43.3566
3'-a-sialyl-N-acetyllactosamine	Aminosugar Metabolism	Carbohydrate	100003257	0.537468	0.00129084	0.00125314	0.784485	0.368232	0.64792	0.0746957	0.243495	0.841684	0.584795	0.392107	0.00307565	0.316282	0.710271	0
N-acetyl-isoputreanine	Polyamine Metabolism	Amino Acid	100020487	0.340228	0.00129328	0.00125314	0.656143	0.176417	0.452211	0.0568113	0.416644	0.896691	0	0.202044	0.00456412	0.563859	0.792964	0
cis-3,4-methyleneheptanoylcarnitine	Fatty Acid Metabolism (Acyl Carnitine, Medium Chain)	Lipid	100021728	1.20979	0.00129404	0.00125314	1.35861	1.07727	1.14039	0.0481189	0.0664709	1.44573	0	1.51709	0.0013584	0.130111	2.22312	0
X-24728			999924728	2.61377	0.00129764	0.00125438	4.69385	1.45548	1.63282	0.177292	0.363423	1.13476	0	6.96216	0.000215418	0.524427	1.38295	0
theobromine	Xanthine Metabolism	Xenobiotics	100000445	0.838851	0.00131025	0.00126432	0.933743	0.753602	0.894429	0.120582	0.0718721	0.63854	2.33918	0.768072	0.00173588	0.0842489	0.458401	2.0979
lactobacillic acid	Bacterial/Fungal	Xenobiotics	100021065	0.682775	0.00139238	0.00134119	0.862781	0.540325	0.813804	0.158606	0.146148	0.281495	4.67836	0.480118	0.000392936	0.206987	0.458044	36.3636
X-16397			999916397	0.627581	0.00140842	0.00135424	0.835352	0.471487	0.757624	0.225892	0.229204	0.865468	1.75439	0.552004	0.00168619	0.189201	0.568355	0.699301
ribitol	Pentose Metabolism	Carbohydrate	100000406	0.515845	0.00148396	0.00142436	0.77594	0.342934	0.597964	0.089859	0.303173	0.858915	0	0.452013	0.00561076	0.28669	0.701399	0
X-23438			999923438	0.536244	0.00151968	0.00145607	0.788218	0.36482	0.769997	0.296984	0.250612	0.921282	1.16959	0.300899	0.000149413	0.31671	0.698963	0.699301
1,2,3-benzenetriol sulfate (1)	Chemical	Xenobiotics	100006373	0.501126	0.00157305	0.00150455	0.769134	0.326507	0.608227	0.0333348	0.233647	0.151653	83.6257	0.128865	0.000926833	0.618685	0.0623044	65.035
phenylacetylhistidine	Acetylated Peptides	Peptide	100009044	0.869334	0.00159498	0.00152285	0.948295	0.796948	0.914304	0.0971736	0.054013	0.642702	10.5263	0.783094	0.00165974	0.0777384	0.400921	25.8741
2-hydroxyibuprofen	Drug - Analgesics, Anesthetics	Xenobiotics	100004169	0.740939	0.00159934	0.00152432	0.892587	0.615056	0.746566	0.017107	0.122576	0.308604	69.5906	0.732552	0.0384571	0.150352	0.333033	76.2238
xanthosine	Purine Metabolism, (Hypo)Xanthine/Inosine containing	Nucleotide	100000299	0.502415	0.00166172	0.00158101	0.771559	0.327157	0.625647	0.125199	0.305853	0.898328	0	0.399086	0.00337394	0.313354	0.669316	0
X-24515			999924515	0.623934	0.00170789	0.0016221	0.837801	0.464661	0.591974	0.0188684	0.223282	0.759622	3.50877	0.651771	0.0353648	0.203436	0.73945	1.3986
X-24549			999924549	1.39429	0.00180137	0.00170585	1.71792	1.13163	1.64635	0.0199038	0.214145	2.08485	48.538	1.32021	0.023633	0.12275	1.7794	27.2727
menthol glucuronide	Food Component/Plant	Xenobiotics	100022475	0.778383	0.00180236	0.00170585	0.91101	0.665064	0.604509	0.000592056	0.146523	0.308938	0	0.867523	0.138602	0.0959567	0.736531	0.699301
1-methylhistamine	Histidine Metabolism	Amino Acid	100001204	1.7951	0.00182426	0.00172345	2.5932	1.24263	1.66902	0.0348025	0.242693	1.30374	0	2.00046	0.0191522	0.295992	1.25052	0
X-24249			999924249	0.679047	0.0018273	0.00172345	0.866168	0.53235	0.764739	0.0629625	0.144247	0.6594	49.1228	0.483204	0.00288302	0.24407	0.54249	11.8881
5-acetylamino-6-amino-3-methyluracil	Xanthine Metabolism	Xenobiotics	100001403	0.866378	0.00184152	0.00173386	0.948214	0.791606	0.890451	0.0412631	0.0568514	0.552975	19.883	0.822234	0.0126899	0.0785321	0.507833	24.4755
3-hydroxydecanoylcarnitine	Fatty Acid Metabolism (Acyl Carnitine, Hydroxy)	Lipid	100021141	1.46422	0.00185391	0.0017425	1.86158	1.15167	1.34754	0.0713174	0.165394	1.61915	50.8772	1.61972	0.00817429	0.182341	2.20133	37.0629
10-nonadecenoate (19:1n9)	Long Chain Monounsaturated Fatty Acid	Lipid	100001277	0.578055	0.00186511	0.00175	0.816461	0.409263	0.627916	0.0922687	0.27641	0.463641	4.67836	0.546237	0.00817682	0.228648	0.454019	58.042
3-hydroxystachydrine*	Food Component/Plant	Xenobiotics	100020203	0.758516	0.00188811	0.00176853	0.902981	0.637164	0.81845	0.0438134	0.0993826	0.578468	24.5614	0.558441	0.00348418	0.199425	0.457504	31.4685
4-methylhexanoylglutamine	Fatty Acid Metabolism (Acyl Glutamine)	Lipid	100020631	0.909143	0.00191777	0.00179322	0.965527	0.856052	0.943747	0.0894658	0.034093	0.542757	8.77193	0.774599	0.000296816	0.0705931	0.418523	3.4965
lacto-N-neotetraose	Disaccharides and Oligosaccharides	Carbohydrate	100003131	0.87509	0.0019372	0.00180827	0.952124	0.80429	0.933076	0.270345	0.0628421	0.429504	66.0819	0.826843	0.00128995	0.0590828	0.444692	13.2867
N1-methyladenosine	Purine Metabolism, Adenine containing	Nucleotide	1242	0.456371	0.00196821	0.00183407	0.750001	0.277699	0.472128	0.0442994	0.373154	0.865927	1.16959	0.443294	0.0184892	0.345346	0.78929	0
N2-methylguanosine	Purine Metabolism, Guanine containing	Nucleotide	100001467	0.613976	0.00197694	0.00183905	0.836307	0.450752	0.55864	0.016185	0.242128	0.760749	1.75439	0.658197	0.0441092	0.20777	0.733896	0
X-11979			999911979	0.55427	0.00213889	0.00198631	0.807836	0.380293	0.567487	0.0269921	0.256163	0.815183	1.16959	0.537696	0.0328342	0.290736	0.738213	0
dodecenedioate (C12:1-DC)*	Fatty Acid, Dicarboxylate	Lipid	100019972	0.826094	0.00216377	0.00200598	0.933374	0.731146	0.853805	0.0699259	0.0872068	0.473127	25.731	0.798177	0.0113309	0.0890189	0.316131	26.5734
N-acetylalanine	Alanine and Aspartate Metabolism	Amino Acid	1110	0.697424	0.00220453	0.00204029	0.878415	0.553726	0.784989	0.0677332	0.13252	0.769996	0	0.448038	0.00173502	0.25633	0.591933	0
X-23587			999923587	0.696017	0.00222044	0.00205152	0.87792	0.551804	0.762465	0.0304298	0.125297	0.51919	32.1637	0.322897	0.00187986	0.363645	0.32552	64.3357
X-25790			999925790	0.857704	0.00237787	0.0021898	0.946974	0.776849	0.782405	0.00701552	0.0910138	0.649617	1.16959	0.893524	0.0637745	0.060732	0.66443	9.79021
N-methylpipecolate	Bacterial/Fungal	Xenobiotics	100005383	0.809467	0.00237817	0.0021898	0.927718	0.706288	0.878375	0.0844584	0.0751611	0.698341	1.16959	0.496633	0.000140042	0.183794	0.584944	0
X-12097			999912097	0.801733	0.00251172	0.00230886	0.925282	0.694681	0.649359	0.000472677	0.123511	0.597059	0	0.898333	0.237371	0.0907378	0.8292	1.3986
N2,N2-dimethylguanosine	Purine Metabolism, Guanine containing	Nucleotide	100001412	0.412414	0.002598	0.00238413	0.733954	0.231738	0.502443	0.0837489	0.397998	0.880534	0	0.325228	0.0100735	0.436495	0.785541	0
methionine sulfone	Methionine, Cysteine, SAM and Taurine Metabolism	Amino Acid	100004635	0.713621	0.00261045	0.00239152	0.888945	0.572875	0.750182	0.0755097	0.161723	0.762733	0.584795	0.681412	0.0136241	0.155486	0.729148	0.699301
oleate/vaccenate (18:1)	Long Chain Monounsaturated Fatty Acid	Lipid	100008930	0.645696	0.00264094	0.00241538	0.858744	0.485503	0.642455	0.0679329	0.242383	0.394667	0	0.647528	0.0168812	0.181892	0.533547	0
X-24337			999924337	0.770147	0.0027005	0.0024657	0.913439	0.649333	0.645277	0.00556909	0.158028	0.636464	1.16959	0.831864	0.0776221	0.104319	0.646245	7.69231
N1-methyl-4-pyridone-3-carboxamide	Nicotinate and Nicotinamide Metabolism	Cofactors and Vitamins	100001469	0.581907	0.00270568	0.00246628	0.828922	0.408501	0.530848	0.0276234	0.287515	0.813822	0	0.617743	0.0378218	0.231937	0.776631	22.3776
X-23482			999923482	0.958813	0.00276182	0.00251324	0.985587	0.932766	0.962183	0.522385	0.0602661	0.82568	11.1111	0.95862	0.00344972	0.0144505	0.272908	6.99301
glucuronide of C14H22O4 (3)*	Partially Characterized Molecules	Partially Characterized Molecules	100020097	1.21103	0.00280408	0.00254743	1.37307	1.06812	1.10695	0.170525	0.0741372	1.28313	18.1287	1.57881	0.000336061	0.127355	2.01597	6.29371
2'-O-methylcytidine	Pyrimidine Metabolism, Cytidine containing	Nucleotide	100010895	0.668874	0.00284219	0.00257774	0.871065	0.513615	0.70619	0.0678018	0.190476	0.773935	1.16959	0.633457	0.0166462	0.190677	0.675415	0
X-13431			999913431	1.48645	0.00289217	0.0026187	1.92937	1.14522	1.27528	0.134084	0.162307	1.22285	0	2.035	0.00223233	0.232383	1.79744	0
N1,N12-diacetylspermine	Polyamine Metabolism	Amino Acid	100002132	0.704054	0.00289809	0.0026197	0.886936	0.558882	0.770417	0.0527528	0.134658	0.726221	0	0.524675	0.00802831	0.243307	0.60857	0.699301
andro steroid monosulfate C19H28O6S (1)*	Androgenic Steroids	Lipid	100002152	0.773873	0.00301654	0.00272223	0.91672	0.653285	0.835178	0.0800029	0.102881	0.707326	0	0.644569	0.00584152	0.15932	0.557361	0
1-methylguanidine	Guanidino and Acetamido Metabolism	Amino Acid	100000715	0.745161	0.00303576	0.00273503	0.905155	0.613448	0.762221	0.0321537	0.12673	0.764216	0	0.718894	0.0386076	0.159568	0.706266	0.699301
2-aminoadipate	Lysine Metabolism	Amino Acid	381	0.710368	0.00305146	0.00274463	0.890718	0.566534	0.591298	0.000373524	0.147672	0.659871	1.16959	0.947653	0.77144	0.185088	0.851334	65.7343
lacto-N-fucopentaose II	Disaccharides and Oligosaccharides	Carbohydrate	100002936	0.915279	0.0031297	0.00281035	0.970636	0.863079	0.94066	0.0706856	0.0338447	0.433963	32.1637	0.828937	0.00358597	0.064417	0.400207	19.5804
7-methylxanthine	Xanthine Metabolism	Xenobiotics	100001396	0.860815	0.00317456	0.00284494	0.950935	0.779235	0.898366	0.0710993	0.0593834	0.559664	23.3918	0.76614	0.00661492	0.098095	0.479198	9.09091
N-acetylvaline	Leucine, Isoleucine and Valine Metabolism	Amino Acid	1084	0.458055	0.0031787	0.00284494	0.769501	0.272663	0.429646	0.0179919	0.357088	0.842587	0	0.495243	0.0747113	0.394284	0.820057	0
X-24387			999924387	0.568211	0.00318541	0.00284626	0.827282	0.390271	0.543871	0.0504424	0.311341	0.824489	2.33918	0.583596	0.0268062	0.24321	0.732251	2.0979
X-13684			999913684	0.767384	0.00319526	0.00285038	0.915069	0.643534	0.731608	0.0138217	0.126941	0.688488	0.584795	0.804983	0.087766	0.127063	0.70343	0
glycerophosphorylcholine (GPC)	Phospholipid Metabolism	Lipid	100000269	0.803026	0.00326738	0.00290993	0.92942	0.693821	0.89265	0.164305	0.0816551	0.750351	9.35673	0.471539	4.05579e-05	0.183163	0.427745	3.4965
2-furoylcarnitine	Food Component/Plant	Xenobiotics	100016070	0.935716	0.0033473	0.00297584	0.978185	0.895091	0.949217	0.0262639	0.0234525	0.212238	17.5439	0.767805	0.00242905	0.0871426	0.110676	23.0769
ascorbate (vitamin C)	Ascorbate and Aldarate Metabolism	Cofactors and Vitamins	233	0.968907	0.00335235	0.00297584	0.989573	0.948673	0.973233	0.0122636	0.0108334	0.325026	5.26316	0.672853	5.286e-05	0.0980129	0.362104	1.3986
1-methylhypoxanthine	Purine Metabolism, (Hypo)Xanthine/Inosine containing	Nucleotide	100004644	0.61462	0.00341212	0.00302396	0.85136	0.443711	0.740436	0.082772	0.173225	0.791539	0	0.0700662	6.98739e-06	0.591516	0.602333	0
glycine	Glycine, Serine and Threonine Metabolism	Amino Acid	340	0.668453	0.0034464	0.00304937	0.875574	0.510328	0.688924	0.0738239	0.208438	0.804024	0	0.653014	0.0201836	0.183457	0.712233	0
glucuronide of C9H10O4 (1)*	Partially Characterized Molecules	Partially Characterized Molecules	100020001	0.753687	0.00350044	0.00308775	0.91122	0.623389	0.810368	0.139452	0.14228	0.770283	2.33918	0.707962	0.00898275	0.132187	0.61956	2.0979
lacto-N-fucopentaose V	Disaccharides and Oligosaccharides	Carbohydrate	100002939	0.776842	0.00350114	0.00308775	0.920334	0.655723	0.787587	0.00648894	0.087723	0.198325	51.462	0.483213	0.158473	0.515732	0.515698	86.7133
aspartate	Alanine and Aspartate Metabolism	Amino Acid	234	0.94923	0.00356173	0.00313609	0.983079	0.916546	0.962638	0.0407456	0.01861	0.486148	0	0.802708	0.000636374	0.064341	0.279622	0
gamma-glutamylglutamine	Gamma-glutamyl Amino Acid	Peptide	1140	0.841899	0.00363483	0.00319528	0.945431	0.749704	0.905065	0.130721	0.0660033	0.415014	66.6667	0.625939	0.000453507	0.133598	0.224706	41.958
X-21733			999921733	0.933065	0.00368243	0.00323189	0.977727	0.890442	0.946295	0.0265232	0.0248825	0.129678	51.462	0.795009	0.00625945	0.0839108	0.064551	43.3566
indoleacetoylcarnitine*	Tryptophan Metabolism	Amino Acid	100020479	1.19393	0.0037078	0.00324891	1.34576	1.05923	1.87068	0.00929225	0.240782	2.47483	57.3099	1.15762	0.0204489	0.0631439	2.32545	41.958
uridine	Pyrimidine Metabolism, Uracil containing	Nucleotide	535	0.794072	0.00395462	0.00345595	0.928898	0.678815	0.744252	0.0307078	0.136695	0.618372	0	0.821347	0.0461229	0.0986877	0.543634	0
eicosenoate (20:1)	Long Chain Monounsaturated Fatty Acid	Lipid	100001335	0.719166	0.0039568	0.00345595	0.899932	0.57471	0.779359	0.0649635	0.135076	0.158425	0	0.586465	0.0131387	0.215179	0.670372	0
histidine betaine (hercynine)*	Food Component/Plant	Xenobiotics	100004059	0.722412	0.00397384	0.00346526	0.901322	0.579014	0.736808	0.0460095	0.153073	0.732003	45.614	0.705609	0.036989	0.167169	0.415361	73.4266
isocaproylcarnitine	Fatty Acid Metabolism (Acyl Carnitine, Short Chain)	Lipid	100016063	1.61077	0.00399354	0.00347686	2.2284	1.16432	1.43524	0.0438309	0.179257	1.61563	52.0468	3.1538	0.00792383	0.432573	2.48	51.7483
2-methylbutyrylcarnitine (C5)	Leucine, Isoleucine and Valine Metabolism	Amino Acid	100001509	1.36253	0.0040325	0.00350515	1.68235	1.10352	1.282	0.0311603	0.115276	1.44262	19.2982	2.05488	0.0161356	0.299362	1.72487	25.8741
5,6-dihydrouracil	Pyrimidine Metabolism, Uracil containing	Nucleotide	1125	0.670601	0.00408553	0.00354557	0.880872	0.510522	0.809869	0.171647	0.154275	0.836165	0.584795	0.294291	0.00014759	0.322308	0.619278	0
stearoyl sphingomyelin (d18:1/18:0)	Sphingomyelins	Lipid	1538	0.69534	0.00414131	0.00358825	0.891392	0.542408	0.528495	0.0596156	0.338561	0.260166	88.8889	0.727131	0.0197202	0.136663	0.38638	26.5734
palmitoleate (16:1n7)	Long Chain Monounsaturated Fatty Acid	Lipid	452	0.715127	0.00415383	0.00359337	0.89941	0.568602	0.804992	0.0797635	0.12381	0.657798	0	0.267034	0.000218297	0.357164	0.609071	0
sphingomyelin (d18:1/20:0, d16:1/22:0)*	Sphingomyelins	Lipid	100006290	0.693181	0.00436841	0.00377299	0.891841	0.538772	0.541245	0.078825	0.349285	0.246731	89.4737	0.72059	0.0178032	0.138282	0.37856	25.8741
X-23672			999923672	0.813196	0.00446457	0.00384992	0.937777	0.705165	0.747006	0.00843532	0.110732	0.483828	9.94152	0.86729	0.139851	0.0964425	0.640656	2.7972
phenethylamine	Phenylalanine Metabolism	Amino Acid	1207	0.893148	0.00449149	0.00386699	0.965552	0.826174	0.852977	0.0552686	0.0829647	0.359767	23.9766	0.905496	0.0284741	0.0453157	0.339237	26.5734
2-methylhexanoylcarnitine	Fatty Acid Metabolism (Acyl Carnitine, Medium Chain)	Lipid	100016060	1.19491	0.00451429	0.00388048	1.35118	1.05672	1.12725	0.0793257	0.0682665	1.34218	5.26316	1.63701	0.00189093	0.158639	1.98533	0.699301
N-carbamoylserine	Glycine, Serine and Threonine Metabolism	Amino Acid	100009245	0.588043	0.00462134	0.0039622	0.849139	0.40723	0.752967	0.261161	0.25251	0.895862	8.77193	0.434077	0.00285954	0.279815	0.597333	2.7972
glutamine_degradant*	Partially Characterized Molecules	Partially Characterized Molecules	100001540	0.806398	0.00462394	0.0039622	0.935883	0.694828	0.872699	0.120752	0.087756	0.744266	0	0.636556	0.00292988	0.151826	0.597959	0
X-17675			999917675	0.949219	0.00482713	0.00412748	0.984252	0.915432	0.90852	0.0709136	0.053121	0.222123	61.4035	0.954972	0.0195044	0.0197254	0.207313	28.6713
gamma-glutamylleucine	Gamma-glutamyl Amino Acid	Peptide	1268	0.671682	0.00483203	0.00412748	0.885876	0.509277	0.738786	0.121712	0.19562	0.803438	0	0.605551	0.0139776	0.204088	0.639661	0
taurocholate	Primary Bile Acid Metabolism	Lipid	1648	0.750606	0.00494224	0.004215	0.916828	0.61452	0.736802	0.0444798	0.151993	0.749303	0	0.762134	0.048593	0.137734	0.718097	0
glycine conjugate of C6H10O2 (2)*	Partially Characterized Molecules	Partially Characterized Molecules	100021680	1.54252	0.00496572	0.00422838	2.08716	1.14	1.531	0.0952494	0.255298	1.22255	0.584795	1.54919	0.0237897	0.193642	1.35412	7.69231
3-hydroxyindolin-2-one	Food Component/Plant	Xenobiotics	100003823	0.948044	0.00498247	0.004236	0.984014	0.913389	0.941894	0.0481552	0.0302947	0.291352	49.7076	0.952052	0.0439809	0.0243935	0.226717	58.042
S-1-pyrroline-5-carboxylate	Glutamate Metabolism	Amino Acid	35	1.58035	0.00500327	0.00424704	2.17541	1.14807	1.43903	0.124905	0.237189	1.13185	11.6959	1.71872	0.0158514	0.224505	1.35867	12.5874
hydroxy-N6,N6,N6-trimethyllysine*	Lysine Metabolism	Amino Acid	100021123	0.537115	0.0050212	0.00425562	0.829153	0.347936	0.603491	0.0693854	0.278112	0.873026	1.16959	0.438754	0.0245616	0.366429	0.79548	0
N-acetylcarnosine	Histidine Metabolism	Amino Acid	100004046	0.686773	0.00508681	0.00430008	0.893267	0.528013	0.711746	0.118606	0.21788	0.892909	1.16959	0.671967	0.0195017	0.170197	0.553012	0.699301
1-(1-enyl-palmitoyl)-GPE (P-16:0)*	Lysoplasmalogen	Lipid	100003000	0.64813	0.00508949	0.00430008	0.877878	0.478508	0.581348	0.0117372	0.215245	0.439176	73.6842	0.728227	0.154634	0.222813	0.471611	75.5245
2-methylmalonylcarnitine (C4-DC)	Fatty Acid Metabolism (also BCAA Metabolism)	Lipid	100001596	0.569341	0.00515721	0.00435053	0.844869	0.383668	0.667683	0.0934856	0.24083	0.837422	0.584795	0.393097	0.0109989	0.367203	0.827366	0
X-25539			999925539	1.3855	0.00528357	0.00444823	1.74226	1.10179	1.19834	0.20542	0.142894	1.62597	16.9591	1.85844	0.00229782	0.203275	2.50891	11.1888
trans-aconitate	TCA Cycle	Energy	100001043	0.812603	0.00529282	0.00444823	0.940198	0.702325	0.882795	0.178697	0.0927011	0.771514	2.33918	0.699336	0.00415657	0.12478	0.539215	4.8951
pentose acid*	Partially Characterized Molecules	Partially Characterized Molecules	100021467	0.913637	0.0052976	0.00444823	0.973523	0.857434	0.926884	0.0196739	0.0325516	0.0995668	1.75439	0.211595	2.21123e-06	0.328132	0.0904439	27.972
rocuronium	Drug - Neurological	Xenobiotics	100006745	4.08465	0.00533086	0.00446925	10.9914	1.51794	3.07337	0.0407046	0.548624	5.37128	82.4561	19.8381	0.0208678	1.29313	3.69047	84.6154
N-acetyl-beta-alanine	Pyrimidine Metabolism, Uracil containing	Nucleotide	100002102	0.558733	0.00536688	0.0044845	0.841716	0.370888	0.763202	0.269739	0.24485	0.913015	0	0.241377	0.000402314	0.401687	0.728338	0
phenylacetylthreonine	Acetylated Peptides	Peptide	100010899	0.862642	0.00537048	0.0044845	0.957211	0.777416	0.918319	0.174534	0.0627575	0.721831	0.584795	0.737243	0.00217644	0.0994564	0.343748	0
N,N-dimethyl-5-aminovalerate	Lysine Metabolism	Amino Acid	100020842	0.918752	0.00537381	0.0044845	0.975236	0.86554	0.895241	0.0763276	0.0624364	0.608511	2.92398	0.926209	0.0279059	0.0348654	0.581554	10.4895
adenosine 5'-monophosphate (AMP)	Purine Metabolism, Adenine containing	Nucleotide	209	0.732491	0.00546897	0.00455691	0.912404	0.588054	0.815864	0.149456	0.141182	0.737691	40.3509	0.609665	0.00722874	0.184223	0.574221	7.69231
X-23518			999923518	0.717573	0.00551987	0.00459228	0.907123	0.56763	0.840406	0.175883	0.128456	0.820137	4.67836	0.256608	3.31377e-05	0.327701	0.518959	1.3986
1-(1-enyl-stearoyl)-GPE (P-18:0)*	Lysoplasmalogen	Lipid	100003001	0.682932	0.00558966	0.00464324	0.894391	0.521468	0.538239	0.0192874	0.264731	0.38572	80.7018	0.745892	0.0688072	0.161113	0.464478	65.7343
methyl indole-3-acetate	Food Component/Plant	Xenobiotics	1104	0.715848	0.00571018	0.0047361	0.907338	0.564772	0.714227	0.0323872	0.157298	0.273803	82.4561	0.718199	0.0801337	0.189158	0.365031	70.6294
X-21283			999921283	0.453941	0.00594866	0.00492638	0.796907	0.258577	0.664645	0.246378	0.352403	0.932501	0	0.213767	0.00183784	0.495262	0.759444	0
X-23593			999923593	0.635699	0.00601585	0.00497444	0.878283	0.460118	0.704965	0.100264	0.212712	0.811561	0	0.543946	0.0197155	0.26114	0.725547	0
tyramine	Tyrosine Metabolism	Amino Acid	1133	0.97092	0.00610476	0.00504029	0.991618	0.950654	0.980415	0.105801	0.0122293	0.299406	3.50877	0.939007	0.00548729	0.0226626	0.318403	0.699301
16alpha-hydroxy DHEA 3-sulfate	Androgenic Steroids	Lipid	100002126	0.844622	0.00627839	0.00517578	0.953364	0.748283	0.887856	0.0954867	0.0713469	0.675733	0	0.727109	0.00992647	0.123597	0.547682	0
tetrahydrocortisone	Corticosteroids	Lipid	100002403	0.858191	0.00651779	0.00536499	0.958148	0.768662	0.909885	0.133114	0.0628772	0.689131	19.883	0.679903	0.00210445	0.125462	0.557772	14.6853
tryptophan	Tryptophan Metabolism	Amino Acid	565	0.694672	0.00656351	0.00539445	0.903367	0.53419	0.770456	0.202201	0.204478	0.891337	0	0.642552	0.0126898	0.177466	0.682065	0
X-11843			999911843	1.19871	0.00661775	0.00543082	1.36624	1.05172	1.23943	0.0405212	0.104791	1.4564	0.584795	1.17168	0.0672458	0.0865768	1.4028	0
2,3-dihydroxy-3-methylvalerate	Leucine, Isoleucine and Valine Metabolism	Amino Acid	100002634	0.925304	0.00669062	0.00548234	0.978705	0.874816	0.930954	0.0472936	0.0360674	0.666719	7.01754	0.915763	0.061507	0.0470615	0.590063	8.39161
carboxyibuprofen	Drug - Analgesics, Anesthetics	Xenobiotics	100004171	0.889244	0.00671993	0.00549806	0.968022	0.816877	0.896126	0.0406049	0.0535641	0.437765	44.4444	0.876395	0.0730225	0.0735983	0.433269	58.7413
o-tyramine	Tyrosine Metabolism	Amino Acid	100021029	1.57771	0.00675105	0.00551522	2.19436	1.13435	1.82932	0.0390512	0.29266	1.15956	14.6199	1.46643	0.0628168	0.205768	1.19229	34.965
X-25387			999925387	1.22561	0.00689912	0.00562772	1.42053	1.05744	1.08964	0.446245	0.112707	1.20949	57.3099	1.34751	0.00320798	0.101205	2.31361	30.0699
4-vinylguaiacol sulfate	Food Component/Plant	Xenobiotics	100006126	0.129289	0.006964	0.00567213	0.57126	0.0292608	0.0968326	0.0436355	1.15722	0.71206	92.9825	0.160669	0.0684036	1.00333	0.461315	88.1119
1,3-propanediol	Chemical	Xenobiotics	100001175	0.981984	0.00701266	0.00570321	0.995048	0.969091	0.985787	0.0422099	0.00704654	0.12329	59.6491	0.941606	0.00957113	0.0232223	0.0288891	20.2797
gamma-CEHC taurine*	Tocopherol Metabolism	Cofactors and Vitamins	100020482	1.95087	0.00710277	0.00576786	3.17349	1.19928	1.56786	0.0882282	0.26379	1.55918	69.0058	10.5977	0.00130005	0.734035	4.18815	66.4336
trimethylamine N-oxide	Phospholipid Metabolism	Lipid	100003397	0.917085	0.00720253	0.00584014	0.976845	0.860982	0.949716	0.135268	0.0345414	0.598435	0	0.726544	0.00033927	0.0891514	0.202557	0
3-methoxycatechol sulfate (2)	Benzoate Metabolism	Xenobiotics	100006376	0.84407	0.00732687	0.0059321	0.955406	0.745709	0.808577	0.0139452	0.0864204	0.668085	0	0.886852	0.19526	0.0927113	0.758412	2.0979
dehydroandrosterone glucuronide	Androgenic Steroids	Lipid	100021354	0.857122	0.00735724	0.00594783	0.959415	0.765736	0.908133	0.112367	0.0606966	0.590255	31.5789	0.514762	0.000229693	0.180257	0.340435	16.0839
X-24356			999924356	0.824139	0.00746266	0.00602409	0.94959	0.715262	0.733933	0.00264767	0.102909	0.559543	1.16959	0.92268	0.428229	0.101578	0.744096	0
7,8-dihydroneopterin	Pterin Metabolism	Cofactors and Vitamins	100000142	0.697762	0.00748273	0.00603133	0.908325	0.536011	0.747248	0.116865	0.185807	0.689705	49.1228	0.646984	0.0256364	0.195115	0.567452	33.5664
N-acetylmethionine	Methionine, Cysteine, SAM and Taurine Metabolism	Amino Acid	1083	1.45396	0.0075944	0.00611227	1.91379	1.10461	1.37637	0.051542	0.164078	1.3813	5.84795	1.68654	0.0528045	0.269906	1.32073	0
6-sialyl-N-acetyllactosamine	Aminosugar Metabolism	Carbohydrate	100003259	0.676524	0.00785875	0.00631567	0.902455	0.507155	0.765012	0.118147	0.171422	0.831585	3.50877	0.480614	0.0103823	0.285891	0.709063	0
X-24541			999924541	0.918489	0.00794509	0.00637563	0.978002	0.862599	0.842125	0.00292673	0.0577505	0.420511	14.6199	0.954608	0.227531	0.038496	0.354694	14.6853
fluconazole	Drug - Antibiotic	Xenobiotics	100015972	1.4671	0.00799441	0.00640574	1.94746	1.10523	1.77226	0.0238338	0.253233	3.01626	64.9123	1.33914	0.0970234	0.175979	3.25364	63.6364
N6-methyladenosine	Purine Metabolism, Adenine containing	Nucleotide	213	0.90069	0.00810141	0.00648192	0.973194	0.833588	0.813918	0.0040107	0.0715584	0.274005	45.0292	0.941582	0.203871	0.0473743	0.736291	12.5874
X-24342			999924342	0.7344	0.00813988	0.00650312	0.923064	0.584297	0.707612	0.0228331	0.151945	0.687672	17.5439	0.774646	0.160772	0.182069	0.836294	11.8881
3-methyl-2-oxobutyrate	Leucine, Isoleucine and Valine Metabolism	Amino Acid	100000936	0.865538	0.00832704	0.00664288	0.963545	0.7775	0.889851	0.0627944	0.0627209	0.5879	8.77193	0.792305	0.0377247	0.112044	0.647128	4.1958
nicotinamide ribonucleotide (NMN)	Nicotinate and Nicotinamide Metabolism	Cofactors and Vitamins	1312	0.709223	0.00838599	0.0066801	0.915643	0.549338	0.873485	0.358629	0.14735	0.806333	38.5965	0.335315	9.20761e-05	0.279418	0.397362	39.8601
(S)-a-amino-omega-caprolactam	Food Component/Plant	Xenobiotics	100021329	0.522131	0.00852526	0.00678109	0.84734	0.321738	0.685774	0.197404	0.292639	0.909201	0	0.26557	0.00401217	0.460821	0.777447	0
X-25457			999925457	0.749388	0.00857619	0.00681163	0.92925	0.604339	0.825518	0.165382	0.138225	0.864101	2.92398	0.63533	0.0120004	0.180568	0.64621	1.3986
eugenol sulfate	Food Component/Plant	Xenobiotics	100006171	0.949413	0.00871009	0.00690788	0.98696	0.913295	0.957958	0.081234	0.0246341	0.29302	46.1988	0.934062	0.0400856	0.0332278	0.22697	19.5804
X-24228			999924228	0.535014	0.00907515	0.00718692	0.855873	0.334442	0.539953	0.055565	0.321909	0.87537	0	0.52893	0.0761714	0.359151	0.814851	0
indoxyl glucuronide	Tryptophan Metabolism	Amino Acid	100008931	0.883562	0.00929048	0.00734673	0.969945	0.804872	0.918567	0.0979172	0.0513227	0.388038	73.0994	0.696114	0.00438445	0.127143	0.265068	65.035
gamma-CEHC	Tocopherol Metabolism	Cofactors and Vitamins	100002094	1.60869	0.00969166	0.00765284	2.30632	1.12208	1.28518	0.210757	0.20048	2.44188	52.0468	5.25185	0.000313477	0.460218	2.92636	51.049
diglycerol	Chemical	Xenobiotics	100003700	0.988698	0.00993484	0.00783348	0.997278	0.980191	0.989003	0.0383226	0.00533835	0.163021	19.883	0.988043	0.123971	0.00781972	0.295512	16.7832
X-12100			999912100	1.52654	0.0104165	0.00820136	2.1099	1.10446	1.7852	0.00855729	0.220417	1.38563	0	1.24955	0.37149	0.249285	1.03873	0
pantoate	Pantothenate and CoA Metabolism	Cofactors and Vitamins	100002613	0.87745	0.0105859	0.00832269	0.969971	0.793754	0.969859	0.667894	0.0713332	0.954504	0	0.789242	0.00125696	0.0733755	0.38933	0
carnitine	Carnitine Metabolism	Lipid	100000007	1.06402	0.0106955	0.00839672	1.11595	1.01451	1.05204	0.0405257	0.0247688	1.63464	0	1.43379	0.00459555	0.127139	2.89088	0
X-25442			999925442	0.829313	0.0107929	0.00846091	0.957655	0.718172	0.776394	0.0212074	0.109837	0.686246	22.807	0.874666	0.174855	0.0987004	0.642278	9.79021
X-25420			999925420	0.9206	0.0110329	0.00863662	0.981244	0.863703	0.946035	0.100715	0.033798	0.556937	16.9591	0.649616	0.000359002	0.120883	0.342723	8.39161
glucarate (saccharate)	Ascorbate and Aldarate Metabolism	Cofactors and Vitamins	1020	1.1564	0.0111536	0.00871854	1.29373	1.03364	1.12267	0.0456347	0.0578906	3.57558	6.43275	4.3704	0.000143931	0.387985	6.19667	13.2867
acesulfame	Food Component/Plant	Xenobiotics	100006203	0.977214	0.0112497	0.00878101	0.994786	0.959952	0.961168	0.0974136	0.0238947	0.331564	41.5205	0.979957	0.0394953	0.0098331	0.254572	29.3706
laurylcarnitine (C12)	Fatty Acid Metabolism (Acyl Carnitine, Medium Chain)	Lipid	100001392	0.726375	0.0115816	0.00902713	0.930993	0.566729	0.69023	0.143906	0.253682	0.480168	90.0585	0.738783	0.038291	0.146135	0.449334	65.7343
1,6-anhydroglucose	Food Component/Plant	Xenobiotics	100000939	1.38555	0.011628	0.00905026	1.78496	1.07551	1.68479	0.0493737	0.265418	1.28741	0	1.30386	0.0729399	0.147962	1.37651	0.699301
adenine	Purine Metabolism, Adenine containing	Nucleotide	880	0.925387	0.0118233	0.00918912	0.982976	0.871171	0.943355	0.109509	0.0364363	0.612272	0	0.881861	0.029259	0.0576706	0.484105	3.4965
hypotaurine	Methionine, Cysteine, SAM and Taurine Metabolism	Amino Acid	358	1.23681	0.0118719	0.00921371	1.45951	1.04809	1.16872	0.0999852	0.0947796	1.58221	15.7895	1.53927	0.0206011	0.186294	1.71175	9.79021
serotonin	Tryptophan Metabolism	Amino Acid	504	0.738854	0.0119538	0.00926401	0.93552	0.583531	0.575631	0.00123867	0.170996	0.54335	40.9357	0.944482	0.73626	0.169588	0.799889	8.39161
X-25435			999925435	1.18803	0.0120991	0.00936332	1.35918	1.03844	1.2168	0.035075	0.0931089	1.68189	0	1.15462	0.157346	0.101671	1.67516	0
X-24345			999924345	0.847033	0.0123323	0.00953022	0.964649	0.743758	0.808543	0.052852	0.109766	0.752659	0	0.870008	0.0944607	0.083269	0.625089	0
4-methyl-2-oxopentanoate	Leucine, Isoleucine and Valine Metabolism	Amino Acid	100000551	0.81629	0.0126284	0.00974512	0.957461	0.695934	0.887729	0.190413	0.0909515	0.773341	3.50877	0.582679	0.00305194	0.182321	0.641204	0.699301
trans-3,4-methyleneheptanoylcarnitine	Fatty Acid Metabolism (Acyl Carnitine, Monounsaturated)	Lipid	100009234	1.44293	0.0132784	0.0102322	1.92881	1.07944	1.44293	0.0132784	0.148079	2.0606	43.2749	Inf	0.999988	5.6529e+07	3.62252	82.5175
5-aminolevulinate	Hemoglobin and Porphyrin Metabolism	Cofactors and Vitamins	1306	0.608786	0.0136909	0.0105351	0.903278	0.410306	0.784885	0.356539	0.262716	0.876237	0	0.424154	0.00619379	0.313318	0.706347	0.699301
valylleucine	Dipeptide	Peptide	100003210	1.19422	0.0139496	0.010719	1.37575	1.03665	1.10694	0.296638	0.097344	1.54714	18.7135	1.31034	0.0120296	0.107629	1.73984	2.7972
androstenediol (3beta,17beta) disulfate (1)	Androgenic Steroids	Lipid	100001992	0.780278	0.0140843	0.0108073	0.951194	0.640073	0.738591	0.0341415	0.143038	0.676408	0	0.824163	0.175641	0.142794	0.811318	0
2,3-dihydroxyisovalerate	Food Component/Plant	Xenobiotics	100002417	0.912751	0.0144526	0.0110742	0.982029	0.848361	0.951173	0.207267	0.0396941	0.726375	0	0.666145	0.000212988	0.109705	0.329709	0
S-methylcysteine	Methionine, Cysteine, SAM and Taurine Metabolism	Amino Acid	100002749	0.672581	0.0147035	0.0112506	0.924983	0.489052	0.603232	0.0465234	0.253919	0.721532	52.6316	0.725408	0.129341	0.211657	0.553289	65.7343
11-dehydrocorticosterone sulfate	Corticosteroids	Lipid	100020563	0.81439	0.0150387	0.0114909	0.960969	0.690168	0.703163	0.00556262	0.127021	0.554812	20.4678	0.914827	0.43097	0.113037	0.728232	11.8881
X-12193			999912193	0.855224	0.0151625	0.0115692	0.970279	0.753811	0.920873	0.256904	0.0727087	0.827814	0	0.653358	0.00215393	0.138726	0.475912	0.699301
vancomycin	Drug - Antibiotic	Xenobiotics	100002992	1.6529	0.0153113	0.0116664	2.48112	1.10115	1.91315	0.0505448	0.331787	2.17518	72.5146	1.50531	0.123256	0.265368	17.4807	70.6294
carboxyibuprofen glucuronide*	Drug - Analgesics, Anesthetics	Xenobiotics	100020212	0.512432	0.0153506	0.0116799	0.879862	0.298441	0.192143	0.427929	2.08077	0.891037	97.076	0.521502	0.0193063	0.278275	0.620033	49.6503
taurochenodeoxycholic acid 3-sulfate	Secondary Bile Acid Metabolism	Lipid	100021093	1.05003	0.0155856	0.0118333	1.09241	1.0093	1.0513	0.0746939	0.0280684	1.84158	0.584795	1.04868	0.101864	0.0290553	1.59566	0
azelate (C9-DC)	Fatty Acid, Dicarboxylate	Lipid	2029	0.899087	0.0155957	0.0118333	0.980043	0.824819	0.975708	0.668644	0.0574576	0.825848	0	0.800761	0.00115578	0.068376	0.307614	0
X-23656			999923656	1.26344	0.0158575	0.012008	1.52781	1.04481	1.09269	0.419636	0.109836	1.02879	0	2.10764	0.000299465	0.2062	1.77731	0
2-methoxyresorcinol sulfate	Chemical	Xenobiotics	100006184	0.929373	0.0158702	0.012008	0.986369	0.875669	0.933016	0.0225717	0.0304012	0.129702	59.0643	0.150393	0.00387328	0.655924	0.0556349	70.6294
biopterin	Tetrahydrobiopterin Metabolism	Cofactors and Vitamins	1548	1.66566	0.0160881	0.012156	2.52362	1.09938	1.7063	0.0556307	0.279179	1.23509	1.75439	1.61187	0.14278	0.325754	1.13273	0.699301
indolepropionate	Tryptophan Metabolism	Amino Acid	100001083	0.624482	0.016113	0.0121578	0.916365	0.42557	0.86901	0.670515	0.330011	0.94846	83.6257	0.522069	0.00747334	0.242976	0.42717	67.1329
3-hydroxyphenylacetoylglutamine	Acetylated Peptides	Peptide	100019831	0.698921	0.016384	0.0123452	0.936404	0.521667	0.901448	0.595103	0.195223	0.909654	7.60234	0.48868	0.00198121	0.231503	0.711885	1.3986
propionylcarnitine (C3)	Fatty Acid Metabolism (also BCAA Metabolism)	Lipid	100001162	1.0609	0.016625	0.0125094	1.11349	1.01079	1.04944	0.0537907	0.0250242	1.63938	8.18713	1.56892	0.00271784	0.150231	4.27308	5.59441
X-25881			999925881	0.919437	0.0166643	0.0125216	0.984886	0.858338	0.937651	0.0757405	0.0362494	0.529576	23.3918	0.687603	0.0072595	0.139511	0.263544	39.1608
nicotinate	Nicotinate and Nicotinamide Metabolism	Cofactors and Vitamins	567	0.893241	0.017235	0.0129326	0.980209	0.813989	0.920367	0.089391	0.0488532	0.500437	51.462	0.551766	0.0024197	0.196041	0.184437	47.5524
X-17855			999917855	0.925632	0.0177611	0.013309	0.986704	0.86834	0.95458	0.207823	0.0369043	0.592239	28.0702	0.829733	0.00728061	0.0695493	0.390499	12.5874
gamma-glutamyl-epsilon-lysine	Gamma-glutamyl Amino Acid	Peptide	100001262	0.720579	0.01816	0.0135891	0.945712	0.54904	0.926039	0.65173	0.17024	0.916628	0.584795	0.438946	0.000580065	0.239301	0.530504	0
2'-deoxyuridine	Pyrimidine Metabolism, Uracil containing	Nucleotide	536	0.914348	0.0184821	0.0138111	0.985066	0.848706	0.931326	0.0773171	0.0402756	0.586405	26.9006	0.787088	0.0372695	0.114949	0.589757	13.2867
cyclo(pro-hydroxypro)*	Dipeptide	Peptide	100021102	0.690046	0.0185547	0.0138464	0.939744	0.506696	0.805805	0.31137	0.213279	0.855576	0	0.572687	0.0171356	0.233836	0.683395	0
palmitoyl sphingomyelin (d18:1/16:0)	Sphingomyelins	Lipid	100002107	0.868051	0.0187006	0.0139361	0.976717	0.771475	0.890815	0.0679821	0.0633484	0.580768	29.2398	0.683287	0.048028	0.192624	0.622832	0
xanthine	Purine Metabolism, (Hypo)Xanthine/Inosine containing	Nucleotide	1004	0.773461	0.0189987	0.0141388	0.95865	0.624046	0.753437	0.0654533	0.153684	0.710223	0	0.794679	0.140973	0.156107	0.699404	0
glucuronide of C10H18O2 (7)*	Partially Characterized Molecules	Partially Characterized Molecules	100020014	0.989586	0.0190642	0.0141682	0.998285	0.980962	0.982062	0.00439539	0.0063551	0.221541	19.2982	0.996981	0.629954	0.00627651	0.565994	11.1888
X-21851			999921851	0.845037	0.0196992	0.0146201	0.973494	0.73353	0.858132	0.180765	0.114314	0.66902	46.1988	0.836457	0.0551635	0.0931278	0.56813	33.5664
X-13743			999913743	1.21817	0.019746	0.0146348	1.43803	1.03192	1.23139	0.140465	0.141202	1.76986	66.6667	1.21081	0.070537	0.105777	2.11444	30.0699
X-13693			999913693	0.792852	0.0208067	0.0154	0.965317	0.6512	0.846973	0.256468	0.146361	0.854578	3.50877	0.747626	0.0351109	0.138036	0.683021	4.8951
X-17673			999917673	0.925966	0.021217	0.0156823	0.988577	0.867321	0.938045	0.0595065	0.0339398	0.10731	63.1579	0.629965	0.0125094	0.185026	0.0504287	53.8462
pipecolate	Lysine Metabolism	Amino Acid	1025	0.741979	0.0213709	0.0157746	0.956694	0.575454	0.913101	0.582559	0.165393	0.90914	0	0.532819	0.00258317	0.208923	0.651349	0
X-23668			999923668	0.765148	0.0214578	0.0158014	0.961214	0.609075	0.834572	0.191249	0.138371	0.839644	28.0702	0.620124	0.0264177	0.21524	0.498105	56.6434
quinolinate	Nicotinate and Nicotinamide Metabolism	Cofactors and Vitamins	182	0.692313	0.0214655	0.0158014	0.947127	0.506054	1.01192	0.956748	0.218453	0.985941	0	0.446746	0.000595899	0.234679	0.515795	0
4-hydroxycinnamate sulfate	Tyrosine Metabolism	Amino Acid	100006095	0.85299	0.022805	0.0167648	0.978122	0.743865	0.898583	0.157105	0.0755799	0.241784	56.7251	0.629138	0.0112152	0.182736	0.0711311	48.2517
cortisol 21-sulfate	Corticosteroids	Lipid	100021048	0.826392	0.0231811	0.0170183	0.974262	0.700966	0.858094	0.16397	0.109956	0.737223	1.75439	0.783953	0.0614057	0.130124	0.839512	0.699301
phenylacetylserine	Acetylated Peptides	Peptide	100010900	0.837046	0.0237812	0.0174353	0.976619	0.71742	0.941962	0.545851	0.0989924	0.911585	29.2398	0.683529	0.0033429	0.129668	0.459607	13.2867
X-21959			999921959	0.813459	0.0241822	0.0177054	0.973409	0.679791	1.00567	0.961622	0.117507	0.994681	5.84795	0.585802	0.000254162	0.146192	0.295554	31.4685
N-acetylputrescine	Polyamine Metabolism	Amino Acid	192	0.645164	0.0243795	0.0178258	0.944898	0.44051	0.774534	0.296423	0.244695	0.914	0	0.470727	0.019047	0.321366	0.761341	0
N-acetyl-S-(2-hydroxypropyl)cysteine	Chemical	Xenobiotics	100021696	0.731948	0.0245767	0.0179458	0.960807	0.557602	0.825777	0.276566	0.175936	0.891161	1.75439	0.599935	0.0237258	0.225923	0.649293	0
X-24400			999924400	0.778045	0.0249299	0.0181793	0.968876	0.6248	0.886266	0.397357	0.142658	0.839032	15.7895	0.631657	0.0109114	0.180477	0.562627	13.986
vanillactate	Tyrosine Metabolism	Amino Acid	100006129	0.883085	0.0250638	0.0182524	0.984556	0.792072	0.934317	0.247997	0.0588106	0.674641	0	0.55838	0.000510094	0.167669	0.47544	0
8-hydroxyoctanoylglycine	Fatty Acid Metabolism (Acyl Glycine)	Lipid	100019876	0.945954	0.0259306	0.0188584	0.993354	0.900815	0.664931	0.00271727	0.136113	0.258918	55.5556	0.957615	0.0878798	0.0253761	0.288157	25.1748
hippurate	Benzoate Metabolism	Xenobiotics	100000014	0.791838	0.0259729	0.0188639	0.972436	0.64478	1.00675	0.957463	0.126077	1.00885	0.584795	0.462555	4.37018e-05	0.188645	0.407701	0
N-acetylarginine	Urea cycle; Arginine and Proline Metabolism	Amino Acid	100001266	1.53727	0.0265821	0.0192806	2.24805	1.05123	1.03323	0.909596	0.287864	0.970096	0	2.13839	0.00376787	0.262361	1.35151	0
behenoyl sphingomyelin (d18:1/22:0)*	Sphingomyelins	Lipid	100006294	0.869379	0.0269894	0.0195499	0.984196	0.767956	0.897285	0.141038	0.0736317	0.469267	83.0409	0.795049	0.0640277	0.123841	0.419214	20.979
guanosine-3',5'-cyclic monophosphate (cGMP)	Purine Metabolism, Guanine containing	Nucleotide	104	0.752952	0.0270406	0.0195609	0.968304	0.585495	0.872213	0.387469	0.158203	0.888084	0	0.567345	0.00981679	0.219496	0.665436	0.699301
1-(1-enyl-stearoyl)-2-linoleoyl-GPE (P-18:0/18:2)*	Plasmalogen	Lipid	100009225	1.95381	0.0273809	0.0197808	3.54258	1.07757	6538.6	1	3.31221e+07	1.15046	99.4152	1.95381	0.0273809	0.303613	1.79805	67.1329
X-24415			999924415	1.42625	0.028105	0.0202769	1.95807	1.03887	1.08502	0.698894	0.210955	0.980239	13.4503	2.10535	0.0031043	0.251751	1.52779	4.8951
X-12753			999912753	0.588918	0.0284766	0.0205178	0.945769	0.366711	0.685521	0.157732	0.267265	0.785873	74.269	0.297826	0.0324247	0.566232	0.641483	81.8182
acisoga	Polyamine Metabolism	Amino Acid	100004541	0.775158	0.0285335	0.0205315	0.973615	0.617153	0.674065	0.0194712	0.16882	0.705758	11.1111	0.879452	0.423372	0.160454	0.797167	5.59441
3-ureidopropionate	Pyrimidine Metabolism, Uracil containing	Nucleotide	1053	0.727678	0.0286401	0.0205809	0.96736	0.547382	1.12027	0.558934	0.194333	1.04256	0.584795	0.421354	7.74472e-05	0.218685	0.49957	0
X-21807			999921807	0.813959	0.0286936	0.0205921	0.978802	0.676878	0.986778	0.916033	0.126243	1.0702	23.9766	0.639875	0.00155873	0.141135	0.473851	11.1888
8-methoxykynurenate	Tryptophan Metabolism	Amino Acid	100020360	0.603369	0.0287385	0.0205972	0.948893	0.383662	0.968272	0.919426	0.318729	0.984737	0	0.357494	0.00215557	0.335289	0.685337	0
pterin	Pterin Metabolism	Cofactors and Vitamins	100004216	0.773482	0.0289737	0.0207384	0.974012	0.614237	0.827877	0.294381	0.180143	0.851093	9.35673	0.735393	0.0477776	0.155279	0.697809	2.0979
glycerol	Glycerolipid Metabolism	Lipid	1254	0.931357	0.0290624	0.0207745	0.992771	0.873743	0.966404	0.419386	0.0423203	0.839421	0.584795	0.882617	0.0144497	0.0510505	0.355545	4.8951
indole-3-carboxylate	Tryptophan Metabolism	Amino Acid	100002185	0.899646	0.0291535	0.0208122	0.989322	0.818098	0.927899	0.129549	0.0493653	0.695597	5.26316	0.388816	0.000238854	0.257123	0.592116	2.0979
taurolithocholate 3-sulfate	Secondary Bile Acid Metabolism	Lipid	100001658	1.04816	0.0293139	0.0208993	1.09346	1.00474	1.05314	0.0961627	0.031123	2.34721	32.7485	1.04357	0.154655	0.0299637	1.87117	9.79021
N-acetylglucosamine/N-acetylgalactosamine	Aminosugar Metabolism	Carbohydrate	100006435	0.72292	0.0297818	0.021205	0.968694	0.539503	0.78315	0.154985	0.171875	0.864547	0	0.565148	0.0583694	0.301475	0.763977	0
2-hydroxy-3-methylvalerate	Leucine, Isoleucine and Valine Metabolism	Amino Acid	100001541	0.931769	0.0298463	0.0212232	0.993121	0.874207	0.913249	0.0460236	0.0454831	0.233155	37.4269	0.951579	0.286417	0.0465594	0.481713	26.5734
X-25317			999925317	0.918064	0.0300972	0.0213736	0.991802	0.849808	0.947899	0.263785	0.0478813	0.65037	33.3333	0.858355	0.0278199	0.0694319	0.51623	22.3776
lysine	Lysine Metabolism	Amino Acid	407	0.755238	0.0303702	0.0215393	0.973738	0.585767	0.837728	0.355226	0.191521	0.881094	0	0.691833	0.0364852	0.176149	0.739234	0
N-methylhydantoin	Creatine Metabolism	Amino Acid	100002557	0.758846	0.0305834	0.0216622	0.974491	0.590921	0.805883	0.0971064	0.130085	0.335853	80.117	0.163124	0.00583406	0.657696	0.0600432	78.3217
S-adenosylmethionine (SAM)	Methionine, Cysteine, SAM and Taurine Metabolism	Amino Acid	1263	1.23373	0.0310674	0.0219764	1.49326	1.0193	1.1825	0.106584	0.103879	1.32161	4.09357	1.68055	0.0641638	0.280449	1.14357	5.59441
1-methyladenine	Purine Metabolism, Adenine containing	Nucleotide	54	0.925998	0.0311809	0.022028	0.993074	0.863452	0.948917	0.146911	0.0361481	0.70065	0	0.366238	6.43988e-06	0.222651	0.356587	0
p-cresol sulfate	Benzoate Metabolism	Xenobiotics	100001315	0.855289	0.0318686	0.0224846	0.986537	0.741502	0.908206	0.192092	0.0738136	0.641811	0	0.0921824	1.14587e-07	0.449645	0.120894	0
glucuronide of C10H18O2 (1)*	Partially Characterized Molecules	Partially Characterized Molecules	100019990	0.926659	0.0319667	0.0225245	0.993456	0.864352	0.845778	0.00619786	0.061195	0.197119	54.9708	0.970646	0.49448	0.0436079	0.459608	56.6434
sulfate of piperine metabolite C16H19NO3 (2)*	Food Component/Plant	Xenobiotics	100020496	0.722288	0.0320737	0.0225706	0.972529	0.536436	0.33916	0.00601154	0.393601	0.486178	87.1345	0.824241	0.23998	0.164499	0.506261	67.8322
guanidinosuccinate	Guanidino and Acetamido Metabolism	Amino Acid	100001212	0.842727	0.0321446	0.0225913	0.98552	0.720624	0.871616	0.128511	0.0903989	0.752434	3.50877	0.747565	0.0878356	0.170443	0.886784	4.1958
lacto-N-tetraose	Disaccharides and Oligosaccharides	Carbohydrate	100004063	0.967213	0.0322192	0.0226145	0.997175	0.938151	0.977007	0.147204	0.0160484	0.485593	16.9591	0.824248	0.00250532	0.0639439	0.447695	15.3846
gamma-glutamylhistidine	Gamma-glutamyl Amino Acid	Peptide	1235	0.732733	0.0328982	0.0230613	0.975046	0.550638	0.780904	0.219579	0.201444	0.856628	0.584795	0.683204	0.0712639	0.211201	0.744827	0
caffeic acid sulfate	Food Component/Plant	Xenobiotics	100009337	0.569171	0.033351	0.0233486	0.956513	0.338684	0.61039	0.0640103	0.266538	0.512584	77.193	0.00233805	0.0103482	2.36291	0.514501	82.5175
bilirubin degradation product, C16H18N2O5 (1)**	Partially Characterized Molecules	Partially Characterized Molecules	100022003	1.25053	0.0334573	0.0233928	1.53666	1.01767	1.62467	0.012555	0.194422	1.52597	2.33918	1.12233	0.35577	0.124977	1.21498	3.4965
cortolone glucuronide (2)	Corticosteroids	Lipid	100015973	0.768656	0.0337528	0.0235691	0.979996	0.602892	0.825274	0.266831	0.172948	0.811067	46.7836	0.713103	0.0570427	0.177684	0.70936	33.5664
methyl-4-hydroxybenzoate sulfate	Benzoate Metabolism	Xenobiotics	100006116	0.889993	0.0342163	0.0238621	0.991366	0.798986	0.599799	0.00117145	0.157487	0.581648	0	0.94022	0.293998	0.0587406	0.630527	0
methionine sulfoxide	Methionine, Cysteine, SAM and Taurine Metabolism	Amino Acid	100000039	0.770726	0.0351785	0.0245016	0.98207	0.604864	0.809263	0.159849	0.150565	0.847423	0	0.696671	0.0952538	0.216652	0.751281	0
X-17707			999917707	1.07142	0.036488	0.0253655	1.14296	1.00435	1.10323	0.133266	0.0654362	1.97647	3.50877	1.06079	0.122256	0.0381883	3.35379	10.4895
glucuronide of C8H14O2 (4)*	Partially Characterized Molecules	Partially Characterized Molecules	100020030	1.28246	0.0365122	0.0253655	1.61922	1.01573	1.17099	0.445023	0.206675	1.11342	2.33918	1.34156	0.0434136	0.145484	1.37643	4.8951
X-24334			999924334	1.38017	0.036773	0.0254979	1.86752	1.01999	1.06604	0.746396	0.197735	1.03554	2.33918	2.06311	0.00332949	0.246705	1.38469	2.0979
phenyllactate (PLA)	Phenylalanine Metabolism	Amino Acid	100000774	0.902323	0.0367966	0.0254979	0.993717	0.819336	0.904429	0.0682228	0.0550862	0.63582	0	0.894027	0.307028	0.109664	0.712782	0
X-24669			999924669	1.07224	0.0368605	0.0255097	1.14482	1.00426	1.05929	0.207219	0.0456705	1.3651	11.6959	1.08735	0.0875778	0.0490218	1.54989	15.3846
X-13698			999913698	1.30441	0.0407694	0.028179	1.68261	1.01122	1.15067	0.382272	0.160633	1.16885	0.584795	1.6532	0.022805	0.220808	1.32213	0.699301
X-12456			999912456	0.669162	0.0418272	0.0288733	0.985252	0.45448	0.542981	0.0205689	0.263702	0.611989	71.9298	0.873299	0.64902	0.297671	0.882157	63.6364
isoleucylhydroxyproline*	Dipeptide Derivative	Peptide	100021262	0.848209	0.0420941	0.0290207	0.994135	0.723703	0.848389	0.0975276	0.0992272	0.731983	1.16959	0.84785	0.239097	0.140202	0.705635	0.699301
leucine	Leucine, Isoleucine and Valine Metabolism	Amino Acid	397	0.734998	0.0422145	0.0290668	0.989231	0.546103	0.79545	0.182006	0.171472	0.875103	0	0.554205	0.0685731	0.324079	0.830452	0
X-17763			999917763	1.06401	0.0423996	0.0291573	1.12971	1.00213	1.09419	0.160138	0.0640862	1.85548	2.92398	1.05528	0.121891	0.0347838	3.24125	10.4895
2-methoxyhydroquinone sulfate (1)	Benzoate Metabolism	Xenobiotics	100021839	0.811627	0.0427872	0.0293867	0.993242	0.663221	0.927897	0.565565	0.130239	0.874464	0	0.648813	0.0102123	0.168425	0.542594	6.99301
butyrylputrescine/isobutyrylputrescine	Polyamine Metabolism	Amino Acid	100021922	0.763139	0.0429489	0.0294605	0.991458	0.587399	0.888824	0.463968	0.160933	0.959162	6.43275	0.544776	0.0111407	0.239291	0.496513	9.79021
4-quinolinecarboxylic acid	Chemical	Xenobiotics	100021550	1.21131	0.0440684	0.0301903	1.45982	1.0051	1.16554	0.137097	0.103036	1.51853	4.09357	1.51706	0.0942602	0.249069	1.31591	4.1958
X-17704			999917704	0.84372	0.0443343	0.0303341	0.995703	0.714936	0.890622	0.326798	0.118129	0.852637	57.8947	0.79721	0.0609331	0.120939	0.557918	40.5594
diacetylspermidine*	Polyamine Metabolism	Amino Acid	100020242	0.691089	0.0449918	0.0307453	0.991783	0.481561	0.825607	0.373656	0.215408	0.929252	0	0.425079	0.0162839	0.35608	0.690766	0
3,4-dihydroxyphenylacetate sulfate	Tyrosine Metabolism	Amino Acid	100006254	0.878275	0.0453349	0.0309409	0.997308	0.773449	0.966445	0.624681	0.0697652	0.900781	0	0.478272	2.73592e-05	0.175848	0.406009	0
17alpha-hydroxypregnanolone glucuronide	Pregnenolone Steroids	Lipid	100005418	0.760363	0.0458144	0.0312289	0.994919	0.581105	1.06969	0.688616	0.168123	0.988145	0.584795	0.385262	5.82158e-05	0.237276	0.497741	0.699301
homocarnosine	Histidine Metabolism	Amino Acid	41	0.729608	0.0463929	0.0315836	0.994974	0.535018	0.692556	0.156482	0.259256	0.870865	11.6959	0.752554	0.154851	0.199833	0.779954	4.8951
N-methyl-GABA	Glutamate Metabolism	Amino Acid	100003152	0.880715	0.0467046	0.031756	0.998149	0.777098	0.525337	0.0104167	0.251287	0.568944	4.09357	0.912704	0.166555	0.0660306	0.621288	14.6853
X-23787			999923787	0.858288	0.0468079	0.0317865	0.997845	0.73825	0.829266	0.23015	0.156016	0.799095	0	0.867805	0.108458	0.0883327	0.664135	0
N-acetylhistamine	Histidine Metabolism	Amino Acid	100006123	0.946929	0.0471047	0.0319481	0.999303	0.8973	0.965894	0.248418	0.0300651	0.110735	15.2047	0.85676	0.0220769	0.0675379	0.0684163	19.5804
cyclo(gly-pro)	Dipeptide	Peptide	100001946	0.996586	0.0475496	0.0322096	0.999963	0.993221	0.467651	0.00162183	0.241131	0.596334	54.9708	0.996625	0.0501288	0.00172584	0.0913138	8.39161
3,4-dihydroxyphenylacetate	Tyrosine Metabolism	Amino Acid	100000449	0.941566	0.0477991	0.0323383	0.999416	0.887065	0.950993	0.165535	0.0362362	0.462121	18.7135	0.919431	0.133599	0.0559982	0.463798	11.1888
sebacate (C10-DC)	Fatty Acid, Dicarboxylate	Lipid	100001211	0.993059	0.0478749	0.0323493	0.999935	0.986231	0.940809	0.046966	0.0307134	0.0300279	1.75439	0.993774	0.0780042	0.00354375	0.0985755	4.8951
X-23481			999923481	0.726517	0.0486171	0.03281	0.998062	0.528852	0.949795	0.80342	0.20693	0.963998	0	0.475184	0.0042806	0.260459	0.563783	0
N-methylalanine	Alanine and Aspartate Metabolism	Amino Acid	100001823	0.834843	0.0488532	0.0329284	0.999093	0.697597	0.656888	0.0219307	0.183387	0.538995	44.4444	0.904174	0.340994	0.10579	0.789371	49.6503
eicosapentaenoate (EPA; 20:5n3)	Long Chain Polyunsaturated Fatty Acid (n3 and n6)	Lipid	2050	0.849715	0.0494617	0.0332973	0.999617	0.722292	0.520331	0.033183	0.306728	0.749761	1.75439	0.883193	0.149114	0.0860989	0.766399	0.699301
1-pentanol sulfate	Chemical	Xenobiotics	100021342	1.25983	0.0495819	0.0333081	1.5865	1.00042	1.25743	0.1386	0.154672	1.44539	34.5029	1.26312	0.19727	0.181163	1.59	47.5524
X-13837			999913837	0.881018	0.049661	0.0333081	0.999812	0.776338	0.914933	0.219809	0.0724549	0.722756	12.2807	0.762074	0.0556475	0.141976	0.460457	64.3357
4-guanidinobutanoate	Guanidino and Acetamido Metabolism	Amino Acid	100000096	0.801087	0.049675	0.0333081	0.999685	0.641943	0.743617	0.0619547	0.158698	0.745339	0	0.86482	0.36681	0.16093	0.847304	0
leucylglutamine*	Dipeptide	Peptide	100003183	1.1497	0.0497301	0.0333081	1.3216	1.00016	1.07305	0.381729	0.0806069	1.26237	18.1287	1.46388	0.0115193	0.150836	1.80297	23.7762
uric acid ribonucleoside*	Purine Metabolism, (Hypo)Xanthine/Inosine containing	Nucleotide	100002682	0.689402	0.0498266	0.0333081	0.999718	0.475409	0.967768	0.891054	0.239196	1.00166	1.16959	0.388454	0.00236823	0.311078	0.720973	0.699301
glycine conjugate of C10H14O2 (1)*	Partially Characterized Molecules	Partially Characterized Molecules	100020254	0.876961	0.0498457	0.0333081	0.999912	0.769128	0.848534	0.106175	0.10166	0.661308	21.6374	0.899365	0.233092	0.0889495	0.737448	5.59441
2-hydroxyoctanoate	Fatty Acid, Monohydroxy	Lipid	100000743	0.680834	0.0502283	0.0335225	1.00038	0.463358	1.18103	0.530118	0.265027	1.12714	64.3275	0.348371	0.000309179	0.292306	0.422728	48.2517
cortisone	Corticosteroids	Lipid	273	0.732572	0.0503982	0.0335946	1.00054	0.536372	0.889972	0.570077	0.205243	0.910845	3.50877	0.54674	0.0164259	0.251648	0.649975	2.0979
beta-alanine	Pyrimidine Metabolism, Uracil containing	Nucleotide	244	0.784694	0.0511033	0.033982	1.00116	0.61503	0.842401	0.300177	0.165531	0.85758	0	0.715902	0.0757932	0.188221	0.743318	4.1958
N-acetylcitrulline	Urea cycle; Arginine and Proline Metabolism	Amino Acid	100001577	1.2827	0.0511044	0.033982	1.64728	0.998806	1.21419	0.209108	0.154515	1.27257	0	1.4432	0.105225	0.226453	1.37853	0
methylphosphate	Purine and Pyrimidine Metabolism	Nucleotide	100001805	0.977792	0.0511812	0.0339914	1.00012	0.955967	0.981845	0.162345	0.013113	0.319095	31.5789	0.964237	0.130597	0.02409	0.394574	32.1678
X-26099			999926099	1.33508	0.0514595	0.0341346	1.7857	0.998171	0.974796	0.906151	0.216521	0.993006	0	1.76384	0.0053481	0.203746	1.75136	2.7972
paraxanthine	Xanthine Metabolism	Xenobiotics	100000453	0.872047	0.0517955	0.0343155	1.00107	0.759657	0.858886	0.174799	0.112104	0.679356	30.9942	0.880725	0.160294	0.0904579	0.626415	30.0699
X-23459			999923459	0.818702	0.0529877	0.0350626	1.00258	0.668546	0.944831	0.644835	0.123115	0.870923	2.92398	0.581261	0.00436755	0.190349	0.562358	5.59441
8-hydroxyoctanoate	Fatty Acid, Monohydroxy	Lipid	100000956	0.867866	0.0534044	0.0352567	1.00208	0.751628	0.976528	0.799712	0.0936138	0.905128	12.2807	0.719259	0.00527408	0.118121	0.241077	27.972
carnosine	Histidine Metabolism	Amino Acid	249	0.826047	0.0534108	0.0352567	1.00281	0.68044	0.783675	0.12679	0.159646	0.797576	0	0.853618	0.209298	0.126062	0.729567	0
dehydroepiandrosterone sulfate (DHEA-S)	Androgenic Steroids	Lipid	100000792	0.893336	0.0541218	0.0356827	1.002	0.796457	0.911293	0.15342	0.0650698	0.710027	0	0.820616	0.141308	0.134404	0.643671	1.3986
phenylacetylmethionine	Acetylated Peptides	Peptide	100009241	0.893229	0.0551478	0.0363151	1.00249	0.795876	0.955181	0.494837	0.0671727	0.817692	15.7895	0.715144	0.0061262	0.12232	0.443701	2.0979
3-hydroxydecanoate	Fatty Acid, Monohydroxy	Lipid	100000997	0.819262	0.0552311	0.0363259	1.00447	0.668201	0.964755	0.75795	0.116431	0.990031	14.6199	0.430037	0.000262094	0.231192	0.465341	10.4895
X-12713			999912713	0.679898	0.0555043	0.0364615	1.00912	0.458084	0.907291	0.709087	0.260779	0.990558	0	0.443495	0.0104037	0.317343	0.791056	0
dihydroorotate	Pyrimidine Metabolism, Orotate containing	Nucleotide	923	0.903535	0.0556244	0.0364962	1.00244	0.814388	0.919224	0.217232	0.0682585	0.740275	1.16959	0.880228	0.129302	0.0841044	0.63297	4.1958
phenylalanylglycine	Dipeptide	Peptide	100003588	0.800845	0.055802	0.0365669	1.00552	0.637833	0.776948	0.14603	0.173613	0.786271	0	0.820725	0.205931	0.1562	0.80776	2.7972
X-07765			999907765	0.826411	0.0558668	0.0365669	1.00479	0.679701	0.615484	0.0359917	0.231445	0.498743	57.3099	0.883825	0.263718	0.110497	0.665278	67.1329
diaminopimelate	Bacterial/Fungal	Xenobiotics	100000115	0.846714	0.0563616	0.0368464	1.00452	0.713698	0.896597	0.32371	0.110602	0.868332	12.8655	0.770737	0.0661823	0.141743	0.619476	5.59441
fentanyl	Drug - Analgesics, Anesthetics	Xenobiotics	100006744	1.41201	0.0569423	0.0371813	2.0142	0.989865	1.41201	0.0569423	0.18123	4.07629	78.9474	Inf	0.999763	1.88434e+07	49.1017	86.014
tetradecadienoate (14:2)*	Long Chain Polyunsaturated Fatty Acid (n3 and n6)	Lipid	100020343	0.86171	0.0602725	0.0393086	1.00645	0.737784	0.895796	0.196682	0.0852342	0.59019	74.8538	0.6737	0.0658105	0.214691	0.436147	64.3357
X-12822			999912822	0.657844	0.0606204	0.0394881	1.01886	0.424748	0.785621	0.376328	0.272732	0.924172	0	0.45895	0.0449524	0.388417	0.790053	0
X-23745			999923745	1.28728	0.0613805	0.0399353	1.67716	0.988029	1.23925	0.112803	0.135275	1.48335	21.6374	9810.5	9.36938e-06	2.07419	17.3027	41.2587
deoxycarnitine	Carnitine Metabolism	Lipid	100001662	1.06839	0.0617583	0.040133	1.14518	0.996749	1.04977	0.18736	0.0368399	1.27982	0	1.32345	0.029249	0.128546	1.72213	0
X-17765			999917765	0.760874	0.0622617	0.0404118	1.0141	0.570878	0.848898	0.377309	0.18555	0.860486	74.8538	0.634438	0.0570011	0.239066	0.413962	55.2448
epiandrosterone glucuronide	Androgenic Steroids	Lipid	100005400	0.934791	0.0624885	0.0405106	1.00352	0.870766	0.958708	0.260551	0.0374801	0.664455	45.614	0.658197	0.00274753	0.139666	0.174144	29.3706
myristoylcarnitine (C14)	Fatty Acid Metabolism (Acyl Carnitine, Long Chain Saturated)	Lipid	100001270	0.0357438	0.0627021	0.0406007	1.19315	0.0010708	0.0438118	0.0974243	1.88712	0.612881	95.3216	0.00577853	0.361408	5.64664	0.990672	97.2028
X-25528			999925528	0.877335	0.0629851	0.0407147	1.00711	0.764282	0.931615	0.342673	0.0746508	0.723901	51.462	0.542519	0.00379156	0.211237	0.349262	47.5524
o-cresol sulfate	Benzoate Metabolism	Xenobiotics	100001806	1.40343	0.0630282	0.0407147	2.0062	0.98176	1.39594	0.115343	0.21184	1.20137	0.584795	1.42503	0.322479	0.357993	1.1427	0
X-18059			999918059	0.845387	0.0641893	0.0413969	1.00995	0.707638	1.06665	0.559133	0.110466	1.10433	0	0.521786	4.36162e-05	0.159146	0.373171	0
(R)-3-hydroxybutyrylcarnitine	Fatty Acid Metabolism (Acyl Carnitine, Hydroxy)	Lipid	100003926	0.921073	0.0642366	0.0413969	1.00487	0.84426	0.911018	0.162756	0.0667637	0.376628	39.7661	0.929143	0.216931	0.059521	0.563656	21.6783
N2-acetyl,N6-methyllysine	Lysine Metabolism	Amino Acid	100020546	0.824297	0.064359	0.0414266	1.01159	0.671683	0.7505	0.0499117	0.146383	0.782906	0.584795	0.908564	0.520206	0.149122	0.851268	1.3986
lignoceroyl sphingomyelin (d18:1/24:0)	Sphingomyelins	Lipid	100006298	0.885222	0.064656	0.0415685	1.00744	0.777832	0.935377	0.386784	0.0771907	0.667942	87.7193	0.762249	0.0327689	0.127164	0.456336	15.3846
X-23922			999923922	1.2443	0.0655683	0.0421053	1.57024	0.98602	1.27814	0.228051	0.203587	1.12093	0	1.22723	0.161091	0.146109	1.21103	0.699301
X-18779			999918779	1.20501	0.066073	0.0423793	1.47015	0.987694	1.30614	0.0804773	0.152798	1.4047	0.584795	1.13079	0.365081	0.135713	1.09293	0
linolenate [alpha or gamma; (18:3n3 or 6)]	Long Chain Polyunsaturated Fatty Acid (n3 and n6)	Lipid	100001337	0.937621	0.0672644	0.0430925	1.00459	0.875119	0.944178	0.188037	0.043634	0.202564	9.35673	0.925527	0.19378	0.0595558	0.519328	0.699301
isoleucine	Leucine, Isoleucine and Valine Metabolism	Amino Acid	376	0.845793	0.067482	0.043181	1.01212	0.7068	0.852434	0.10401	0.098209	0.748001	0.584795	0.802711	0.386792	0.253926	0.859874	0
valine	Leucine, Isoleucine and Valine Metabolism	Amino Acid	566	0.834584	0.0678885	0.0433901	1.01338	0.687333	0.892613	0.287693	0.10685	0.861714	0	0.553847	0.0251585	0.263902	0.767058	0
3-methylcytidine	Pyrimidine Metabolism, Cytidine containing	Nucleotide	100001466	0.648842	0.0704059	0.0448997	1.03668	0.4061	0.767637	0.409911	0.320901	0.916697	1.16959	0.526075	0.0731264	0.358424	0.812687	0
ceramide (d18:1/14:0, d16:1/16:0)*	Ceramides	Lipid	100015735	0.914822	0.0704158	0.0448997	1.00744	0.830715	0.913811	0.145294	0.0618884	0.338894	84.2105	0.916562	0.282882	0.0811324	0.518837	69.9301
(S)-3-hydroxybutyrylcarnitine	Fatty Acid Metabolism (Acyl Carnitine, Hydroxy)	Lipid	100009271	0.907332	0.0706343	0.0449768	1.00822	0.816541	0.918695	0.206876	0.0671849	0.498356	14.0351	0.887385	0.183298	0.0897869	0.659914	18.1818
1-(1-enyl-stearoyl)-2-oleoyl-GPE (P-18:0/18:1)	Plasmalogen	Lipid	100008919	2.29365	0.0707023	0.0449768	5.64276	0.932318	3.67094e+56	0.994756	19817.5	1.00111	99.4152	2.29365	0.0707024	0.459308	1.55805	81.8182
pregnenetriol sulfate*	Pregnenolone Steroids	Lipid	100021103	0.891117	0.070836	0.0450091	1.00984	0.786353	0.960394	0.589749	0.0749465	0.945257	2.33918	0.731531	0.0101922	0.121676	0.601941	0
X-12731			999912731	0.912099	0.0709412	0.0450233	1.00788	0.825419	0.929055	0.167314	0.0532901	0.185031	81.2865	0.749811	0.0975895	0.173805	0.0524938	62.9371
theophylline	Xanthine Metabolism	Xenobiotics	100000437	0.950504	0.0711835	0.0451244	1.00439	0.899509	0.972669	0.363125	0.0304712	0.702342	5.84795	0.831926	0.0120127	0.0732598	0.543568	4.8951
inosine	Purine Metabolism, (Hypo)Xanthine/Inosine containing	Nucleotide	361	0.797539	0.0713001	0.0451456	1.01981	0.623711	0.825687	0.279785	0.17722	0.861961	0.584795	0.770248	0.141511	0.177557	0.741121	0
X-12112			999912112	0.729108	0.0714243	0.0451716	1.02793	0.517155	0.858763	0.504814	0.228302	0.905736	1.16959	0.576536	0.0440043	0.273438	0.771415	2.0979
arachidonate (20:4n6)	Long Chain Polyunsaturated Fatty Acid (n3 and n6)	Lipid	229	0.925271	0.0715998	0.0452299	1.00685	0.850304	0.496703	0.000869251	0.210155	0.188208	5.26316	0.950905	0.25307	0.044046	0.522815	15.3846
hexadecadienoate (16:2n6)	Long Chain Polyunsaturated Fatty Acid (n3 and n6)	Lipid	100009394	0.878993	0.0717716	0.0452439	1.01148	0.763857	0.881462	0.199473	0.098338	0.439298	14.0351	0.87621	0.206253	0.104553	0.614324	45.4545
cetirizine	Drug - Respiratory	Xenobiotics	100009034	0.790183	0.0717884	0.0452439	1.02108	0.611497	0.819002	0.253721	0.174939	0.321262	94.152	0.755105	0.153812	0.196957	1	100
isoleucylglycine	Dipeptide	Peptide	100003169	0.890808	0.0722365	0.0454735	1.0105	0.785297	0.850525	0.23601	0.136624	0.803572	37.4269	0.902625	0.159963	0.0729067	0.529553	26.5734
methyl vanillate sulfate	Food Component/Plant	Xenobiotics	100020622	0.963105	0.0724876	0.0455788	1.00344	0.924393	0.886427	0.030564	0.0557432	0.526432	1.75439	0.976309	0.288395	0.0225838	0.681288	2.0979
pyridoxine (vitamin B6)	Vitamin B6 Metabolism	Cofactors and Vitamins	936	0.891055	0.0735054	0.0461653	1.01104	0.785313	0.889921	0.164669	0.0839293	0.759683	3.50877	0.892689	0.259261	0.100623	0.617001	4.1958
glucuronide of C8H18O2 (1)*	Partially Characterized Molecules	Partially Characterized Molecules	100019993	1.03581	0.0736619	0.0462102	1.07652	0.996637	1.03678	0.264883	0.0323963	2.99765	35.0877	1.03524	0.161754	0.0247522	4.90426	37.7622
X-24762			999924762	0.882576	0.0747259	0.0468236	1.01254	0.769293	0.919753	0.273954	0.0764628	0.737063	0	0.710402	0.0511963	0.175361	0.699672	0
norfentanyl	Drug - Analgesics, Anesthetics	Xenobiotics	100021109	1.44835	0.075058	0.0469775	2.17771	0.963266	1.44835	0.0750584	0.20809	3.59089	78.3626	4.91441e+285	0.925638	7048.12	8.16321	85.3147
guanidinoacetate	Creatine Metabolism	Amino Acid	344	0.918844	0.0756597	0.0472996	1.00878	0.836925	0.935427	0.263583	0.0597089	0.698764	0	0.890484	0.142297	0.0790503	0.701901	0
1,2-dilinoleoyl-GPC (18:2/18:2)	Phosphatidylcholine (PC)	Lipid	100008903	2.41482	0.0765101	0.0477278	6.40546	0.910373	1.83593	0.524434	0.954484	1.42072	97.076	2.67509	0.0916246	0.583313	1.47526	84.6154
allo-threonine	Glycine, Serine and Threonine Metabolism	Amino Acid	100000272	1.49599	0.0765204	0.0477278	2.33614	0.957992	1.16327	0.627968	0.312089	1.0552	0	1.98881	0.0383914	0.332039	1.13131	0.699301
taurochenodeoxycholate	Primary Bile Acid Metabolism	Lipid	1629	1.0572	0.0767887	0.0478403	1.12439	0.994035	1.02738	0.47083	0.0374634	1.25949	1.16959	1.13166	0.0323055	0.0577804	2.05007	0.699301
sulfate of piperine metabolite C16H19NO3 (3)*	Food Component/Plant	Xenobiotics	100020497	0.746805	0.0788329	0.0490298	1.03421	0.539272	0.353449	0.0319639	0.484887	0.710677	88.3041	0.824913	0.276346	0.176817	0.641955	74.8252
3'-sialyllactose	Disaccharides and Oligosaccharides	Carbohydrate	100003408	0.882525	0.0788786	0.0490298	1.01452	0.767701	0.934133	0.359954	0.074429	0.849423	0.584795	0.486168	0.00277517	0.241075	0.720172	0
glucuronide of C10H18O2 (8)*	Partially Characterized Molecules	Partially Characterized Molecules	100020015	0.969761	0.0796009	0.0494223	1.00363	0.937034	0.937605	0.0387702	0.0311747	0.15382	50.8772	0.984965	0.474322	0.021174	0.402872	49.6503
glucuronide of C12H20O3 (4)*	Partially Characterized Molecules	Partially Characterized Molecules	100020094	0.819206	0.0802348	0.049759	1.0243	0.655175	0.950417	0.763336	0.168895	0.948086	26.3158	0.723437	0.0361351	0.154501	0.703694	16.7832
delta-CEHC	Tocopherol Metabolism	Cofactors and Vitamins	100020416	1.20303	0.080411	0.0498114	1.48004	0.97787	1.13262	0.33343	0.12875	1.57457	47.9532	1.36309	0.0945585	0.185278	1.92221	32.1678
cyclo(pro-sulfo-tyr)*	Dipeptide	Peptide	100020992	0.999396	0.0811443	0.0502084	1.00007	0.998718	0.629504	3.32934e-05	0.111532	0.339384	7.01754	0.999401	0.0834141	0.000346231	0.138304	3.4965
bilirubin degradation product, C16H18N2O5 (2)**	Partially Characterized Molecules	Partially Characterized Molecules	100022004	1.25252	0.0813834	0.0502991	1.61347	0.972322	1.38419	0.0626447	0.174635	1.62855	40.9357	1.10992	0.587092	0.192037	1.23327	48.2517
X-12127			999912127	0.875715	0.0821682	0.0507264	1.01707	0.754003	0.923088	0.331609	0.0824311	0.766475	0	0.637124	0.0260367	0.202542	0.659708	0.699301
lacto-N-difucohexaose I	Disaccharides and Oligosaccharides	Carbohydrate	100021633	0.911509	0.0838954	0.0517339	1.01248	0.820605	0.935959	0.334823	0.0686237	0.653444	73.0994	0.874521	0.118333	0.0858483	0.52519	58.7413
fructosyllysine	Lysine Metabolism	Amino Acid	100005373	0.965164	0.084522	0.0520612	1.00484	0.927054	0.66482	7.74913e-06	0.0912879	0.322735	0	0.984572	0.461099	0.0210961	0.584162	0
glyco-beta-muricholate**	Primary Bile Acid Metabolism	Lipid	100020214	0.935984	0.0847108	0.0521184	1.0091	0.868169	0.949998	0.187425	0.0389122	0.452687	38.0117	0.552924	0.0105089	0.231584	0.391008	38.4615
X-17348			999917348	0.953795	0.085017	0.0522476	1.00655	0.903804	0.957328	0.200013	0.0340291	0.649601	25.1462	0.947222	0.243902	0.0465306	0.27399	41.2587
spermidine	Polyamine Metabolism	Amino Acid	50	0.911665	0.0859065	0.0527346	1.01315	0.820348	0.929595	0.243476	0.0625937	0.800124	10.5263	0.862469	0.161334	0.105637	0.675721	6.99301
ribose	Pentose Metabolism	Carbohydrate	914	0.92627	0.0870042	0.0533015	1.01119	0.848486	0.924849	0.0984443	0.0472786	0.389894	50.2924	0.938603	0.647928	0.138758	0.851622	61.5385
gamma-glutamyltryptophan	Gamma-glutamyl Amino Acid	Peptide	100001295	0.838816	0.0870262	0.0533015	1.02587	0.68587	0.962808	0.813931	0.161037	0.919128	44.4444	0.763153	0.042666	0.13335	0.607148	20.979
alpha-hydroxyisovalerate	Leucine, Isoleucine and Valine Metabolism	Amino Acid	100001300	0.920008	0.088227	0.053969	1.01256	0.83592	0.908816	0.129653	0.0630906	0.632614	0	0.937115	0.401423	0.0774049	0.65275	0
heptadecanedioate (C17-DC)	Fatty Acid, Dicarboxylate	Lipid	100019969	0.9379	0.0883148	0.053969	1.00966	0.871238	0.959927	0.286246	0.0383515	0.649315	23.3918	0.52065	0.000725205	0.193107	0.186104	9.79021
phenylacetylvaline	Acetylated Peptides	Peptide	100020880	0.886904	0.0893864	0.0545625	1.01864	0.772208	0.980618	0.808285	0.0806645	0.958125	23.9766	0.636926	0.00206806	0.146448	0.493623	15.3846
tartarate	Food Component/Plant	Xenobiotics	100000295	0.961317	0.0903803	0.0551073	1.00623	0.918409	0.974569	0.297941	0.0247485	0.672636	9.94152	0.864144	0.0344467	0.0690446	0.19699	7.69231
3-methylglutarylcarnitine (2)	Leucine, Isoleucine and Valine Metabolism	Amino Acid	100005850	0.863795	0.0905618	0.055156	1.02341	0.729072	0.758518	0.0288055	0.126428	0.702585	2.33918	0.968538	0.787588	0.118641	0.985786	2.0979
4-hydroxymandelate	Benzoate Metabolism	Xenobiotics	1115	0.91343	0.0911959	0.0554271	1.01462	0.822327	0.930469	0.198325	0.0560243	0.623231	22.807	0.747524	0.114743	0.184494	0.71484	1.3986
agmatine	Polyamine Metabolism	Amino Acid	100000103	0.954554	0.0912109	0.0554271	1.00749	0.904402	0.958089	0.123209	0.0277755	0.0762869	65.4971	0.772021	0.218925	0.210465	0.482405	80.4196
X-25983			999925983	0.899196	0.0923831	0.0560767	1.01764	0.794536	0.954286	0.478175	0.0659739	0.766233	6.43275	0.470958	0.000538602	0.217577	0.55601	4.1958
m-tyramine	Tyrosine Metabolism	Amino Acid	100002797	1.29425	0.0929292	0.0563452	1.7486	0.957953	1.18789	0.428323	0.217382	1.04731	12.2807	1.40951	0.113418	0.216828	1.03755	11.1888
homovanillate (HVA)	Tyrosine Metabolism	Amino Acid	117	0.912981	0.0932097	0.0564523	1.01537	0.820917	0.961605	0.479597	0.0553803	0.788297	1.75439	0.271522	1.11838e-06	0.267726	0.425501	5.59441
X-25082			999925082	0.971281	0.0950505	0.057503	1.00509	0.938613	0.196676	0.060002	0.86464	0.191929	91.2281	0.971914	0.102743	0.0174592	0.237831	66.4336
glycylleucine	Dipeptide	Peptide	100001258	0.932406	0.0962187	0.058145	1.01255	0.858603	0.944599	0.218761	0.0463434	0.597951	12.8655	0.877303	0.192056	0.100346	0.710941	32.1678
X-24339			999924339	0.75701	0.096628	0.0583275	1.05129	0.545104	0.954588	0.823887	0.208831	0.957458	0	0.497856	0.0129756	0.280725	0.731935	0
2-hydroxybutyrate/2-hydroxyisobutyrate	Glutathione Metabolism	Amino Acid	100008928	0.946946	0.0993403	0.0598982	1.01037	0.887503	0.962129	0.264201	0.0345781	0.634759	0	0.797809	0.0465681	0.113499	0.718732	0.699301
X-17010			999917010	0.943643	0.100512	0.0605377	1.01128	0.88053	0.964158	0.31019	0.035967	0.757751	0	0.527823	0.000630291	0.186937	0.463544	0
gamma-glutamyl-alpha-lysine	Gamma-glutamyl Amino Acid	Peptide	100010901	0.865695	0.101424	0.0610194	1.02876	0.728481	0.947849	0.614413	0.106315	0.879178	1.75439	0.710208	0.0293932	0.157103	0.589533	16.0839
X-16938			999916938	0.959929	0.103648	0.0622882	1.00839	0.913796	1.19487	0.322888	0.180102	1.17602	0	0.955766	0.0746211	0.0253774	0.120941	0
(2,4 or 2,5)-dimethylphenol sulfate	Food Component/Plant	Xenobiotics	100020519	0.661227	0.103939	0.0623942	1.08866	0.401615	0.835237	0.607736	0.350743	0.887443	76.0234	0.510191	0.0685823	0.369528	0.671622	64.3357
cotinine	Tobacco Metabolite	Xenobiotics	848	0.66018	0.10479	0.0628355	1.09035	0.399722	0.668955	0.378157	0.456189	0.881067	92.3977	0.656186	0.173131	0.309284	0.331777	91.6084
ribulose/xylulose	Pentose Metabolism	Carbohydrate	100006122	0.836679	0.105516	0.0632009	1.03831	0.674203	0.845649	0.256702	0.147812	0.824703	0	0.825607	0.246088	0.165218	0.794991	0
dihomo-linolenate (20:3n3 or n6)	Long Chain Polyunsaturated Fatty Acid (n3 and n6)	Lipid	100001739	0.877188	0.107033	0.0640393	1.02872	0.747975	0.925456	0.353653	0.0835219	0.0855278	87.1345	0.33308	0.00196276	0.355116	0.699605	0
5alpha-pregnan-diol disulfate	Progestin Steroids	Lipid	100002015	1.14598	0.107513	0.0642554	1.35281	0.970764	1.09783	0.34175	0.0981778	1.92524	60.2339	1.29785	0.118899	0.167183	2.01446	60.1399
isobutyrylcarnitine (C4)	Leucine, Isoleucine and Valine Metabolism	Amino Acid	100001055	1.14787	0.109938	0.0656146	1.35934	0.969294	1.0656	0.514082	0.097378	1.0922	0.584795	1.50584	0.0277829	0.186041	1.80602	2.0979
nicotine	Tobacco Metabolite	Xenobiotics	100002736	0.816249	0.110029	0.0656146	1.04705	0.636321	0.686847	0.216949	0.304244	0.713745	91.8129	0.846557	0.233531	0.139827	0.44252	86.7133
linoleate (18:2n6)	Long Chain Polyunsaturated Fatty Acid (n3 and n6)	Lipid	180	0.917455	0.110363	0.0656916	1.0198	0.825379	0.793635	0.163499	0.165876	0.18349	0	0.933333	0.226645	0.0570644	0.545354	0
N2-acetyllysine	Lysine Metabolism	Amino Acid	100001721	1.29484	0.110446	0.0656916	1.77831	0.942813	1.19965	0.401626	0.217037	1.16932	0	1.42492	0.145073	0.24302	1.15449	0
X-25611			999925611	0.91274	0.110521	0.0656916	1.02105	0.815919	0.941989	0.474081	0.0834831	0.889641	31.5789	0.887595	0.129083	0.0785646	0.633324	23.7762
phenylpyruvate	Phenylalanine Metabolism	Amino Acid	241	1.11629	0.11098	0.0658924	1.278	0.975043	1.05844	0.482205	0.0808218	1.16694	19.2982	1.28841	0.0561384	0.132677	1.86949	50.3497
homoserine lactone	Glycine, Serine and Threonine Metabolism	Amino Acid	100000262	1.27336	0.111121	0.0659043	1.71421	0.945883	1.2578	0.217128	0.18584	1.11606	10.5263	1.30499	0.310614	0.262539	1.11598	34.2657
alpha-CEHC glucuronide*	Tocopherol Metabolism	Cofactors and Vitamins	100003101	1.07161	0.111291	0.0659334	1.16683	0.984163	1.04087	0.363277	0.0440623	1.65812	30.9942	2.90911	3.5137e-05	0.258101	8.32062	18.1818
sphingomyelin (d18:1/14:0, d16:1/16:0)*	Sphingomyelins	Lipid	100004328	0.577787	0.114541	0.0677848	1.14195	0.292341	0	0.999674	2.48572e+06	0.828371	97.076	0.577787	0.114541	0.3476	0.42864	83.9161
X-24660			999924660	1.25171	0.114854	0.0678962	1.65464	0.946896	1.2491	0.258662	0.196912	1.8327	75.4386	1.25457	0.271243	0.206136	2.4076	77.6224
2-hydroxyheptanoate*	Fatty Acid, Monohydroxy	Lipid	100019960	0.854778	0.115893	0.0684354	1.03945	0.702914	1.11046	0.433582	0.133798	1.13288	16.9591	0.615623	0.00120563	0.149842	0.354008	25.8741
lactodifucotetraose	Disaccharides and Oligosaccharides	Carbohydrate	100005443	0.94722	0.117512	0.0693162	1.01377	0.885042	0.972457	0.45363	0.0372705	0.789005	37.4269	0.801629	0.0185298	0.0938952	0.494817	28.6713
glycine conjugate of C10H12O2*	Partially Characterized Molecules	Partially Characterized Molecules	100020253	0.898941	0.120326	0.0708234	1.02828	0.785873	0.758868	0.0409907	0.135019	0.573253	32.7485	0.953483	0.549666	0.0796206	0.805162	6.29371
X-11795			999911795	0.764903	0.120328	0.0708234	1.07266	0.545444	1.28522	0.306974	0.245628	1.4373	60.2339	0.461466	0.00142016	0.242389	0.218179	52.4476
tricosanoyl sphingomyelin (d18:1/23:0)*	Sphingomyelins	Lipid	100008955	0.738396	0.120568	0.0708832	1.08288	0.5035	0.206495	0.281191	1.46382	0.683343	96.4912	0.755657	0.155233	0.197123	0.368181	67.8322
X-21821			999921821	0.865666	0.12069	0.0708832	1.03866	0.721483	0.916892	0.362659	0.0953139	0.019822	52.6316	0.282772	0.00266464	0.420479	0.00305443	54.5455
glycocholate glucuronide (1)	Primary Bile Acid Metabolism	Lipid	100009259	0.714183	0.12171	0.0714048	1.09383	0.466306	0.64104	0.0526542	0.229475	0.586836	88.3041	1.85634	0.364595	0.682305	1.70144	89.5105
2'-deoxycytidine	Pyrimidine Metabolism, Cytidine containing	Nucleotide	100000125	0.867981	0.122103	0.071558	1.03864	0.725364	0.793794	0.103182	0.141709	0.711407	62.5731	0.925421	0.51839	0.12001	0.710697	62.9371
5-oxoproline	Glutathione Metabolism	Amino Acid	1021	0.765897	0.122905	0.0719508	1.07481	0.545772	0.763698	0.373251	0.302766	0.916657	0	0.766964	0.207724	0.210593	0.828785	0
4-ethylphenol glucuronide	Benzoate Metabolism	Xenobiotics	100009049	0.778207	0.123117	0.0719969	1.07037	0.565791	0.856888	0.405271	0.18558	0.831796	87.1345	0.565701	0.0916107	0.337702	0.376706	88.1119
o-tyrosine	Tyrosine Metabolism	Amino Acid	100004290	1.13679	0.123419	0.0720746	1.3382	0.9657	1.05532	0.572615	0.0954297	1.11602	0	1.43962	0.0321412	0.17006	1.44757	0
10-hydroxystearate	Fatty Acid, Monohydroxy	Lipid	100005852	0.918227	0.123515	0.0720746	1.02352	0.823763	0.92801	0.194426	0.0575776	0.191708	85.3801	0.80504	0.285051	0.202858	0.161984	81.8182
cystathionine	Methionine, Cysteine, SAM and Taurine Metabolism	Amino Acid	310	1.15302	0.124015	0.0722888	1.38239	0.961704	1.02647	0.791186	0.098669	1.05254	0.584795	2.70857	0.000194573	0.267427	2.71619	0
glycolithocholate sulfate*	Secondary Bile Acid Metabolism	Lipid	100001657	1.29414	0.124829	0.0726855	1.79878	0.931068	1.20993	0.329132	0.195278	1.7323	79.5322	1.56741	0.172618	0.329531	2.46829	74.8252
S-adenosylhomocysteine (SAH)	Methionine, Cysteine, SAM and Taurine Metabolism	Amino Acid	197	1.30869	0.128145	0.0745361	1.85074	0.925393	1.34141	0.142387	0.200226	1.1766	12.8655	1.19904	0.630048	0.376866	0.991014	11.1888
X-24543			999924543	0.965864	0.133765	0.077722	1.01072	0.922995	0.957536	0.449053	0.0573208	0.87364	1.75439	0.967498	0.191962	0.0253234	0.392176	0.699301
6-oxopiperidine-2-carboxylate	Lysine Metabolism	Amino Acid	100004499	0.802426	0.134563	0.078102	1.07058	0.601439	0.83106	0.275061	0.169543	0.875909	0	0.721163	0.269216	0.295862	0.876022	0.699301
tetrahydrocorticosterone glucuronide	Corticosteroids	Lipid	100022012	0.847776	0.135345	0.0784724	1.05295	0.682579	0.997743	0.988249	0.153396	0.952325	32.1637	0.710792	0.0323986	0.159562	0.574965	30.0699
etiocholanolone glucuronide	Androgenic Steroids	Lipid	100005403	0.918102	0.135859	0.0786861	1.02721	0.820582	0.957624	0.46754	0.0596024	0.651088	74.8538	0.549866	0.00401178	0.207866	0.20371	69.2308
docosadienoate (22:2n6)	Long Chain Polyunsaturated Fatty Acid (n3 and n6)	Lipid	100001182	0.958563	0.136359	0.0788915	1.01346	0.906642	0.9608	0.162812	0.0286519	0.094376	85.9649	0.835179	0.413539	0.220269	0.581208	83.2168
anserine	Histidine Metabolism	Amino Acid	100000044	0.868187	0.136599	0.0789465	1.04578	0.720753	0.988972	0.914621	0.103432	0.94362	14.6199	0.431802	0.000454294	0.239505	0.550476	5.59441
N-acetylhistidine	Histidine Metabolism	Amino Acid	100001293	0.756219	0.13705	0.0791229	1.09298	0.523219	0.839284	0.532565	0.280737	0.970017	0	0.694861	0.150125	0.252967	0.831425	0
phytosphingosine	Sphingolipid Synthesis	Lipid	469	0.936111	0.137348	0.079211	1.0213	0.85803	0.969021	0.500639	0.0467259	0.8241	7.01754	0.675049	0.00625672	0.143734	0.409648	4.8951
X-23662			999923662	0.952632	0.138818	0.0799041	1.01585	0.893346	0.964142	0.272423	0.0332725	0.312633	70.1754	0.638712	0.0195257	0.191964	0.0333701	79.7203
X-24338			999924338	0.761638	0.138904	0.0799041	1.09235	0.531051	0.863686	0.530724	0.233762	0.929696	2.33918	0.620646	0.109778	0.298272	0.831449	0
De(carboxymethoxy) cetirizine acetic acid	Drug - Respiratory	Xenobiotics	100021782	0.747872	0.138991	0.0799041	1.09892	0.508964	0.154761	0.45902	2.51988	0.617245	96.4912	0.755105	0.153812	0.196957	1	100
N4-acetylsulfamethoxazole*	Drug - Antibiotic	Xenobiotics	100020243	0.747931	0.13968	0.0802149	1.09963	0.508716	0.0362576	0.344234	3.50708	0.967361	98.8304	0.755105	0.153812	0.196957	1	100
gentisate	Tyrosine Metabolism	Amino Acid	100000447	0.896514	0.139996	0.0803115	1.03649	0.775442	0.922218	0.370974	0.0905083	0.78579	52.6316	0.846755	0.195963	0.128636	0.249112	24.4755
hyocholate	Secondary Bile Acid Metabolism	Lipid	100001279	0.924272	0.147036	0.0842612	1.02808	0.830948	0.94286	0.302211	0.0570299	0.332031	85.9649	0.761521	0.125606	0.177871	0.589935	65.035
1-stearoyl-GPE (18:0)	Lysophospholipid	Lipid	100001461	0.769244	0.14831	0.0849017	1.09786	0.53899	0.593837	0.0413339	0.255446	0.4806	80.7018	1.00145	0.995503	0.257899	0.970708	76.9231
X-12410			999912410	0.887802	0.1494	0.0854359	1.04371	0.755181	1.0209	0.812316	0.087121	1.01314	0	0.260303	1.85982e-07	0.258192	0.432498	0
picolinate	Tryptophan Metabolism	Amino Acid	1022	0.933949	0.149949	0.0856598	1.025	0.850985	0.966875	0.486535	0.048411	1.00707	0.584795	0.395526	0.000119335	0.241076	0.448471	0
X-12117			999912117	0.788462	0.15062	0.085883	1.09026	0.570206	0.671542	0.0656002	0.216267	0.832669	0	0.988272	0.963324	0.256551	1.05505	0
methadone	Drug - Analgesics, Anesthetics	Xenobiotics	100021084	0.753878	0.150656	0.085883	1.10823	0.51283	0.494807	0.824318	3.16939	0.997225	98.2456	0.755105	0.153812	0.196957	1	100
gamma-glutamylserine	Gamma-glutamyl Amino Acid	Peptide	100009231	0.868467	0.151188	0.086096	1.0529	0.716344	0.948125	0.718453	0.147753	0.906126	1.16959	0.810105	0.109415	0.131552	0.714809	0
trans-3,4-methyleneheptanoylglycine	Fatty Acid Metabolism (Acyl Glycine)	Lipid	100010861	0.865368	0.152421	0.0867069	1.0549	0.709888	0.802746	0.234599	0.184855	0.863135	5.26316	0.893516	0.350794	0.12067	0.757592	2.0979
3-hydroxypropanoate	Fatty Acid, Monohydroxy	Lipid	115	0.95594	0.153275	0.0867716	1.01693	0.898613	0.974306	0.414284	0.031885	0.723841	24.5614	0.388613	1.63162e-05	0.219291	0.23639	2.0979
X-15503			999915503	0.735482	0.153442	0.0867716	1.12143	0.482362	0.957997	0.875809	0.27457	0.950942	0	0.482657	0.0355865	0.346613	0.752187	0
lamotrigine	Drug - Neurological	Xenobiotics	100009390	0.755105	0.153812	0.0867716	1.11085	0.513283	0.00402912	0.997554	1798.49	0.157763	98.8304	0.755105	0.153812	0.196957	1	99.3007
diphenhydramine	Drug - Respiratory	Xenobiotics	100002732	0.755105	0.153812	0.0867716	1.11085	0.513283	0	1.12548e-285	2.5568e+07	1.03302	98.8304	0.755105	0.153812	0.196957	1	100
deoxycholate	Secondary Bile Acid Metabolism	Lipid	302	0.755105	0.153812	0.0867716	1.11085	0.513283	5.02444e-34	0.999197	76174.5	0.972848	98.2456	0.755105	0.153812	0.196957	1	99.3007
atropine	Drug - Neurological	Xenobiotics	100002369	0.755105	0.153812	0.0867716	1.11085	0.513283	3.03719e+211	0.999325	575515	1.1001	98.2456	0.755105	0.153812	0.196957	1	99.3007
doxylamine	Drug - Respiratory	Xenobiotics	100003965	0.755105	0.153812	0.0867716	1.11085	0.513283	1.32774e+28	0.998158	28048.5	1.01568	98.8304	0.755105	0.153812	0.196957	1	100
trichloroethanol glucuronide*	Chemical	Xenobiotics	100020894	0.755105	0.153812	0.0867716	1.11085	0.513283	3.03876e+81	0.995933	36803.7	1.00114	98.8304	0.755105	0.153812	0.196957	1	99.3007
cefazolin	Drug - Antibiotic	Xenobiotics	100015895	0.75538	0.154345	0.0869815	1.11126	0.513472	2.48685e+11	0.621243	53.1067	1.90801	96.4912	0.755105	0.153812	0.196957	1	99.3007
monobutyl phthalate acyl-beta-glucuronide	Chemical	Xenobiotics	100021961	1.01477	0.157068	0.0884247	1.03559	0.994369	1.00873	0.486969	0.0125029	0.980104	2.92398	1.02815	0.133818	0.0185196	2.57271	9.09091
vanillic alcohol sulfate	Tyrosine Metabolism	Amino Acid	100006125	0.941625	0.157266	0.0884444	1.02348	0.86632	0.965697	0.417245	0.0430279	0.751927	1.16959	0.323916	5.59058e-05	0.279758	0.426205	4.1958
cortolone glucuronide (1)	Corticosteroids	Lipid	100015971	1.10845	0.158431	0.0890073	1.27896	0.960671	1.3026	0.0856407	0.153801	2.13711	51.462	1.05762	0.49941	0.0829444	1.46043	44.7552
glucuronate	Aminosugar Metabolism	Carbohydrate	100000257	1.2954	0.159571	0.0895556	1.85796	0.903172	1.89494	0.0380726	0.308181	1.18133	0	1.04924	0.834019	0.229394	1.04199	0
serine	Glycine, Serine and Threonine Metabolism	Amino Acid	503	0.780475	0.160717	0.0901056	1.10349	0.552015	0.899646	0.694941	0.269672	0.945602	0	0.701339	0.129355	0.233912	0.810238	0
glycohyocholate	Secondary Bile Acid Metabolism	Lipid	100004083	0.944724	0.161385	0.0903485	1.02298	0.872456	0.866265	0.0125879	0.0575356	0.484313	2.92398	1.02959	0.610908	0.0573088	0.948892	2.7972
creatine	Creatine Metabolism	Amino Acid	1221	1.03238	0.161483	0.0903485	1.07947	0.987339	1.05887	0.083552	0.033057	1.58365	0	1.00907	0.773504	0.031381	1.355	0
taurine	Methionine, Cysteine, SAM and Taurine Metabolism	Amino Acid	512	1.12086	0.164343	0.0918538	1.31641	0.95436	1.181	0.183943	0.125204	1.23002	0	1.07763	0.49128	0.10862	1.13674	0
X-24408			999924408	0.723735	0.164736	0.0919395	1.14203	0.458651	1.0648	0.80616	0.255865	1.01644	0.584795	0.113826	0.000104323	0.560027	0.707492	0
salicylate	Drug - Topical Agents	Xenobiotics	501	0.926227	0.164835	0.0919395	1.032	0.831292	0.969425	0.667968	0.0723942	0.946943	7.01754	0.869532	0.100907	0.0852196	0.399128	8.39161
2-hydroxydecanoate	Fatty Acid, Monohydroxy	Lipid	100004089	0.890802	0.167661	0.0934202	1.04983	0.755866	1.07669	0.548969	0.12329	1.09361	7.60234	0.756975	0.014824	0.114265	0.389731	2.0979
1-methylxanthine	Xanthine Metabolism	Xenobiotics	100001405	0.927923	0.1692	0.0941808	1.03235	0.834056	0.856501	0.115325	0.0983677	0.735887	7.01754	0.961277	0.545415	0.0653162	0.762134	0
glucuronide of C10H14O2 (1)*	Partially Characterized Molecules	Partially Characterized Molecules	100019994	0.946335	0.169652	0.0943359	1.02384	0.874695	0.944007	0.245339	0.0495991	0.364033	73.6842	0.950785	0.460974	0.0684544	0.544068	60.1399
ethyl maltol sulfate	Food Component/Plant	Xenobiotics	100006255	0.650318	0.170125	0.094502	1.2026	0.351665	0.823444	0.632143	0.405796	0.807593	94.7368	0.458102	0.114338	0.494407	0.377075	89.5105
2'-deoxyinosine	Purine Metabolism, (Hypo)Xanthine/Inosine containing	Nucleotide	100000135	0.888463	0.172329	0.0956285	1.05293	0.749685	0.964555	0.718254	0.100026	1.00421	34.5029	0.69388	0.0351569	0.173486	0.566143	41.2587
4-imidazoleacetate	Histidine Metabolism	Amino Acid	100001207	0.797671	0.172821	0.0958039	1.10402	0.576327	0.954146	0.841345	0.23449	0.969725	2.33918	0.666797	0.0840118	0.234549	0.697494	5.59441
ranitidine N-oxide*	Drug - Gastrointestinal	Xenobiotics	100020810	0.798517	0.173011	0.0958114	1.10367	0.577736	0.804903	0.189904	0.165566	0.43399	89.4737	0.179529	0.448572	2.26633	0.145066	97.9021
equol sulfate	Food Component/Plant	Xenobiotics	100003429	0.727924	0.173989	0.0962095	1.15057	0.46053	0.627443	0.147395	0.321717	0.772393	71.345	0.859031	0.654647	0.339694	0.850853	80.4196
saccharin	Food Component/Plant	Xenobiotics	100000870	0.999336	0.174172	0.0962095	1.00029	0.998379	0.994143	0.0104784	0.00229488	0.135966	52.0468	0.999583	0.404951	0.00050031	0.347936	30.0699
tyrosol	Tyrosine Metabolism	Amino Acid	100003493	0.922943	0.174261	0.0962095	1.03613	0.822123	0.943792	0.349131	0.0617864	0.638317	87.1345	0.731197	0.116576	0.199497	0.524616	73.4266
4-methylbenzenesulfonate	Chemical	Xenobiotics	100002390	0.966554	0.175664	0.0968854	1.01533	0.920118	1.14928	0.233366	0.116754	1.45292	16.3743	0.958464	0.0990943	0.0257226	0.560374	2.0979
guanosine	Purine Metabolism, Guanine containing	Nucleotide	1099	0.892381	0.181549	0.10003	1.05462	0.755102	0.921794	0.550232	0.136309	0.948669	8.18713	0.873998	0.217479	0.109204	0.693592	6.29371
3-phenylpropionate (hydrocinnamate)	Benzoate Metabolism	Xenobiotics	100000010	0.849365	0.182686	0.100554	1.07991	0.66804	0.894522	0.576148	0.199396	0.557776	84.2105	0.823091	0.20998	0.155301	0.0992006	88.1119
1-oleoyl-GPE (18:1)	Lysophospholipid	Lipid	100001569	0.956854	0.183456	0.100842	1.0211	0.89665	0.939148	0.203453	0.0493659	0.468859	76.0234	0.971656	0.52055	0.0447529	0.645711	78.3217
dihomo-linoleate (20:2n6)	Long Chain Polyunsaturated Fatty Acid (n3 and n6)	Lipid	1231	0.978033	0.18358	0.100842	1.01058	0.946533	0.980965	0.250688	0.0167307	0.0880466	73.0994	0.397263	0.00146976	0.290247	0.64674	0
2-oxoadipate	Lysine Metabolism	Amino Acid	92	0.933177	0.184443	0.101214	1.03352	0.842574	0.84505	0.134564	0.112514	0.772974	3.50877	0.958802	0.474271	0.0587959	0.729747	2.7972
X-24403			999924403	0.942873	0.184816	0.101316	1.02852	0.86436	0.97022	0.532646	0.0484509	0.784086	1.16959	0.813039	0.0605665	0.11029	0.666876	1.3986
glycocholate sulfate	Primary Bile Acid Metabolism	Lipid	100006639	0.971879	0.185114	0.101377	1.01376	0.93173	0.964097	0.118949	0.0234499	0.440474	46.7836	1.0146	0.789288	0.0542485	1.45375	34.965
sphingomyelin (d18:1/24:1, d18:2/24:0)*	Sphingomyelins	Lipid	100005986	0.8891	0.185632	0.101559	1.05814	0.747064	0.168762	0.194219	1.37056	0.541172	95.9064	0.895351	0.214198	0.0889939	0.4322	27.2727
benzoate	Benzoate Metabolism	Xenobiotics	100000008	0.965161	0.186377	0.101864	1.01728	0.915708	0.978888	0.510691	0.03244	0.918888	8.77193	0.93606	0.166548	0.047764	0.0952637	10.4895
nicotinamide	Nicotinate and Nicotinamide Metabolism	Cofactors and Vitamins	432	0.939887	0.187706	0.102487	1.0307	0.857076	0.975831	0.631786	0.0510536	0.8095	1.16959	0.760297	0.0239328	0.121356	0.337437	1.3986
X-24577			999924577	0.591382	0.18897	0.103073	1.29493	0.270079	0.451309	0.0746437	0.446304	0.439784	88.8889	1.77708	0.523112	0.900429	23.3256	90.9091
5-acetylamino-6-formylamino-3-methyluracil	Xanthine Metabolism	Xenobiotics	100001402	0.897166	0.189661	0.103346	1.05511	0.762866	0.950083	0.646252	0.111565	0.878468	54.386	0.836486	0.147695	0.123328	0.655665	56.6434
1-palmitoyl-2-stearoyl-GPC (16:0/18:0)	Phosphatidylcholine (PC)	Lipid	100008921	0.680094	0.190919	0.103928	1.21194	0.381643	1.69663	0.584695	0.967258	1.32173	97.6608	0.619329	0.121607	0.309496	0.387593	74.1259
acetylcholine	Neurotransmitter	Lipid	1749	0.925945	0.192571	0.104722	1.03955	0.824752	0.951263	0.433414	0.0637824	0.783276	23.9766	0.787668	0.126453	0.156179	0.717208	25.8741
X-25806			999925806	0.833018	0.193605	0.105136	1.09719	0.63245	1.03942	0.83874	0.18998	1.05587	0	0.637459	0.031103	0.208867	0.733909	0
palmitoylcarnitine (C16)	Fatty Acid Metabolism (Acyl Carnitine, Long Chain Saturated)	Lipid	100000776	0.905332	0.193718	0.105136	1.05183	0.779241	0.852715	0.159871	0.113361	0.474858	82.4561	0.951868	0.634359	0.10372	0.867555	68.5315
ceramide (d16:1/24:1, d18:1/22:1)*	Ceramides	Lipid	100015727	0.751744	0.193987	0.105176	1.15632	0.488724	0.51047	0.267765	0.606759	0.374189	95.9064	0.796956	0.335576	0.23569	0.465594	91.6084
X-12844			999912844	0.95091	0.194317	0.10525	1.02601	0.881309	0.934334	0.331223	0.0699027	0.88663	0.584795	0.958375	0.361725	0.0466142	1.11265	0
phenylacetylglutamate	Acetylated Peptides	Peptide	100009045	0.954238	0.195655	0.105869	1.0244	0.888881	0.990296	0.798061	0.0381124	0.951101	0	0.677952	0.00078133	0.115702	0.391272	0
X-23654			999923654	0.824334	0.196378	0.106155	1.10505	0.61493	1.00581	0.975974	0.192416	0.990039	0	0.608642	0.0366249	0.23758	0.769642	0
N-acetyl-2-aminoadipate	Lysine Metabolism	Amino Acid	100021760	0.732927	0.197842	0.10684	1.1761	0.456749	1.03053	0.925952	0.32356	0.99295	1.16959	0.478246	0.0416704	0.362152	0.812189	0
cholate	Primary Bile Acid Metabolism	Lipid	136	0.97877	0.198494	0.107085	1.01131	0.947274	0.98481	0.367453	0.0169838	0.170424	7.01754	0.823937	0.0311425	0.0898555	0.239408	0
glucuronide of C10H18O2 (11)*	Partially Characterized Molecules	Partially Characterized Molecules	100020018	0.848025	0.200457	0.108037	1.09146	0.658882	0.943088	0.746515	0.181277	0.943647	1.16959	0.761067	0.135538	0.182923	0.735092	0.699301
X-24563			999924563	0.969249	0.20198	0.10875	1.01689	0.923843	0.99218	0.897437	0.0609056	1.05801	14.0351	0.964892	0.18127	0.0267339	0.446516	17.4825
glutamate	Glutamate Metabolism	Amino Acid	561	0.977398	0.204478	0.109986	1.01253	0.943486	0.985784	0.432704	0.0182499	0.790082	0	0.703891	0.00190997	0.113126	0.276191	0
N2,N2-dimethylguanine	Purine Metabolism, Guanine containing	Nucleotide	100001853	0.973926	0.204908	0.110108	1.01453	0.934944	0.981556	0.375988	0.0210282	0.759708	1.75439	0.631785	0.00336397	0.156599	0.332134	11.1888
X-23925			999923925	0.983331	0.205227	0.110171	1.00924	0.958086	0.985847	0.285683	0.0133513	0.657513	22.807	0.799491	0.0625385	0.120153	0.532297	22.3776
X-25433			999925433	1.08149	0.206441	0.110713	1.22124	0.95773	1.09748	0.314745	0.0925208	1.26574	1.75439	1.06863	0.426909	0.0835417	1.11525	0
sphingomyelin (d18:1/21:0, d17:1/22:0, d16:1/23:0)*	Sphingomyelins	Lipid	100009025	0.506456	0.2095	0.112176	1.46551	0.175023	5.76082e-16	0.995999	6996.94	0.941671	98.8304	0.506456	0.209501	0.542112	0.374816	91.6084
X-12798			999912798	1.12834	0.209581	0.112176	1.36255	0.934384	1.14258	0.19432	0.102694	1.2019	43.2749	1.03084	0.912247	0.275659	0.977874	76.9231
3-methoxytyramine	Tyrosine Metabolism	Amino Acid	118	1.05815	0.210005	0.112292	1.15591	0.968652	1.06439	0.181714	0.0467287	1.6692	0.584795	0.977389	0.893972	0.171597	0.882076	1.3986
X-24545			999924545	0.880145	0.210762	0.112586	1.07495	0.720641	0.934178	0.582916	0.123992	0.870809	19.883	0.776856	0.159463	0.179476	0.728529	5.59441
7-methylguanosine	Purine Metabolism, Guanine containing	Nucleotide	100001118	0.835854	0.21194	0.113104	1.10764	0.630757	1.06936	0.712273	0.181823	1.05416	7.60234	0.555237	0.0120312	0.234292	0.597956	34.2657
X-14837			999914837	0.977831	0.212957	0.113535	1.01294	0.943934	0.983951	0.377218	0.0183226	0.461558	3.50877	0.822781	0.0429823	0.0963815	0.354684	0.699301
3-amino-2-piperidone	Urea cycle; Arginine and Proline Metabolism	Amino Acid	100020361	1.34716	0.215051	0.114446	2.15782	0.841053	1.32844	0.359455	0.30991	1.05784	0	1.37593	0.401973	0.380776	1.06882	0
gamma-glutamylphenylalanine	Gamma-glutamyl Amino Acid	Peptide	100000491	0.823252	0.215086	0.114446	1.11963	0.605328	0.946829	0.79024	0.205402	0.952178	0	0.676826	0.108294	0.243066	0.758092	0
X-24359			999924359	1.12003	0.215832	0.11473	1.34025	0.93599	1.26679	0.149954	0.164264	1.37636	0.584795	1.05951	0.600289	0.110326	1.17827	0
X-24812			999924812	0.845489	0.217349	0.115423	1.10387	0.647586	0.77688	0.158151	0.178889	0.781178	28.0702	0.949603	0.805088	0.209552	0.911811	39.8601
fructose	Fructose, Mannose and Galactose Metabolism	Carbohydrate	878	0.823396	0.219099	0.116239	1.12254	0.603971	1.06763	0.790234	0.246006	1.02408	4.09357	0.685796	0.0676441	0.206403	0.772602	6.29371
alpha-ketoglutarate	TCA Cycle	Energy	93	0.959787	0.220162	0.11665	1.02487	0.898837	0.769638	0.016546	0.109251	0.666281	0	0.981997	0.605438	0.0351667	0.776815	0.699301
X-25656			999925656	1.01918	0.220303	0.11665	1.0506	0.988687	1.02243	0.278493	0.0204662	1.44327	0	1.01482	0.535069	0.0237209	1.34754	0
X-12283			999912283	0.835222	0.223049	0.11799	1.1158	0.625195	0.872869	0.39774	0.160785	0.0226466	73.0994	0.657113	0.262844	0.375013	0.00476765	76.9231
tauro-beta-muricholate	Primary Bile Acid Metabolism	Lipid	100001250	0.968318	0.226318	0.119575	1.02016	0.91911	0.976833	0.385395	0.027004	0.616794	17.5439	0.722209	0.0373033	0.15628	0.496459	36.3636
N-palmitoyl-heptadecasphingosine (d17:1/16:0)*	Ceramides	Lipid	100015731	0.707035	0.226562	0.119575	1.24013	0.403103	0.642187	0.29894	0.426371	0.476093	92.9825	0.765446	0.490099	0.387301	0.720727	89.5105
1-palmitoyl-GPE (16:0)	Lysophospholipid	Lipid	100001567	0.961929	0.226706	0.119575	1.02441	0.903261	0.907764	0.0819016	0.0556233	0.223375	81.2865	0.990194	0.80211	0.0393191	0.844319	71.3287
bilirubin (Z,Z)	Hemoglobin and Porphyrin Metabolism	Cofactors and Vitamins	1090	1.13308	0.227311	0.119777	1.38787	0.925068	1.17073	0.393935	0.184898	1.83687	81.8713	1.11631	0.378259	0.124877	1.17152	29.3706
N-palmitoyl-sphingosine (d18:1/16:0)	Ceramides	Lipid	1518	0.975875	0.227883	0.119962	1.01539	0.937899	0.960906	0.174033	0.0293364	0.200933	60.2339	0.989707	0.711664	0.027992	0.840598	41.2587
pregnenetriol disulfate*	Pregnenolone Steroids	Lipid	100021104	0.91469	0.228878	0.120369	1.05768	0.79103	0.887522	0.366393	0.132103	0.877519	0	0.927443	0.400116	0.089521	0.83992	0
taurocholenate sulfate*	Secondary Bile Acid Metabolism	Lipid	100001990	1.0205	0.230118	0.120905	1.0549	0.987231	1.00771	0.690616	0.0192879	1.2305	0	1.06424	0.0767226	0.0351733	1.70189	0
glutamine conjugate of C8H12O4 (1)*	Partially Characterized Molecules	Partially Characterized Molecules	100020265	0.906906	0.239996	0.125973	1.06746	0.770501	1.0078	0.951195	0.126943	1.00603	0.584795	0.837754	0.107773	0.110074	0.699492	0.699301
picolinoylglycine	Fatty Acid Metabolism (Acyl Glycine)	Lipid	100021198	0.734715	0.242106	0.126958	1.23153	0.438323	0.637446	0.182351	0.337659	0.895925	0	0.916744	0.836627	0.421549	0.994432	0
X-21471			999921471	1.07889	0.246863	0.129309	1.22685	0.948772	1.09977	0.447844	0.125296	1.74418	69.5906	1.07112	0.371962	0.0769522	1.77241	51.7483
cysteinylglycine	Glutathione Metabolism	Amino Acid	278	1.20708	0.247067	0.129309	1.6601	0.877679	1.14924	0.500315	0.206388	1.04709	2.92398	1.30803	0.309054	0.263979	1.01709	0
pregnenediol disulfate (C21H34O8S2)*	Pregnenolone Steroids	Lipid	100001993	0.93919	0.248581	0.129976	1.04481	0.844246	0.948645	0.521247	0.0821922	0.923002	0	0.931895	0.330675	0.0725102	0.871103	0
lacto-N-fucopentaose I	Disaccharides and Oligosaccharides	Carbohydrate	100002938	0.978791	0.249064	0.130104	1.01513	0.943755	0.984031	0.422761	0.0200809	0.758251	36.8421	0.947776	0.276757	0.0493151	0.680236	27.972
3-hydroxyoctanoylcarnitine (1)	Fatty Acid Metabolism (Acyl Carnitine, Hydroxy)	Lipid	100021990	0.912037	0.249327	0.130116	1.06671	0.779792	0.90209	0.338053	0.107556	0.686436	29.8246	0.924455	0.510771	0.119444	0.817502	16.7832
3-methoxytyramine sulfate	Tyrosine Metabolism	Amino Acid	100004634	1.04361	0.24995	0.130206	1.12233	0.970411	1.05634	0.149209	0.0380038	4.06065	0	0.81523	0.233593	0.171502	0.803387	0
1-stearoyl-GPS (18:0)*	Lysophospholipid	Lipid	100004327	0.958817	0.249978	0.130206	1.03004	0.892521	0.953904	0.234118	0.0396633	0.347847	76.0234	0.987025	0.889769	0.0942318	0.813248	76.2238
X-26157			999926157	1.03297	0.250421	0.130311	1.09172	0.97738	1.4729	0.00975656	0.149839	3.35731	5.26316	1.01958	0.49993	0.0287391	2.57731	3.4965
phenylacetyl-beta-alanine	Acetylated Peptides	Peptide	100021322	0.981328	0.25131	0.130649	1.01344	0.95023	1.1279	0.216814	0.0974494	1.85693	32.1637	0.97734	0.169103	0.0166688	0.586336	44.7552
p-hydroxybenzaldehyde	Benzoate Metabolism	Xenobiotics	1276	0.980163	0.251583	0.130666	1.01432	0.947158	0.978691	0.220052	0.0175628	0.46196	22.807	1.13997	0.456932	0.176103	1.38482	34.2657
X-25422			999925422	0.837169	0.254278	0.13194	1.13636	0.616751	0.932538	0.719051	0.194162	0.936638	0	0.688319	0.153287	0.261553	0.996162	0
glucuronide of C8H14O2 (6)*	Partially Characterized Molecules	Partially Characterized Molecules	100020032	0.884251	0.259771	0.134661	1.09519	0.713937	0.748805	0.0232595	0.127483	0.631861	24.5614	1.39634	0.11415	0.211324	1.22127	15.3846
X-17357			999917357	0.950951	0.264243	0.136849	1.03873	0.87059	1.02014	0.811505	0.0836062	1.08269	0.584795	0.924019	0.139468	0.053474	0.954737	2.7972
X-17351			999917351	0.873704	0.268567	0.138936	1.10979	0.687843	0.907464	0.501288	0.144396	0.030437	67.2515	0.794711	0.314163	0.228287	0.00550183	70.6294
monoethyl phthalate O-beta-glucuronide	Chemical	Xenobiotics	100021975	1.02832	0.268785	0.138936	1.08051	0.97866	1.03621	0.398996	0.0421748	2.81407	36.8421	1.02394	0.453146	0.0315354	2.52931	40.5594
4-hydroxypyridine	Chemical	Xenobiotics	100000825	1.01906	0.269835	0.139346	1.0538	0.985454	1.01465	0.410231	0.0176563	1.91681	30.4094	1.0891	0.216937	0.0691236	2.53406	57.3427
X-25837			999925837	0.970824	0.270482	0.139548	1.02332	0.92102	0.974725	0.343386	0.0270187	0.82304	61.4035	0.676328	0.127401	0.256539	0.511963	55.9441
vanillate glucuronide	Food Component/Plant	Xenobiotics	100020606	0.915193	0.272329	0.140329	1.07209	0.781257	0.937042	0.625399	0.133195	0.911142	17.5439	0.90274	0.313417	0.101501	0.839085	17.4825
cortisol	Corticosteroids	Lipid	356	0.983892	0.272512	0.140329	1.01285	0.955763	0.983012	0.24734	0.014811	0.235177	63.7427	1.73731	0.13907	0.373388	4.60034	80.4196
umbelliferone sulfate	Food Component/Plant	Xenobiotics	100006282	0.940253	0.276862	0.142433	1.05068	0.841435	1.12629	0.188813	0.0905015	2.18869	14.0351	0.836988	0.0143125	0.0726507	0.211165	6.29371
glycochenodeoxycholate	Primary Bile Acid Metabolism	Lipid	1628	1.03132	0.278295	0.143036	1.09045	0.975396	1.01039	0.762521	0.0342186	1.02003	12.8655	1.07969	0.134024	0.0511673	1.47342	8.39161
5-dodecenoylcarnitine (C12:1)	Fatty Acid Metabolism (Acyl Carnitine, Monounsaturated)	Lipid	100016069	0.765382	0.278567	0.14304	1.24144	0.47188	0.635033	0.114005	0.287311	0.676952	84.7953	1.29383	0.592864	0.481789	1.11914	89.5105
isocaproylglycine	Fatty Acid Metabolism (Acyl Glycine)	Lipid	100019816	0.943928	0.279134	0.143196	1.04791	0.850265	0.965704	0.527584	0.0552448	0.884077	1.16959	0.692287	0.0710052	0.203692	0.789155	0.699301
1-(1-enyl-stearoyl)-2-arachidonoyl-GPE (P-18:0/20:4)*	Plasmalogen	Lipid	100008999	0.865403	0.280298	0.143657	1.1251	0.665652	0.979317	0.90261	0.170801	1.0713	61.4035	0.710556	0.113088	0.215662	0.805686	2.0979
lorazepam	Drug - Psychoactive	Xenobiotics	100000732	1.27959	0.280877	0.143818	2.00297	0.817456	1.27959	0.280877	0.228625	1.51795	72.5146	3.31643	0.999997	326554	2.10616	99.3007
N-palmitoyl-sphinganine (d18:0/16:0)	Dihydroceramides	Lipid	100009028	0.969787	0.283794	0.145175	1.02575	0.916881	0.94583	0.209399	0.0443684	0.46676	76.6082	0.987234	0.731601	0.0374599	0.826293	44.0559
1,3-dimethylurate	Xanthine Metabolism	Xenobiotics	100001106	0.970688	0.2867	0.146517	1.02529	0.918991	0.985834	0.721302	0.0399947	0.875984	4.09357	0.956499	0.254176	0.0390044	0.657572	6.99301
ethyl beta-glucopyranoside	Food Component/Plant	Xenobiotics	100020377	0.976117	0.286956	0.146517	1.02053	0.933639	0.974476	0.340785	0.0271414	0.857041	0	0.97995	0.624808	0.0414147	0.710292	0
dimethylguanidino valeric acid (DMGV)*	Urea cycle; Arginine and Proline Metabolism	Amino Acid	100020866	1.12543	0.287231	0.146519	1.39904	0.905328	0.931068	0.625282	0.146246	0.932118	4.09357	1.4567	0.02746	0.170606	1.68107	25.1748
cysteine-glutathione disulfide	Glutathione Metabolism	Amino Acid	100001437	0.918475	0.289572	0.147575	1.07502	0.784724	1.17959	0.371439	0.184793	1.58911	67.2515	0.86651	0.108034	0.0891557	0.414968	25.8741
benzoylcarnitine*	Chemical	Xenobiotics	100004555	0.968727	0.298924	0.152198	1.02858	0.912359	1.00946	0.8275	0.0432285	1.03891	4.09357	0.929533	0.0913796	0.0432851	0.320373	29.3706
2-oxoarginine*	Urea cycle; Arginine and Proline Metabolism	Amino Acid	100002784	1.22072	0.303138	0.154199	1.78435	0.835127	1.31745	0.225837	0.227631	1.12818	0.584795	0.999437	0.998782	0.368653	0.992459	0
X-26101			999926101	1.16124	0.303555	0.154267	1.54382	0.873464	1.09469	0.617345	0.181076	1.07461	1.16959	1.29198	0.292701	0.243465	1.17793	1.3986
4-hydroxycoumarin	Drug - Cardiovascular	Xenobiotics	100002049	0.869859	0.304231	0.154466	1.13491	0.666708	2.6696	0.110866	0.615894	1.97493	84.2105	0.821484	0.157529	0.139125	0.109014	68.5315
isoeugenol sulfate	Food Component/Plant	Xenobiotics	100006089	7.82949	0.30766	0.156061	408.159	0.150189	7.82949	0.30766	2.01726	1.0891	97.076	4.61679e-28	0.998919	46479.3	0.905112	98.6014
neopterin	Pterin Metabolism	Cofactors and Vitamins	100001474	0.888244	0.310564	0.157236	1.11689	0.706405	1.01534	0.920714	0.15292	0.986671	0	0.736169	0.0909753	0.181211	0.732129	0
cysteine s-sulfate	Methionine, Cysteine, SAM and Taurine Metabolism	Amino Acid	100000808	1.04712	0.310843	0.157236	1.14463	0.957913	1.03321	0.606294	0.0633846	1.09259	4.09357	1.06201	0.355702	0.0651425	1.54085	4.8951
kynurenate	Tryptophan Metabolism	Amino Acid	98	0.787045	0.310845	0.157236	1.25064	0.4953	0.99815	0.995931	0.363152	1.00689	0	0.661046	0.18344	0.311171	0.827512	0
X-24658			999924658	0.973517	0.312937	0.158147	1.02562	0.924065	2.74927	0.0929163	0.60191	11.1211	88.8889	0.971541	0.278193	0.0266249	0.371226	91.6084
X-25855			999925855	0.818977	0.315623	0.159345	1.20966	0.554472	0.523523	0.0350277	0.307003	0.856571	0	1.13267	0.633594	0.261346	1.05089	0
sphingomyelin (d18:2/24:1, d18:1/24:2)*	Sphingomyelins	Lipid	100008957	0.878229	0.315894	0.159345	1.13191	0.681403	0.160998	0.110024	1.14285	0.813905	97.076	0.897814	0.408115	0.130308	0.600335	67.1329
3-sulfo-alanine	Methionine, Cysteine, SAM and Taurine Metabolism	Amino Acid	382	1.06952	0.318151	0.160335	1.2204	0.9373	1.0479	0.509807	0.0709886	1.44773	29.8246	1.28431	0.238997	0.212502	3.04893	46.8531
6'-sialyllactose	Disaccharides and Oligosaccharides	Carbohydrate	100003132	0.985945	0.3207	0.161469	1.01388	0.958781	0.995716	0.771111	0.0147578	0.927099	2.92398	0.859613	0.00597953	0.0550305	0.555636	1.3986
phenylalanylalanine	Dipeptide	Peptide	100003589	0.915839	0.321825	0.161886	1.08982	0.769635	0.852996	0.238171	0.134795	0.677672	58.4795	0.967014	0.776003	0.117888	0.837965	45.4545
X-24411			999924411	1.21974	0.322957	0.162305	1.80856	0.822625	1.44327	0.199313	0.285865	1.13264	0.584795	1.03479	0.903681	0.282591	1.12427	0.699301
phenylacetylaspartate	Acetylated Peptides	Peptide	100020879	0.884549	0.325243	0.163303	1.12946	0.692745	1.1894	0.290587	0.164124	1.73046	56.7251	0.590282	0.00599105	0.191814	0.460076	58.7413
famotidine	Drug - Gastrointestinal	Xenobiotics	100003964	1.86702	0.32873	0.164901	6.53561	0.533352	67362	0.999997	3.00054e+06	1.47911	99.4152	1.86702	0.32873	0.639256	36.2967	89.5105
chenodeoxycholic acid sulfate (2)	Primary Bile Acid Metabolism	Lipid	100021651	1.05978	0.329361	0.165065	1.19093	0.943075	1.04501	0.534159	0.0708182	1.61567	74.269	1.09622	0.40317	0.109892	1.84718	70.6294
X-17682			999917682	1.08671	0.335552	0.168013	1.28709	0.917516	1.01856	0.856772	0.101903	1.08171	26.9006	1.2815	0.127157	0.162598	1.45773	35.6643
S-carboxymethyl-cysteine	Drug - Other	Xenobiotics	100002324	0.922217	0.335979	0.168072	1.0876	0.78198	0.941443	0.533997	0.0970246	0.972395	0	0.866166	0.395621	0.16914	0.895076	0
X-17676			999917676	0.849899	0.336965	0.16841	1.18453	0.609802	0.594795	0.0444132	0.258455	0.809313	0	1.11189	0.636259	0.224255	1.08225	0
3-(N-acetyl-cystein-S-yl) acetaminophen	Drug - Analgesics, Anesthetics	Xenobiotics	2048	1.00178	0.33906	0.169179	1.00543	0.998138	1.00446	0.593335	0.00833009	2.73157	14.6199	1.00164	0.39056	0.00190451	2.85883	18.8811
X-16087			999916087	1.11171	0.339126	0.169179	1.3813	0.894731	0.975235	0.890825	0.182692	1.19669	75.4386	1.19969	0.191282	0.139318	1.92295	75.5245
X-23436			999923436	0.942971	0.340095	0.169506	1.06388	0.835803	1.00123	0.985975	0.0699003	1.12663	28.0702	0.766656	0.0407823	0.129888	0.519787	43.3566
2-methoxyacetaminophen sulfate*	Drug - Analgesics, Anesthetics	Xenobiotics	100001793	1.00607	0.342269	0.170404	1.01871	0.993585	1.00983	0.599749	0.0186363	2.57045	53.8012	1.00557	0.412395	0.006779	1.97213	54.5455
X-25542			999925542	1.02672	0.342726	0.170404	1.08419	0.972291	1.02346	0.409245	0.0281016	5.94561	25.731	1.182	0.371516	0.187112	1.21957	28.6713
phenol glucuronide	Tyrosine Metabolism	Amino Acid	100006679	0.974791	0.3431	0.170404	1.02763	0.924671	1.09128	0.253668	0.0765277	3.4	15.2047	0.959359	0.149299	0.028772	0.355399	8.39161
gamma-glutamylglycine	Gamma-glutamyl Amino Acid	Peptide	100001294	0.895784	0.343151	0.170404	1.12467	0.713477	0.989718	0.950038	0.164946	0.95751	1.16959	0.812235	0.203223	0.16344	0.797383	0
1-palmitoyl-2-oleoyl-GPE (16:0/18:1)	Phosphatidylethanolamine (PE)	Lipid	1526	0.996356	0.343733	0.170537	1.00391	0.988855	1.03335	0.679335	0.0793592	2.12731	90.0585	0.99627	0.333023	0.0038604	0.447316	21.6783
mandelate	Benzoate Metabolism	Xenobiotics	100000710	1.01377	0.347906	0.17245	1.04312	0.985235	1.017	0.25819	0.0149104	1.47917	11.6959	0.948591	0.438218	0.0680825	0.947165	19.5804
1-palmitoyl-GPC (16:0)	Lysophospholipid	Lipid	100001263	0.97908	0.34881	0.172741	1.02335	0.936721	0.998301	0.953905	0.0294188	0.851176	49.7076	0.952249	0.164174	0.0351712	0.617268	32.8671
glutamine conjugate of C8H12O2 (1)*	Partially Characterized Molecules	Partially Characterized Molecules	100020257	0.888074	0.354651	0.175474	1.14185	0.690703	0.938544	0.775242	0.222136	0.969141	1.75439	0.863872	0.351485	0.157055	0.80838	0
12-dehydrocholate	Secondary Bile Acid Metabolism	Lipid	100001072	0.806277	0.356853	0.176402	1.27471	0.509984	0.858558	0.536784	0.246892	0.465064	94.7368	0.469227	0.296443	0.724714	0.517637	88.1119
palmitoyl dihydrosphingomyelin (d18:0/16:0)*	Dihydrosphingomyelins	Lipid	100008954	0.935296	0.359545	0.177571	1.07918	0.810597	0.931085	0.578027	0.128364	0.819884	88.8889	0.937316	0.46582	0.0887626	0.699961	39.8601
X-23918			999923918	0.945902	0.359983	0.177626	1.06552	0.839711	1.05717	0.562069	0.0958863	1.04762	4.67836	0.877904	0.0972973	0.0785346	0.62552	8.39161
1,1-kestotetraose	Food Component/Plant	Xenobiotics	100003047	0.66873	0.360781	0.177859	1.585	0.282144	0.66873	0.360781	0.440294	0.628234	97.076	1.31164e-60	0.995667	25390	0.110629	93.7063
sphingomyelin (d18:1/18:1, d18:2/18:0)	Sphingomyelins	Lipid	100002106	0.951819	0.362093	0.178344	1.05846	0.855922	0	0.961817	73102.6	0.959701	98.2456	0.951819	0.362093	0.0541821	0.520546	49.6503
N-acetyl-1-methylhistidine*	Histidine Metabolism	Amino Acid	100004299	1.1544	0.364635	0.179416	1.57458	0.846341	1.1599	0.449879	0.196309	1.14835	2.33918	1.14421	0.615256	0.268044	1.07224	1.3986
ceramide (d18:1/20:0, d16:1/22:0, d20:1/18:0)*	Ceramides	Lipid	100015755	0.983508	0.36493	0.179416	1.01953	0.948755	0.937964	0.220454	0.0522665	0.414561	84.2105	0.99009	0.61141	0.0196035	0.718857	64.3357
17alpha-hydroxypregnenolone 3-sulfate	Pregnenolone Steroids	Lipid	100002128	0.963158	0.365925	0.179742	1.04481	0.887885	0.964765	0.473634	0.0500587	0.75193	18.1287	0.959624	0.579203	0.0743186	0.734556	15.3846
X-24330			999924330	0.910436	0.367909	0.180553	1.11675	0.742241	0.702651	0.0664763	0.192292	0.730204	10.5263	1.01399	0.910783	0.123999	1.06479	7.69231
glycodeoxycholate 3-sulfate	Secondary Bile Acid Metabolism	Lipid	100006642	1.16214	0.36879	0.180822	1.61275	0.837424	1.1278	0.475998	0.168735	1.44071	80.7018	5.83798	0.154048	1.23784	1.44139	92.3077
X-21816			999921816	0.985454	0.369169	0.180845	1.01748	0.954437	0.972853	0.141841	0.0187356	0.382383	16.9591	1.02609	0.43784	0.0332008	1.46063	6.99301
sucrose	Disaccharides and Oligosaccharides	Carbohydrate	935	1.02426	0.369563	0.180875	1.07933	0.972005	2.04604	0.00406961	0.249208	2.21886	1.16959	1.01606	0.553378	0.0268742	2.09986	16.0839
acetylcarnitine (C2)	Fatty Acid Metabolism (Acyl Carnitine, Short Chain)	Lipid	100000802	1.01508	0.370714	0.181275	1.0489	0.982353	1.00775	0.660078	0.0175483	1.02814	0.584795	1.09032	0.116642	0.0551097	1.62382	0
alpha-ketobutyrate	Methionine, Cysteine, SAM and Taurine Metabolism	Amino Acid	796	0.970274	0.371986	0.181733	1.03673	0.908075	0.972605	0.412195	0.0338731	0.174396	84.7953	0.54772	0.249575	0.522842	0.321972	93.7063
arabinose	Pentose Metabolism	Carbohydrate	828	0.863822	0.375188	0.183101	1.19381	0.625045	0.622837	0.101613	0.289217	0.892493	0	1.01172	0.953773	0.20104	1.02948	0
glycylvaline	Dipeptide	Peptide	100000487	0.95769	0.375459	0.183101	1.05377	0.870373	0.927286	0.192422	0.0579183	0.525683	29.2398	1.03611	0.694947	0.0904641	0.950839	48.2517
diisopropanolamine	Chemical	Xenobiotics	100000894	0.924897	0.376164	0.18328	1.09948	0.778037	1.00026	0.998432	0.133403	1.00727	11.1111	0.870265	0.237393	0.117608	0.83871	0.699301
X-18945			999918945	1.00941	0.379054	0.184523	1.0307	0.988562	1.01211	0.264526	0.0107841	2.30496	0	0.909553	0.15967	0.0674176	0.718206	0
4-acetaminophen sulfate	Drug - Analgesics, Anesthetics	Xenobiotics	2049	1.00231	0.381598	0.185595	1.00752	0.997137	1.00308	0.578381	0.00552912	2.20165	2.92398	1.00209	0.487866	0.00300812	1.54857	8.39161
2-methoxyacetaminophen glucuronide*	Drug - Analgesics, Anesthetics	Xenobiotics	100001795	1.01754	0.38357	0.186387	1.05812	0.978512	1.10752	0.47256	0.142171	2.61857	91.2281	1.01581	0.436437	0.0201528	6.21971	83.2168
X-24556			999924556	0.932193	0.384847	0.186841	1.09215	0.795661	0.913614	0.366472	0.100041	0.867247	39.7661	0.968079	0.812859	0.137037	0.980652	34.965
tauroursodeoxycholic acid sulfate (1)	Secondary Bile Acid Metabolism	Lipid	100020844	0.979338	0.386361	0.187408	1.02671	0.934151	1.04723	0.646537	0.100628	3.97479	83.6257	0.975352	0.314736	0.0248245	0.61602	82.5175
4-acetamidophenol	Drug - Analgesics, Anesthetics	Xenobiotics	1383	1.01875	0.390738	0.189362	1.0629	0.976435	1.03477	0.620768	0.0690785	3.97466	64.3275	1.01702	0.458972	0.022794	1.67965	68.5315
X-24495			999924495	0.911817	0.394299	0.190917	1.1276	0.73733	1.15528	0.335017	0.149721	1.29048	7.01754	0.702751	0.0247088	0.157063	0.643702	7.69231
X-21285			999921285	0.955575	0.396351	0.19174	1.06138	0.860319	0.974503	0.660035	0.0587168	0.81568	23.3918	0.866751	0.274819	0.130952	0.688831	9.09091
myristoyl dihydrosphingomyelin (d18:0/14:0)*	Dihydrosphingomyelins	Lipid	100009038	0.100178	0.399271	0.192981	21.0945	0.000475748	2.49898e-14	0.997714	10932.7	0.979017	98.8304	0.100178	0.399271	2.72955	0.852535	97.2028
biliverdin	Hemoglobin and Porphyrin Metabolism	Cofactors and Vitamins	250	1.15694	0.400528	0.193416	1.62524	0.823581	2.39393	0.363082	0.959788	4.4514	91.8129	1.1289	0.491659	0.17631	1.82035	77.6224
metformin	Drug - Metabolic	Xenobiotics	100002405	0.913332	0.400892	0.19342	1.12847	0.73921	0.920923	0.65859	0.186436	0.241642	97.076	0.909531	0.473683	0.132347	0.775476	98.6014
1-stearoyl-GPC (18:0)	Lysophospholipid	Lipid	100001271	0.954773	0.401383	0.193485	1.06377	0.856948	0.987772	0.854295	0.0669971	0.853191	76.6082	0.888947	0.225595	0.097144	0.580573	65.035
diethylamine	Chemical	Xenobiotics	100004379	0.93572	0.402776	0.193985	1.0933	0.800853	0.997501	0.976884	0.0863614	0.975436	8.18713	0.659507	0.0393384	0.202008	0.798534	0
X-24576			999924576	1.009	0.40574	0.195239	1.03053	0.987915	1.00684	0.544053	0.0112427	8.30646	76.6082	1.03351	0.381762	0.0376872	32.4183	76.2238
sphingomyelin (d17:1/16:0, d18:1/15:0, d16:1/17:0)*	Sphingomyelins	Lipid	100006314	0.240038	0.408586	0.196434	7.08092	0.00813711	1.16723e-12	0.998953	20941.5	0.972608	98.8304	0.240038	0.408586	1.72675	0.721354	95.1049
X-19141			999919141	1.10133	0.409353	0.196629	1.38516	0.875661	1.06343	0.708228	0.164339	1.13116	13.4503	1.14168	0.42637	0.166582	1.088	11.8881
uracil	Pyrimidine Metabolism, Uracil containing	Nucleotide	825	0.985985	0.411343	0.197411	1.01975	0.953336	0.990444	0.578702	0.0172922	0.839158	2.33918	0.697013	0.017269	0.151601	0.546853	4.8951
3-hydroxyhexanoylcarnitine (2)	Fatty Acid Metabolism (Acyl Carnitine, Hydroxy)	Lipid	100020826	0.930789	0.412229	0.197661	1.10485	0.784147	0.906347	0.42808	0.124082	0.708547	50.2924	0.955579	0.712536	0.123321	0.875221	51.7483
ibuprofen acyl glucuronide	Drug - Analgesics, Anesthetics	Xenobiotics	100002406	0.978293	0.41362	0.198154	1.03114	0.928152	0.947254	0.554593	0.0917062	0.73921	69.5906	0.981253	0.500247	0.0280737	0.267982	67.8322
2-hydroxyacetaminophen sulfate*	Drug - Analgesics, Anesthetics	Xenobiotics	100001791	1.01725	0.414054	0.198187	1.05987	0.976346	1.05319	0.732444	0.151582	1.22476	86.5497	1.01656	0.437158	0.0211428	1.70463	60.1399
pregnanediol-3-glucuronide	Progestin Steroids	Lipid	100003470	0.934192	0.418021	0.199797	1.1015	0.792297	1.01117	0.905683	0.0937536	0.94365	15.7895	0.675362	0.0386141	0.189775	0.608973	16.0839
N2-acetyl,N6,N6-dimethyllysine	Lysine Metabolism	Amino Acid	100020545	0.961915	0.418154	0.199797	1.05672	0.875615	1.00793	0.913081	0.0723792	1.00914	0	0.927367	0.238968	0.0640348	0.765619	0.699301
sucralose	Food Component/Plant	Xenobiotics	100001789	1.15207	0.419824	0.200419	1.62495	0.8168	1.1373	0.476723	0.18081	1	100	1.41957	0.630111	0.727525	0.995987	97.9021
5-methylthioadenosine (MTA)	Polyamine Metabolism	Amino Acid	212	0.912672	0.421068	0.200835	1.14022	0.730532	0.96573	0.780144	0.124926	0.870665	0.584795	0.697245	0.186018	0.272689	0.784573	1.3986
3-formylindole	Food Component/Plant	Xenobiotics	100020219	0.936985	0.421435	0.200835	1.09812	0.799497	0.972519	0.775154	0.0975567	0.983333	0	0.862904	0.309591	0.145118	0.804632	0
3-(cystein-S-yl)acetaminophen*	Drug - Analgesics, Anesthetics	Xenobiotics	100001797	1.00117	0.423815	0.201542	1.00403	0.99831	1.02353	0.613004	0.0459811	2.55742	81.8713	1.00114	0.432938	0.00145899	5.9493	62.9371
X-12306			999912306	0.970536	0.423961	0.201542	1.04436	0.901933	0.951004	0.342909	0.0529687	1.00848	11.6959	0.99036	0.854504	0.0528238	1.01316	0
1-stearoyl-2-arachidonoyl-GPC (18:0/20:4)	Phosphatidylcholine (PC)	Lipid	100001869	0.923412	0.424031	0.201542	1.12262	0.759552	0.971669	0.837733	0.140334	0.91472	92.3977	0.876754	0.352886	0.14158	0.803832	6.29371
glycine conjugate of C9H16O2*	Partially Characterized Molecules	Partially Characterized Molecules	100020256	0.939715	0.424568	0.20162	1.09465	0.806706	0.492656	0.00283744	0.237182	0.4504	63.1579	1.01596	0.847704	0.0824366	1.04306	37.0629
taurohyodeoxycholic acid	Secondary Bile Acid Metabolism	Lipid	100003869	1.05916	0.42507	0.201682	1.21982	0.919661	1.00666	0.934175	0.0803812	1.00909	49.7076	1.30397	0.102547	0.16257	1.43509	49.6503
dehydroepiandrosterone glucuronide	Androgenic Steroids	Lipid	100005405	0.972597	0.425576	0.201746	1.0414	0.908342	0.998403	0.965123	0.0365551	1.03634	64.9123	0.746247	0.0118199	0.116267	0.338297	55.2448
N-acetylisoleucine	Leucine, Isoleucine and Valine Metabolism	Amino Acid	100001276	1.16724	0.426856	0.202108	1.70931	0.797076	0.937131	0.78161	0.234225	0.959962	0	1.90466	0.0654691	0.349777	1.08989	0
erucate (22:1n9)	Long Chain Monounsaturated Fatty Acid	Lipid	1087	0.985699	0.427084	0.202108	1.02137	0.951275	0.897621	0.168249	0.0783877	0.189432	8.18713	0.990932	0.625088	0.0186427	0.732186	7.69231
margaroylcarnitine (C17)*	Fatty Acid Metabolism (Acyl Carnitine, Long Chain Saturated)	Lipid	100004054	1.66676	0.427853	0.202204	5.89302	0.471419	0.0167746	0.589172	7.56965	0.994196	98.2456	1.72365	0.399846	0.64669	1.12534	91.6084
trizma acetate	Chemical	Xenobiotics	100000856	1.01831	0.428031	0.202204	1.06503	0.973635	1.14888	0.182028	0.103996	56.3652	79.5322	1.01207	0.609074	0.0234632	8.54862	47.5524
urea	Urea cycle; Arginine and Proline Metabolism	Amino Acid	533	0.787009	0.429004	0.202488	1.42481	0.434711	0.867956	0.70136	0.369283	0.948514	0	0.643666	0.405118	0.529209	1.01179	0
lactate	Glycolysis, Gluconeogenesis, and Pyruvate Metabolism	Carbohydrate	482	0.973749	0.431053	0.203278	1.04041	0.91136	0.983281	0.638356	0.0358738	0.841469	0	0.902136	0.305276	0.10046	0.603233	0
thymine	Pyrimidine Metabolism, Thymine containing	Nucleotide	882	0.978134	0.432241	0.203662	1.03362	0.925626	0.98868	0.688659	0.0284141	0.91469	60.8187	0.552102	0.00419959	0.207499	0.362875	39.1608
X-24742			999924742	1.04877	0.436809	0.205636	1.18253	0.930148	1.05085	0.477611	0.06985	1.21728	74.269	1.04189	0.747294	0.127351	0.745613	77.6224
ceramide (d18:1/17:0, d17:1/18:0)*	Ceramides	Lipid	100015737	0.842281	0.444383	0.20902	1.30763	0.542535	0.581704	0.314619	0.538788	0.45995	93.5673	0.910338	0.703545	0.246857	0.883811	90.9091
methionine	Methionine, Cysteine, SAM and Taurine Metabolism	Amino Acid	415	1.19809	0.446511	0.209839	1.90801	0.752319	1.29448	0.372175	0.289227	1.05907	0	1.02111	0.959921	0.415699	0.984953	0
X-22755			999922755	0.952935	0.446987	0.209882	1.07901	0.841591	0.806369	0.100053	0.130861	0.37739	71.9298	1.00301	0.966925	0.0724667	0.7503	68.5315
glutarylcarnitine (C5-DC)	Lysine Metabolism	Amino Acid	100001593	1.10135	0.450923	0.211453	1.41555	0.856892	1.24773	0.189209	0.168577	1.16885	0	0.928956	0.708187	0.19689	0.96787	0
X-14082			999914082	1.19862	0.451113	0.211453	1.92011	0.748232	1.60222	0.206464	0.373127	1.32986	76.6082	0.975452	0.936987	0.314379	0.89522	72.7273
triethanolamine	Chemical	Xenobiotics	100000989	0.995443	0.452731	0.212029	1.00738	0.983644	1.16583	0.0527347	0.0792085	4.02061	0.584795	0.99451	0.366893	0.00610141	0.897938	0
glycochenodeoxycholate glucuronide (1)	Primary Bile Acid Metabolism	Lipid	100009264	1.35398	0.45401	0.212445	2.99315	0.612486	1.12052	0.786689	0.42051	1.06767	92.3977	14.6645	0.0718732	1.49197	2.21638	92.3077
delta-tocopherol	Tocopherol Metabolism	Cofactors and Vitamins	100001216	1.35474	0.455454	0.212937	3.0069	0.610371	3.16143e-15	0.998735	21055.4	0.978668	98.8304	1.35474	0.455454	0.406793	1.27528	96.5035
ursodeoxycholate sulfate (1)	Secondary Bile Acid Metabolism	Lipid	100009261	1.66948	0.456198	0.213051	6.4277	0.433617	1.66948	0.456198	0.687822	1.6549	96.4912	5.18454e-12	0.999999	2.45387e+07	0.922928	98.6014
X-24764			999924764	1.02547	0.456483	0.213051	1.09565	0.959783	1.03305	0.345541	0.0344736	3.43832	2.33918	0.859582	0.369824	0.16872	0.905621	2.7972
tauroursodeoxycholate	Secondary Bile Acid Metabolism	Lipid	100002912	0.995007	0.456932	0.213078	1.00822	0.98197	1.03339	0.421049	0.0408164	1.76411	56.1404	0.993955	0.374155	0.0068225	0.18451	43.3566
xanthopterin	Pterin Metabolism	Cofactors and Vitamins	100006338	1.10836	0.45777	0.213285	1.45418	0.844778	1.04716	0.812798	0.194596	1.01367	31.5789	1.17501	0.413736	0.197324	1.13308	55.9441
X-23429			999923429	0.980702	0.460618	0.214429	1.0328	0.931229	0.996969	0.909875	0.0268211	1.14518	28.0702	0.580135	0.000326212	0.15152	0.361391	22.3776
7-hydroxyoctanoate	Fatty Acid, Monohydroxy	Lipid	100001223	1.04155	0.461571	0.214688	1.16078	0.934573	0.959617	0.506616	0.0620691	0.941839	0.584795	1.42743	0.00346253	0.121734	2.39935	0
X-24588			999924588	1.03949	0.463101	0.215216	1.1528	0.937321	0.976661	0.733051	0.0692399	0.99273	12.2807	1.13346	0.12461	0.0815742	1.39878	0
alpha-tocopherol acetate	Tocopherol Metabolism	Cofactors and Vitamins	100002328	0.964392	0.463773	0.215344	1.06262	0.875245	0.380406	0.259406	0.856994	0.928779	97.076	0.967398	0.503726	0.0495707	0.501855	86.014
1-oleoyl-2-linoleoyl-GPC (18:1/18:2)*	Phosphatidylcholine (PC)	Lipid	100008981	1.05615	0.473337	0.218924	1.22626	0.909646	1.09929	0.796429	0.366943	1.12116	88.8889	1.05425	0.497595	0.07789	1.0743	23.7762
N-tetracosadienoyl-sphingosine (d18:1/24:2)*	Ceramides	Lipid	100015702	0.966698	0.473338	0.218924	1.06046	0.881222	0.904982	0.213136	0.0801934	0.341462	90.6433	1.00117	0.983971	0.0584476	1.07221	78.3217
X-24578			999924578	1.01173	0.473811	0.218924	1.04455	0.979951	1.00937	0.57622	0.0166805	8.98481	87.7193	1.06103	0.430752	0.0751904	41.3241	88.1119
2'-deoxyguanosine	Purine Metabolism, Guanine containing	Nucleotide	348	0.926577	0.47564	0.218924	1.14256	0.751424	1.03354	0.835754	0.159133	1.15834	42.6901	0.846948	0.249722	0.14432	0.642023	43.3566
hydroquinone sulfate	Drug - Topical Agents	Xenobiotics	100001604	0.968289	0.475944	0.218924	1.058	0.886189	1.01069	0.826993	0.0486613	1.14852	0	0.739177	0.0133432	0.122134	0.335497	0
3-methylglutaconate	Leucine, Isoleucine and Valine Metabolism	Amino Acid	100002458	0.811753	0.476518	0.218924	1.44141	0.457151	0.806454	0.60323	0.413861	0.947381	0	0.81711	0.626257	0.414744	0.946172	0
1-(1-enyl-palmitoyl)-2-arachidonoyl-GPE (P-16:0/20:4)*	Plasmalogen	Lipid	100009002	0.904305	0.476572	0.218924	1.19289	0.685537	1.04073	0.843917	0.202767	1.18426	78.3626	0.791933	0.236455	0.197043	0.832108	3.4965
spironolactone	Drug - Cardiovascular	Xenobiotics	100021797	1.1373	0.476723	0.218924	1.621	0.797942	1.1373	0.476723	0.18081	1	100	1.10294e+123	0.988843	20260.3	1.00061	98.6014
meglumine	Chemical	Xenobiotics	100004440	1.1373	0.476723	0.218924	1.621	0.797942	1.1373	0.476723	0.18081	1	99.4152	3.28595e+08	0.998482	10308.8	1.32487	98.6014
1-palmitoleoyl-2-linoleoyl-GPC (16:1/18:2)*	Phosphatidylcholine (PC)	Lipid	100009075	1.1373	0.476723	0.218924	1.621	0.797942	1.1373	0.476723	0.18081	1	99.4152	4.10773e+84	0.99987	1.19965e+06	1.05604	97.9021
sphingomyelin (d18:1/19:0, d19:1/18:0)*	Sphingomyelins	Lipid	100015787	1.1373	0.476723	0.218924	1.621	0.797942	1.1373	0.476723	0.18081	1	99.4152	0.000138624	1	2.00185e+07	0.802926	99.3007
sphingomyelin (d18:2/23:0, d18:1/23:1, d17:1/24:1)*	Sphingomyelins	Lipid	100008956	1.1373	0.476723	0.218924	1.621	0.797942	1.1373	0.476723	0.18081	1	99.4152	0.0551301	0.999971	80956.5	0.754138	98.6014
sphingomyelin (d18:1/25:0, d19:0/24:1, d20:1/23:0, d19:1/24:0)*	Sphingomyelins	Lipid	100015792	1.1373	0.476723	0.218924	1.621	0.797942	1.1373	0.476723	0.18081	1	100	3.68412e-05	0.998817	6884	0.928577	99.3007
X-15220			999915220	1.0042	0.478388	0.219503	1.01592	0.992623	1.13512	0.00892456	0.0484672	3.85675	25.1462	1.00234	0.694664	0.00596281	1.27569	19.5804
phenol sulfate	Tyrosine Metabolism	Amino Acid	100001510	0.975715	0.479555	0.219853	1.04453	0.911432	1.03852	0.524283	0.0593557	1.33688	0	0.944423	0.182632	0.0429066	0.51423	0
butyrylcarnitine (C4)	Fatty Acid Metabolism (also BCAA Metabolism)	Lipid	100001054	1.05632	0.480932	0.220299	1.23017	0.907036	1.04479	0.578359	0.0788283	1.06521	56.1404	1.55759	0.344572	0.468848	1.8079	83.9161
X-24156			999924156	1.21847	0.484066	0.221547	2.11917	0.700588	1.37412	0.313596	0.315381	3.23298	90.6433	0.749667	0.649468	0.633939	1.06244	93.007
sphingomyelin (d18:0/18:0, d19:0/17:0)*	Dihydrosphingomyelins	Lipid	100009027	0.701491	0.48496	0.22164	1.89746	0.259342	0.00413722	0.411182	6.67758	0.990699	98.2456	0.722743	0.523662	0.509168	0.754512	93.007
sphingomyelin (d18:0/20:0, d16:0/22:0)*	Dihydrosphingomyelins	Lipid	100015786	0.775721	0.485085	0.22164	1.5825	0.380249	3.86405e-14	0.999454	45146.3	0.925294	98.2456	0.775721	0.485085	0.363765	0.788638	96.5035
GlcNAc sulfate conjugate of C21H34O2 steroid**	Partially Characterized Molecules	Partially Characterized Molecules	100021726	1.03328	0.486524	0.222019	1.1331	0.942257	1.0113	0.863772	0.0654956	1.0885	8.77193	1.05725	0.410453	0.0676344	1.11703	7.69231
glycoursodeoxycholic acid sulfate (1)	Secondary Bile Acid Metabolism	Lipid	100020819	1.10116	0.486731	0.222019	1.44472	0.839299	1.36082	0.34724	0.327772	3.52161	96.4912	1.05159	0.742127	0.152878	2.25688	97.2028
cystine	Methionine, Cysteine, SAM and Taurine Metabolism	Amino Acid	279	1.07519	0.487817	0.222328	1.31958	0.876065	1.21503	0.18794	0.147921	1.2241	0	0.951879	0.738369	0.147649	0.914361	0
isobutyrylglycine	Leucine, Isoleucine and Valine Metabolism	Amino Acid	100001590	0.920087	0.488771	0.222576	1.16476	0.72681	0.758883	0.0479926	0.139528	0.747429	1.16959	1.60811	0.0455224	0.237553	1.64784	1.3986
X-25957			999925957	0.935347	0.490548	0.223198	1.13108	0.773487	0.999434	0.997047	0.152991	0.996924	1.75439	0.894669	0.374451	0.125315	0.823444	0
1-(1-enyl-palmitoyl)-2-oleoyl-GPE (P-16:0/18:1)*	Plasmalogen	Lipid	100009005	1.06445	0.493343	0.224209	1.27272	0.890257	1.12818	0.616213	0.24062	2.50494	92.9825	1.05412	0.59267	0.0985221	1.07754	33.5664
2'-fucosyllactose	Disaccharides and Oligosaccharides	Carbohydrate	100002930	0.986273	0.493595	0.224209	1.02608	0.948008	0.997866	0.917986	0.0207479	0.98739	18.1287	0.800847	0.01123	0.087592	0.440623	23.0769
propionylglycine	Fatty Acid Metabolism (also BCAA Metabolism)	Lipid	100001150	0.953081	0.497239	0.225412	1.09493	0.829609	0.874147	0.229575	0.111953	0.805946	52.6316	1.00958	0.91687	0.0913761	1.06447	39.1608
ursocholate	Secondary Bile Acid Metabolism	Lipid	100002913	0.928838	0.497849	0.225412	1.14984	0.750316	1.07594	0.630738	0.152271	0.942535	24.5614	0.796331	0.143823	0.155805	0.654076	16.0839
ranitidine	Drug - Gastrointestinal	Xenobiotics	100002735	0.98423	0.497903	0.225412	1.03053	0.940015	0.983573	0.499667	0.0245381	0.432651	87.7193	0.991192	0.911608	0.079697	0.000438229	95.8042
X-12125			999912125	1.05853	0.497903	0.225412	1.24777	0.897988	1.0162	0.871357	0.0992466	1.11852	0	1.17263	0.311013	0.15719	1.21636	0
Lewis X trisaccharide	Disaccharides and Oligosaccharides	Carbohydrate	100002933	0.834742	0.498361	0.225431	1.40812	0.49484	0.717619	0.365902	0.366982	0.806578	93.5673	0.988881	0.97704	0.38852	0.996628	90.2098
taurodeoxycholic acid 3-sulfate	Secondary Bile Acid Metabolism	Lipid	100006644	1.20182	0.499496	0.225756	2.04911	0.704875	1.10334	0.730254	0.285224	1.23573	90.6433	2.88313	0.245881	0.912499	1.57921	95.8042
desmethylnaproxen sulfate	Drug - Analgesics, Anesthetics	Xenobiotics	100001788	0.976119	0.503662	0.22745	1.04778	0.909363	0.971052	0.422634	0.0366339	0.550211	79.5322	1.18095	0.452987	0.221624	1.27441	94.4056
linoleoylcarnitine (C18:2)*	Fatty Acid Metabolism (Acyl Carnitine, Polyunsaturated)	Lipid	100003151	0.7985	0.504333	0.227564	1.54576	0.412485	0.334794	0.829385	5.07789	0.784126	97.6608	0.801577	0.512578	0.337759	0.944335	95.8042
androsterone glucuronide	Androgenic Steroids	Lipid	100002761	0.986213	0.504988	0.227671	1.0273	0.946769	0.998118	0.929554	0.0213047	0.965592	16.3743	0.762225	0.00595112	0.0987154	0.368598	9.09091
X-24357			999924357	0.97614	0.509482	0.229439	1.04876	0.908552	0.967406	0.387389	0.0383366	0.228929	59.6491	1.07135	0.576408	0.123365	1.97342	48.2517
glycocholenate sulfate*	Secondary Bile Acid Metabolism	Lipid	100001989	0.989928	0.509756	0.229439	1.02018	0.960576	0.977426	0.176564	0.0168958	0.611775	29.8246	1.05154	0.172362	0.0368252	1.43289	13.2867
X-25959			999925959	0.980958	0.512104	0.230306	1.03899	0.926164	1.00282	0.926043	0.0303284	1.16107	35.0877	0.71433	0.00345572	0.115052	0.276595	31.4685
glutamine conjugate of C10H16O2 (2)*	Partially Characterized Molecules	Partially Characterized Molecules	100021701	1.08104	0.51437	0.230833	1.36636	0.8553	1.33866	0.197018	0.226085	1.27178	45.0292	0.995057	0.971922	0.14078	0.916495	32.1678
dimethylmalonic acid	Fatty Acid, Dicarboxylate	Lipid	100004251	0.870341	0.514683	0.230833	1.32163	0.57315	0.727702	0.238298	0.269547	0.931098	1.16959	1.17321	0.646357	0.348154	1.122	0
2-hydroxyhippurate (salicylurate)	Benzoate Metabolism	Xenobiotics	1869	0.990511	0.514822	0.230833	1.01934	0.962497	0.852479	0.0463791	0.0801266	0.612503	0	0.995656	0.770006	0.0148887	0.866308	0
isoxanthopterin	Pterin Metabolism	Cofactors and Vitamins	100000749	0.918408	0.514978	0.230833	1.1866	0.71083	0.998643	0.993661	0.170891	0.991811	0	0.816081	0.316616	0.20295	0.787242	0
gamma-tocopherol/beta-tocopherol	Tocopherol Metabolism	Cofactors and Vitamins	100008998	1.00937	0.515515	0.230884	1.03813	0.981398	0.520036	0.125548	0.426829	0.64647	93.5673	1.01012	0.482599	0.0143454	2.34212	83.2168
X-24414			999924414	0.992537	0.516035	0.230926	1.01523	0.970352	0.999666	0.983618	0.016257	1.25248	1.16959	0.985364	0.367643	0.0163659	0.604751	0
tigloylglycine	Leucine, Isoleucine and Valine Metabolism	Amino Acid	1161	0.936748	0.516642	0.231008	1.14126	0.768885	0.764186	0.0225262	0.117887	0.550366	2.92398	1.62642	0.0121983	0.194059	2.10288	15.3846
cis-urocanate	Histidine Metabolism	Amino Acid	100003425	0.936062	0.520767	0.232524	1.14521	0.765108	1.1186	0.424128	0.14022	1.19918	0	0.760407	0.0705253	0.151451	0.763901	0
docosahexaenoate (DHA; 22:6n3)	Long Chain Polyunsaturated Fatty Acid (n3 and n6)	Lipid	100000665	1.14713	0.520889	0.232524	1.74428	0.754416	0.000142333	0.301287	8.56877	0.96449	97.6608	1.15358	0.504148	0.213886	1.15606	93.7063
S(2-carboxyethyl)mercapturic acid	Chemical	Xenobiotics	100004569	0.931993	0.524828	0.233932	1.15794	0.750134	0.842032	0.178524	0.127804	0.79534	1.16959	1.26576	0.288285	0.22194	1.19654	0.699301
docosapentaenoate (n3 DPA; 22:5n3)	Long Chain Polyunsaturated Fatty Acid (n3 and n6)	Lipid	100001181	0.286783	0.524904	0.233932	13.4812	0.0061007	0.0163076	0.12567	2.68782	0.937808	97.6608	7.68302	0.478703	2.87837	1.01726	98.6014
tryptamine	Tryptophan Metabolism	Amino Acid	1095	1.03439	0.527578	0.234931	1.14881	0.93137	1.043	0.654569	0.0940947	1.00809	7.01754	1.0303	0.646508	0.0650852	0.859551	18.8811
hydroxycotinine	Tobacco Metabolite	Xenobiotics	100002717	0.928972	0.529947	0.235667	1.1691	0.738164	0.995551	0.973586	0.134676	1.14589	88.8889	0.74732	0.222542	0.238779	0.655517	91.6084
tricarballylate	TCA Cycle	Energy	2053	0.990779	0.530102	0.235667	1.01985	0.962539	0.997996	0.903828	0.016599	0.863708	4.09357	0.964086	0.256015	0.0321997	0.0538203	11.8881
cholesterol	Sterol	Lipid	266	0.982065	0.530533	0.235667	1.03921	0.928066	0.988168	0.699518	0.0308374	0.931313	43.8596	0.940176	0.450758	0.0817981	0.808457	14.6853
ergothioneine	Food Component/Plant	Xenobiotics	100002154	0.976386	0.530998	0.235681	1.05218	0.90605	0.800415	0.099847	0.135286	0.426453	78.3626	0.993289	0.865512	0.0397584	1.0162	51.049
X-21815			999921815	0.997435	0.535397	0.237439	1.00557	0.989368	1.00455	0.428204	0.00572514	1.41576	7.01754	0.989674	0.0838287	0.00600362	0.611961	1.3986
5alpha-pregnan-3beta,20alpha-diol disulfate	Progestin Steroids	Lipid	100001988	0.958846	0.537067	0.237986	1.09572	0.839068	0.995775	0.956235	0.0771451	1.05153	0	0.839356	0.226436	0.144777	0.79167	0
hydroxypalmitoyl sphingomyelin (d18:1/16:0(OH))**	Sphingomyelins	Lipid	100021000	1.11653	0.539639	0.2388	1.58796	0.785057	1.1373	0.476723	0.18081	1	99.4152	0.248687	0.393833	1.63197	0.946688	96.5035
adenosine	Purine Metabolism, Adenine containing	Nucleotide	798	1.05502	0.539784	0.2388	1.25205	0.889001	0.999078	0.99301	0.105291	0.991782	1.75439	1.18996	0.266401	0.156492	1.09337	2.0979
tetrahydrocortisone glucuronide (5)	Corticosteroids	Lipid	100022127	1.03022	0.541421	0.239329	1.13352	0.936335	1.14473	0.103274	0.0829655	1.41233	5.84795	0.974513	0.668304	0.0602537	0.955487	4.8951
1-ribosyl-imidazoleacetate*	Histidine Metabolism	Amino Acid	100001668	0.932266	0.545235	0.240819	1.17013	0.742759	1.14645	0.415142	0.167723	1.09456	0	0.771496	0.105932	0.16046	0.61827	0
phenylalanine	Phenylalanine Metabolism	Amino Acid	460	0.890131	0.546325	0.241105	1.29919	0.609868	1.02416	0.921994	0.243772	1.02212	0	0.703639	0.265413	0.315609	0.881858	0
furosemide	Drug - Cardiovascular	Xenobiotics	100004241	1.02952	0.548492	0.241864	1.13215	0.93619	1.0174	0.754951	0.0552557	1.03906	41.5205	1.07116	0.496504	0.101089	1.3862	54.5455
N-acetylmethionylphenylalanine	Dipeptide	Peptide	100021751	1.00366	0.550579	0.242588	1.01576	0.991697	1.00326	0.594769	0.00612063	1.92421	73.0994	1.35776	0.0707661	0.169254	8.57455	39.1608
pyruvate	Glycolysis, Gluconeogenesis, and Pyruvate Metabolism	Carbohydrate	823	0.973397	0.554452	0.244096	1.06443	0.89015	0.952787	0.326842	0.0493256	0.748797	4.09357	1.10453	0.406879	0.119867	2.17449	13.986
X-24425			999924425	0.943997	0.555432	0.244214	1.14332	0.779422	0.774897	0.0376492	0.122688	0.602753	3.50877	1.33017	0.0776828	0.161713	1.627	13.986
pregnenolone sulfate	Pregnenolone Steroids	Lipid	100002129	0.977607	0.555617	0.244214	1.05408	0.906683	0.957117	0.437293	0.056425	0.803136	29.2398	0.995684	0.934304	0.0524773	0.812138	20.2797
N-carbamoylvaline	Leucine, Isoleucine and Valine Metabolism	Amino Acid	100020351	1.13341	0.557198	0.244711	1.72177	0.7461	1.54131	0.179884	0.322591	1.10016	0	0.892528	0.689319	0.2844	0.965231	0
sphingomyelin (d18:1/20:1, d18:2/20:0)*	Sphingomyelins	Lipid	100006292	1.1098	0.558442	0.245059	1.57325	0.78288	1.1373	0.476723	0.18081	1	99.4152	0.507823	0.507247	1.02185	0.831717	98.6014
lidocaine	Drug - Analgesics, Anesthetics	Xenobiotics	100001538	1.08885	0.559243	0.245212	1.44891	0.818263	9.14743	0.119165	1.42045	7.10566	88.3041	1.06446	0.669884	0.146538	3.71565	95.1049
ursodeoxycholate	Secondary Bile Acid Metabolism	Lipid	1135	1.11	0.560938	0.245757	1.578	0.780806	1.1373	0.476723	0.18081	1	99.4152	0.214223	0.30039	1.48778	0.961805	97.9021
bilirubin degradation product, C16H18N2O5 (3)**	Partially Characterized Molecules	Partially Characterized Molecules	100022014	1.06663	0.565019	0.247201	1.32874	0.856228	1.20798	0.29677	0.181096	1.09511	2.92398	0.987268	0.928472	0.142746	0.95175	11.8881
octanoylcarnitine (C8)	Fatty Acid Metabolism (Acyl Carnitine, Medium Chain)	Lipid	100001247	1.01421	0.565145	0.247201	1.06415	0.966609	1.00884	0.72252	0.0247742	0.957817	11.6959	1.31579	0.113622	0.173463	1.53768	24.4755
metoclopramide	Drug - Gastrointestinal	Xenobiotics	100015782	0.950875	0.567129	0.24787	1.12992	0.800204	1.13357	0.551123	0.210329	2.42174	91.2281	0.916049	0.365585	0.0969146	0.285922	97.9021
X-25417			999925417	1.0054	0.569313	0.248624	1.02423	0.986921	1.00745	0.483306	0.0105881	2.40926	64.9123	0.99729	0.897755	0.0211196	1.67429	85.3147
2-methoxyhydroquinone sulfate (2)	Benzoate Metabolism	Xenobiotics	100021840	0.954418	0.569777	0.248627	1.121	0.81259	1.06758	0.554361	0.110602	1.17007	1.16959	0.831921	0.13293	0.122463	0.744147	3.4965
2-hydroxyadipate	Fatty Acid, Dicarboxylate	Lipid	100001153	0.884524	0.571722	0.249275	1.35333	0.578119	0.761478	0.317466	0.272582	0.954918	0	1.14609	0.70366	0.358476	1.05574	0
desmosterol	Sterol	Lipid	306	0.295574	0.574845	0.250436	20.9039	0.00417931	0.295574	0.574845	2.17288	0.988886	97.6608	1.59596e-187	0.999991	3.81725e+07	0.968839	97.9021
cytosine	Pyrimidine Metabolism, Cytidine containing	Nucleotide	881	0.973349	0.575782	0.250571	1.06994	0.885476	1.02971	0.565315	0.0509283	1.21019	0	0.591288	0.000525558	0.151542	0.35671	0.699301
leucylglycine	Dipeptide	Peptide	100003185	1.02089	0.576078	0.250571	1.09761	0.949528	0.998962	0.980132	0.041713	0.964934	9.94152	1.10538	0.209475	0.0798327	1.20689	6.29371
4-acetamidophenylglucuronide	Drug - Analgesics, Anesthetics	Xenobiotics	100000043	1.0043	0.578847	0.251575	1.01962	0.989204	1.05418	0.436834	0.0678579	5.48208	59.0643	1.00366	0.638649	0.00777719	14.205	60.1399
1-stearoyl-2-arachidonoyl-GPE (18:0/20:4)	Phosphatidylethanolamine (PE)	Lipid	100008977	1.09434	0.579866	0.251816	1.50583	0.795298	0.864233	0.762973	0.483831	1.00079	88.3041	1.12785	0.486626	0.172948	1.07058	18.1818
6-phosphogluconate	Pentose Phosphate Pathway	Carbohydrate	100000341	0.898462	0.582401	0.252715	1.31596	0.613418	2.46338	0.0928908	0.536517	17.4312	76.6082	0.770995	0.213286	0.208964	0.856983	3.4965
bilirubin degradation product, C16H18N2O5 (4)**	Partially Characterized Molecules	Partially Characterized Molecules	100022015	1.06253	0.58393	0.253099	1.32011	0.855206	1.07285	0.561032	0.120964	1.03321	16.3743	1.01062	0.969395	0.27537	0.962886	29.3706
adenosine-2',3'-cyclic monophosphate	Purine Metabolism, Adenine containing	Nucleotide	72	1.26567	0.584218	0.253099	2.943	0.544315	1751973773673630	0.999939	461279	1.10294	98.2456	1.26567	0.584218	0.430533	1.21993	94.4056
X-11444			999911444	0.99219	0.585393	0.253406	1.02054	0.96463	0.935186	0.176685	0.0495987	0.683355	56.1404	0.997586	0.87215	0.015017	1.78725	51.7483
hydrochlorothiazide	Drug - Cardiovascular	Xenobiotics	100002734	1.1017	0.58697	0.253886	1.5625	0.776792	1.1373	0.476723	0.18081	1	99.4152	0.361006	0.341357	1.07081	0.942427	96.5035
3-aminoisobutyrate	Pyrimidine Metabolism, Thymine containing	Nucleotide	1114	0.99594	0.58831	0.254263	1.01072	0.981377	0.99614	0.619995	0.00779931	0.538186	0	0.99334	0.812256	0.0281343	0.797739	0
X-15806			999915806	1.00186	0.598869	0.258621	1.0088	0.994959	1.00175	0.62073	0.00352462	1.78616	64.9123	1.45567	0.0679041	0.205661	13.0357	25.8741
1-palmitoyl-GPI (16:0)	Lysophospholipid	Lipid	100001655	1.06249	0.609211	0.262878	1.34045	0.842166	1.05988	0.639484	0.124145	5.76558	93.5673	1.08999	0.829487	0.4001	1.06829	94.4056
chlorothiazide	Drug - Cardiovascular	Xenobiotics	100021791	1.00225	0.611678	0.263733	1.01099	0.993591	0.734179	0.071865	0.17167	0.280723	85.9649	1.00246	0.579383	0.00442885	12.4307	87.4126
isovalerylglutamine	Leucine, Isoleucine and Valine Metabolism	Amino Acid	100010859	0.960205	0.613901	0.264482	1.12429	0.820068	0.893802	0.23945	0.0954389	0.841329	1.75439	1.14561	0.36416	0.149799	1.23026	2.7972
2,3-dihydroxy-5-methylthio-4-pentenoate (DMTPA)*	Methionine, Cysteine, SAM and Taurine Metabolism	Amino Acid	100020893	0.906343	0.616884	0.265557	1.33233	0.616556	1.0474	0.832258	0.21866	0.987716	0	0.492797	0.114829	0.448778	0.831403	0
ceftazidime	Drug - Antibiotic	Xenobiotics	100015887	1.36506	0.625155	0.2687	4.75705	0.391709	1.36506	0.625155	0.636967	2.5215	94.152	7.92078e+08	0.996816	5134.22	11.03	96.5035
1-stearoyl-GPI (18:0)	Lysophospholipid	Lipid	100000656	0.992508	0.625176	0.2687	1.02291	0.963012	0.994162	0.712531	0.0158912	0.755848	75.4386	0.967705	0.596243	0.0619616	0.713224	79.7203
1-stearoyl-2-oleoyl-GPC (18:0/18:1)	Phosphatidylcholine (PC)	Lipid	100008904	0.948353	0.62571	0.268717	1.17357	0.766357	1.18689	0.553426	0.289113	1.57367	89.4737	0.913951	0.443136	0.117326	0.762171	19.5804
azithromycin	Drug - Antibiotic	Xenobiotics	100008963	0.972933	0.631737	0.271091	1.08847	0.86966	0.967123	0.591476	0.0622869	0.675984	87.1345	1.00519	0.971573	0.145363	1.06794	87.4126
cortisone 21-sulfate	Corticosteroids	Lipid	100001995	0.965124	0.632838	0.271349	1.11643	0.834322	0.933007	0.490328	0.100528	0.903012	2.33918	1.00528	0.961958	0.110323	0.97144	0
glycosyl-N-stearoyl-sphingosine (d18:1/18:0)	Hexosylceramides (HCER)	Lipid	100001882	0.651534	0.63376	0.27153	3.79624	0.11182	0.132864	0.260771	1.79484	0.948945	97.6608	1.11006	0.919953	1.03902	1.02515	95.8042
thymidine	Pyrimidine Metabolism, Thymine containing	Nucleotide	872	0.985503	0.635502	0.272062	1.04684	0.927756	0.965877	0.422779	0.043311	0.856208	1.16959	1.00602	0.891125	0.0438327	0.797508	32.8671
X-15523			999915523	0.942939	0.638007	0.27292	1.20443	0.738221	0.909546	0.579808	0.17124	0.954742	0	0.982361	0.922321	0.182509	1.08453	0
glycochenodeoxycholate 3-sulfate	Primary Bile Acid Metabolism	Lipid	100006641	1.00551	0.639947	0.273534	1.02893	0.982621	0.998644	0.915125	0.0127336	1.03626	12.2807	1.04577	0.141989	0.0304762	1.7049	8.39161
behenoyl dihydrosphingomyelin (d18:0/22:0)*	Dihydrosphingomyelins	Lipid	100009026	0.900621	0.6409	0.273726	1.39815	0.580136	0.0272935	0.436663	4.62962	0.993663	98.2456	0.908067	0.667746	0.224667	0.755527	94.4056
X-25948			999925948	0.956896	0.641839	0.273912	1.15212	0.794752	0.911454	0.381289	0.105896	0.8588	0	1.16277	0.476725	0.211928	1.02588	0
6beta-hydroxycortisol	Corticosteroids	Lipid	100021049	0.934704	0.643772	0.27433	1.24443	0.702067	1.08906	0.627855	0.175997	1.02613	7.60234	0.666865	0.121409	0.261587	0.866209	6.99301
tiglylcarnitine (C5:1-DC)	Leucine, Isoleucine and Valine Metabolism	Amino Acid	100001597	0.932101	0.644143	0.27433	1.25613	0.691655	0.875785	0.464889	0.181487	0.904193	0	1.08065	0.78144	0.279566	1.03671	0
docosatrienoate (22:3n3)	Long Chain Polyunsaturated Fatty Acid (n3 and n6)	Lipid	100001195	0.0412323	0.645187	0.27433	32325.6	5.2593e-08	9.4165e-38	0.99282	9473.71	0.93276	97.6608	0.0412341	0.645192	6.92469	0.889349	97.2028
X-24468			999924468	0.962637	0.645199	0.27433	1.13203	0.818592	0.873664	0.310057	0.13305	0.834758	8.77193	1.02325	0.827674	0.105573	0.972651	24.4755
morphine-6-glucuronide	Drug - Analgesics, Anesthetics	Xenobiotics	100016053	0.960613	0.645345	0.27433	1.1399	0.809525	0.920186	0.424061	0.104054	0.737346	83.6257	1.06408	0.698767	0.160495	1.62712	95.8042
sphingomyelin (d18:1/17:0, d17:1/18:0, d19:1/16:0)	Sphingomyelins	Lipid	100008920	1.08087	0.648635	0.275513	1.51022	0.773579	1.1373	0.476723	0.18081	1	99.4152	0.713281	0.513161	0.516696	0.754417	97.2028
2-methylbutyrylglycine	Leucine, Isoleucine and Valine Metabolism	Amino Acid	100001155	1.04281	0.650593	0.276129	1.25022	0.869811	0.875115	0.221351	0.109081	0.851838	0	1.63647	0.00485561	0.174879	2.08149	0.699301
myristoleoylcarnitine (C14:1)*	Fatty Acid Metabolism (Acyl Carnitine, Monounsaturated)	Lipid	100006051	0.805635	0.653833	0.277287	2.0719	0.313262	0.144671	0.265362	1.73576	0.771808	96.4912	0.929894	0.884801	0.501668	0.952446	92.3077
X-24340			999924340	1.03906	0.655665	0.277638	1.22967	0.878001	0.916167	0.504316	0.131129	0.892244	4.09357	1.14233	0.242142	0.113767	1.15801	2.0979
propyl 4-hydroxybenzoate sulfate	Benzoate Metabolism	Xenobiotics	100006264	0.986415	0.655788	0.277638	1.04756	0.928834	1.08159	0.529448	0.12473	1.24081	49.7076	0.980577	0.53559	0.0316606	0.131822	55.9441
homoarginine	Urea cycle; Arginine and Proline Metabolism	Amino Acid	100000961	0.963282	0.656193	0.277638	1.13575	0.817007	0.980988	0.846666	0.0992616	0.839229	60.2339	0.919908	0.596943	0.15787	0.632912	76.9231
sphingomyelin (d18:1/22:2, d18:2/22:1, d16:1/24:2)*	Sphingomyelins	Lipid	100006296	0.943042	0.659726	0.278699	1.22435	0.726366	1.1373	0.476723	0.18081	1	100	0.755105	0.153812	0.196957	1	99.3007
1-linoleoyl-2-arachidonoyl-GPC (18:2/20:4n6)*	Phosphatidylcholine (PC)	Lipid	100009131	0.943042	0.659726	0.278699	1.22435	0.726366	1.1373	0.476723	0.18081	1	99.4152	0.755105	0.153812	0.196957	1	100
N-acetylmethionine sulfoxide	Methionine, Cysteine, SAM and Taurine Metabolism	Amino Acid	100005463	1.09054	0.667162	0.281621	1.61885	0.734651	1.37507	0.186971	0.241366	1.15737	0	0.639294	0.222002	0.366347	0.824725	0
X-24807			999924807	0.972991	0.668812	0.282099	1.10304	0.858276	0.985142	0.846696	0.0774298	0.887412	26.9006	0.947281	0.633952	0.11374	0.866815	30.7692
X-24796			999924796	1.05423	0.670383	0.282542	1.3445	0.826633	1.01439	0.916864	0.1369	1.0733	38.5965	1.25888	0.433241	0.293779	1.13213	16.7832
clindamycin	Drug - Antibiotic	Xenobiotics	100015876	38.3877	0.673432	0.283607	8.94653e+08	1.64714e-06	1.99e+76	0.999679	437319	159.412	95.9064	38.3877	0.673432	8.65537	12.6028	97.2028
N-acetyl-3-methylhistidine*	Histidine Metabolism	Amino Acid	100002204	0.954716	0.674805	0.283965	1.18547	0.768879	1.04068	0.727628	0.114497	1.07894	1.75439	0.300606	0.00413867	0.41918	0.626805	0.699301
X-24801			999924801	1.05108	0.675714	0.284127	1.32745	0.832258	0.896493	0.541576	0.178996	0.86982	7.01754	1.1927	0.269384	0.159548	1.18668	8.39161
histidine	Histidine Metabolism	Amino Acid	355	0.934762	0.683337	0.28711	1.29264	0.675965	0.995515	0.98616	0.259156	0.968848	0	0.895182	0.606236	0.214817	0.896708	0
N-formylmethionine	Methionine, Cysteine, SAM and Taurine Metabolism	Amino Acid	194	0.958117	0.68588	0.287956	1.17886	0.778708	1.0364	0.768111	0.121256	1.06909	8.77193	0.746035	0.175821	0.216426	0.806961	0
X-25436			999925436	1.00898	0.687884	0.288575	1.05397	0.965911	1.03267	0.494073	0.0470032	1.38378	43.8596	1.00224	0.929526	0.0252713	1.0375	30.0699
oleoylcarnitine (C18:1)	Fatty Acid Metabolism (Acyl Carnitine, Monounsaturated)	Lipid	100001501	0.926041	0.690063	0.289266	1.35097	0.634768	0.365648	0.24799	0.870883	0.599393	95.9064	0.97141	0.883286	0.197583	1.02085	93.7063
1-palmitoyl-2-oleoyl-GPC (16:0/18:1)	Phosphatidylcholine (PC)	Lipid	1539	0.977168	0.693583	0.290517	1.09614	0.871107	1.02476	0.708101	0.0653136	1.16306	35.6725	0.80245	0.0978121	0.132938	0.715003	0
cholesterol sulfate	Sterol	Lipid	100001606	0.981168	0.695665	0.291083	1.07922	0.892021	0.989376	0.829787	0.0496839	1.01061	43.2749	0.815706	0.383894	0.233939	0.908481	51.7483
N-acetylleucine	Leucine, Isoleucine and Valine Metabolism	Amino Acid	1082	0.947371	0.696005	0.291083	1.24252	0.722335	0.882444	0.491567	0.181821	0.918779	0	1.04461	0.837881	0.213299	0.934487	0
2-dimethylaminoethanol	Food Component/Plant	Xenobiotics	100001630	0.989236	0.702379	0.293522	1.0457	0.935816	1.01956	0.537277	0.0314065	1.1367	0	0.86729	0.0298524	0.0655523	0.383597	18.1818
glucose	Glycolysis, Gluconeogenesis, and Pyruvate Metabolism	Carbohydrate	572	0.981613	0.704017	0.293946	1.08024	0.891991	0.965471	0.75568	0.112931	1.04514	0.584795	0.985367	0.785559	0.0541795	1.26175	1.3986
glycosyl ceramide (d18:1/20:0, d16:1/22:0)*	Hexosylceramides (HCER)	Lipid	100015882	0.823061	0.704656	0.293946	2.25277	0.30071	0.202143	0.294457	1.52498	0.946989	97.6608	0.985123	0.978084	0.545618	1.01347	94.4056
1,3-diaminopropane	Polyamine Metabolism	Amino Acid	48	1.02111	0.705016	0.293946	1.13774	0.916434	1.02604	0.643768	0.0555859	2.84539	88.3041	0.735678	0.503332	0.458661	0.769976	92.3077
dopamine	Tyrosine Metabolism	Amino Acid	1748	0.986595	0.708917	0.295346	1.05904	0.919108	0.997393	0.943214	0.0366463	0.914442	9.94152	0.664727	0.0642838	0.220721	0.712262	4.8951
bicine	Chemical	Xenobiotics	100000854	1.01175	0.709955	0.295552	1.076	0.95134	1.91051	0.00666655	0.238613	3.44133	44.4444	1.00047	0.98812	0.0316875	1.3288	36.3636
taurohyocholate*	Secondary Bile Acid Metabolism	Lipid	100004084	0.980666	0.712468	0.29637	1.08796	0.883953	0.892953	0.210569	0.0904323	0.746078	1.16959	1.02986	0.652568	0.0653632	0.977474	0.699301
imidazole propionate	Histidine Metabolism	Amino Acid	100003434	0.994939	0.713179	0.296439	1.02222	0.968383	0.986108	0.56623	0.0243887	0.780744	0.584795	0.999128	0.958457	0.0167428	0.870911	0.699301
nicotinate ribonucleoside	Nicotinate and Nicotinamide Metabolism	Cofactors and Vitamins	100001316	0.981497	0.715423	0.297145	1.08516	0.887738	1.00277	0.959182	0.0541408	1.06711	52.0468	0.817111	0.201919	0.158279	0.659986	25.1748
histamine	Histidine Metabolism	Amino Acid	354	0.999327	0.716132	0.297212	1.00296	0.995707	0.999325	0.715473	0.00185174	0.931324	49.1228	1.00648	0.95683	0.119345	0.641404	91.6084
chenodeoxycholate	Primary Bile Acid Metabolism	Lipid	1123	0.981673	0.717099	0.297386	1.08498	0.888204	0.924506	0.5141	0.120307	0.588269	85.9649	0.994692	0.924795	0.0563774	0.761157	72.7273
homovanillate sulfate	Tyrosine Metabolism	Amino Acid	100002250	1.02523	0.718665	0.297808	1.17409	0.895247	1.08852	0.239796	0.0721536	1.39112	0	0.519311	0.00704059	0.243144	0.716179	0
glycosyl-N-(2-hydroxynervonoyl)-sphingosine (d18:1/24:1(2OH))*	Hexosylceramides (HCER)	Lipid	100015752	1.11998	0.719639	0.297985	2.0793	0.603258	0.604424	0.724467	1.42833	0.98818	96.4912	1.15602	0.654208	0.323685	1.16267	92.3077
4-acetylcatechol sulfate (2)	Food Component/Plant	Xenobiotics	100020854	1.02415	0.720723	0.298206	1.16727	0.898572	1.08684	0.247571	0.0720207	1.82264	0	0.713714	0.0574956	0.177557	0.780878	0
6-aminopenicillanate	Drug - Antibiotic	Xenobiotics	100002627	0.927074	0.721963	0.298411	1.40685	0.610915	5.97655	0.127227	1.17226	2.04587	90.6433	0.870034	0.519977	0.216393	0.680892	69.2308
salicyluric glucuronide*	Drug - Analgesics, Anesthetics	Xenobiotics	100001332	1.0031	0.722318	0.298411	1.02038	0.986118	0.984293	0.8189	0.0691464	0.923244	45.0292	1.00341	0.698537	0.00878187	1.95023	32.1678
X-25805			999925805	0.979598	0.726803	0.300036	1.09968	0.872628	1.09839	0.226397	0.0775791	1.62469	43.8596	0.837279	0.0506138	0.0908547	0.284506	30.7692
X-24133			999924133	1.00094	0.738523	0.304643	1.00646	0.995448	1.00576	0.200747	0.00448581	2.34369	18.7135	0.997853	0.54996	0.00359603	0.70486	8.39161
docosapentaenoate (n6 DPA; 22:5n6)	Long Chain Polyunsaturated Fatty Acid (n3 and n6)	Lipid	100001580	0.129334	0.739317	0.304707	22068.6	7.57966e-07	6.67544e-47	0.995097	17302.9	0.946074	97.6608	0.129335	0.739318	6.14668	0.995708	98.6014
X-24546			999924546	1.04967	0.739801	0.304707	1.39729	0.788529	1.09891	0.602322	0.181015	1.00726	0	0.963952	0.881717	0.246741	0.900977	0
dopamine 3-O-sulfate	Tyrosine Metabolism	Amino Acid	100006361	0.981827	0.740907	0.304856	1.09458	0.880685	1.05699	0.338787	0.0579373	1.54813	0	0.436628	1.59411e-05	0.192033	0.409857	0
X-12199			999912199	1.04697	0.741283	0.304856	1.37493	0.797241	1.44709	0.0618306	0.197886	1.31392	0	0.763672	0.167608	0.195384	0.793013	0
beta-guanidinopropanoate	Food Component/Plant	Xenobiotics	100001411	0.967696	0.743433	0.305508	1.17797	0.794955	0.901082	0.591015	0.193832	0.846832	68.4211	0.993283	0.954165	0.117252	1.28875	69.2308
X-24457			999924457	1.00442	0.746353	0.306477	1.03162	0.977935	0.981828	0.352391	0.0197205	0.286998	40.9357	1.02556	0.181031	0.018871	1.88646	32.1678
glycosyl-N-behenoyl-sphingadienine (d18:2/22:0)*	Hexosylceramides (HCER)	Lipid	100015625	0.782051	0.747965	0.306907	3.50319	0.174585	0.163733	0.245755	1.55896	0.914005	98.2456	1.28433	0.775655	0.878081	1.03012	96.5035
X-21470			999921470	1.02257	0.752397	0.308492	1.17466	0.890169	1.03511	0.778966	0.122935	1.06743	0	1.01642	0.850674	0.0865091	0.98501	0
p-cresol glucuronide*	Tyrosine Metabolism	Amino Acid	100006191	1.00611	0.755349	0.309469	1.04543	0.968275	1.01077	0.584887	0.0196124	1.37387	13.4503	0.437981	0.00170587	0.263161	0.0639563	11.8881
1-stearoyl-2-linoleoyl-GPC (18:0/18:2)*	Phosphatidylcholine (PC)	Lipid	100008980	1.01461	0.757418	0.309923	1.11243	0.925393	1.02642	0.604146	0.050291	1.35256	61.9883	0.937749	0.624313	0.131238	0.856547	0
X-19913			999919913	1.01204	0.757598	0.309923	1.09195	0.937975	1.00651	0.894036	0.048686	1.01311	0.584795	1.02171	0.737656	0.0641246	1.2048	1.3986
N-lactoyl phenylalanine	Lactoyl Amino Acid	Amino Acid	100022482	1.07261	0.760918	0.311047	1.68472	0.682896	1.20999	0.516753	0.293994	1.06568	0	0.885505	0.742947	0.370776	0.955057	0
ferulate	Food Component/Plant	Xenobiotics	100001542	0.974725	0.762502	0.31146	1.15077	0.82561	0.946215	0.575708	0.098783	0.819423	85.3801	1.05856	0.72968	0.164685	1.04106	91.6084
4-hydroxyphenylpyruvate	Tyrosine Metabolism	Amino Acid	1141	1.005	0.766221	0.31274	1.03858	0.972501	1.00722	0.762118	0.0237574	1.00638	2.33918	1.0028	0.906001	0.023678	0.848722	1.3986
quinate	Food Component/Plant	Xenobiotics	100000442	0.983684	0.766787	0.31274	1.09666	0.882349	1.00197	0.976281	0.0660551	0.907484	9.94152	0.941302	0.553739	0.102152	0.753202	33.5664
indolelactate	Tryptophan Metabolism	Amino Acid	100000463	0.976514	0.770789	0.314136	1.14582	0.832225	0.932378	0.534463	0.112711	0.94092	0.584795	1.02748	0.818597	0.118217	1.00858	4.8951
1-palmitoyl-2-palmitoleoyl-GPC (16:0/16:1)*	Phosphatidylcholine (PC)	Lipid	100008984	1.05068	0.775426	0.315688	1.47563	0.748107	2.62224	0.629305	1.99714	1.17161	97.6608	1.04342	0.806982	0.173948	0.974352	72.028
1,2-dipalmitoyl-GPC (16:0/16:0)	Phosphatidylcholine (PC)	Lipid	100000657	0.991927	0.776062	0.315688	1.04891	0.938043	1.01775	0.621481	0.0356355	5.30385	77.7778	0.94772	0.257902	0.0474614	0.618911	6.99301
sphinganine	Sphingolipid Synthesis	Lipid	313	1.00371	0.776341	0.315688	1.02965	0.978414	1.00473	0.718337	0.0130855	2.22773	49.1228	0.904664	0.44797	0.13204	0.768522	28.6713
X-23528			999923528	1.01937	0.77883	0.316464	1.16537	0.891654	1.07685	0.30799	0.0726252	1.57658	36.8421	0.67016	0.046253	0.200814	0.540552	42.6573
4-methylnonanoylcarnitine	Fatty Acid Metabolism (Acyl Carnitine, Medium Chain)	Lipid	100021138	0.992459	0.781327	0.317241	1.04695	0.940807	0.988421	0.677461	0.0280005	0.851816	7.60234	1.06981	0.574331	0.120148	1.11883	4.8951
(N(1) + N(8))-acetylspermidine	Polyamine Metabolism	Amino Acid	100016038	0.944425	0.784814	0.318419	1.42369	0.626495	0.982254	0.943735	0.253709	0.995319	0	0.86838	0.703596	0.370924	0.867475	0
1-stearoyl-2-docosahexaenoyl-GPC (18:0/22:6)	Phosphatidylcholine (PC)	Lipid	100008916	0.739854	0.786128	0.318523	6.52132	0.0839376	153.42	0.45521	6.74004	1.03239	98.2456	0.637544	0.689279	1.1258	0.984131	97.2028
X-24670			999924670	0.993322	0.786243	0.318523	1.04261	0.946367	0.985677	0.640849	0.0309233	1.0408	11.1111	1.00696	0.865923	0.0410837	1.27468	4.1958
5-methyluridine (ribothymidine)	Pyrimidine Metabolism, Uracil containing	Nucleotide	100001446	0.989031	0.787751	0.318896	1.07172	0.912723	0.728882	0.0312785	0.14685	0.484	5.26316	1.01484	0.729914	0.0426605	0.914364	4.8951
S-carboxyethylcysteine	Methionine, Cysteine, SAM and Taurine Metabolism	Amino Acid	100021530	1.04531	0.790716	0.319801	1.45009	0.753527	0.762669	0.359742	0.295823	0.920979	0	1.21139	0.343192	0.202318	1.09466	6.29371
estriol 3-sulfate	Estrogenic Steroids	Lipid	100000701	1.01494	0.791163	0.319801	1.13265	0.909458	1.03702	0.526832	0.0574332	1.26951	34.5029	0.67273	0.114346	0.251059	0.494713	34.2657
dopamine 4-sulfate	Tyrosine Metabolism	Amino Acid	100006360	0.98857	0.79415	0.320545	1.07773	0.906789	1.04421	0.348986	0.0461961	1.26222	0.584795	0.570074	0.000124593	0.146469	0.396545	0
2-aminoheptanoate	Fatty Acid, Amino	Lipid	100004542	1.01564	0.794185	0.320545	1.1412	0.90389	0.9873	0.941038	0.172802	1.08033	69.0058	1.0195	0.760392	0.0633416	0.926444	42.6573
hexanoylcarnitine (C6)	Fatty Acid Metabolism (Acyl Carnitine, Medium Chain)	Lipid	100000781	0.991089	0.798254	0.321948	1.0615	0.925349	0.984179	0.681585	0.0388674	0.701594	22.2222	1.02144	0.792668	0.0807012	1.06459	9.79021
asmol	Drug - Respiratory	Xenobiotics	100003966	1.02712	0.802996	0.323621	1.26742	0.83238	1.03996	0.717731	0.108386	1.34056	87.1345	0.570408	0.451591	0.745789	0.958181	97.2028
phenylacetyltaurine	Acetylated Peptides	Peptide	100008932	1.01606	0.805692	0.324467	1.15358	0.894933	1.08672	0.32855	0.0851195	1.4696	0.584795	0.926344	0.443341	0.0998089	0.825672	0
azeloyltaurine	Endocannabinoid	Lipid	100021233	1.01653	0.810866	0.326111	1.16257	0.88883	0.998635	0.990888	0.119581	1.14786	19.883	1.02538	0.76424	0.0835531	1.11298	4.1958
pregnenediol sulfate (C21H34O5S)*	Pregnenolone Steroids	Lipid	100002067	0.987547	0.810975	0.326111	1.09435	0.891165	1.0167	0.76999	0.0566347	1.16888	33.3333	0.830819	0.179362	0.138036	0.654476	20.2797
cysteinylglycine disulfide*	Glutathione Metabolism	Amino Acid	100002466	0.978876	0.815295	0.327605	1.17091	0.818336	0.964094	0.887897	0.259397	0.978367	0	0.98099	0.844191	0.0976583	0.783006	0.699301
midazolam	Drug - Psychoactive	Xenobiotics	100020946	0.95802	0.816373	0.327796	1.37588	0.667068	0.904164	0.619198	0.202711	0.627455	93.5673	1.2709	0.592592	0.448008	4.36329	89.5105
3-(3-hydroxyphenyl)propionate	Benzoate Metabolism	Xenobiotics	100001624	0.97295	0.818855	0.32855	1.23031	0.769426	1.07988	0.768594	0.261218	1.10098	29.2398	0.946331	0.68222	0.13473	0.91959	25.1748
lactosialyltetraose b	Disaccharides and Oligosaccharides	Carbohydrate	100021635	0.996873	0.820211	0.328851	1.02416	0.970312	1.00083	0.952252	0.0138625	1.20586	34.5029	0.720329	0.00897409	0.125542	0.422048	37.0629
4-methoxyphenol sulfate	Tyrosine Metabolism	Amino Acid	100006262	1.0244	0.824621	0.330375	1.26784	0.827701	0.981457	0.877525	0.121453	1.01987	0	1.21876	0.418677	0.244622	1.10031	0
X-11381			999911381	1.01162	0.826336	0.330819	1.12159	0.912432	1.01019	0.873903	0.0639053	0.916897	5.84795	1.01464	0.875704	0.0928986	0.97618	12.5874
1-stearoyl-2-oleoyl-GPE (18:0/18:1)	Phosphatidylethanolamine (PE)	Lipid	100001856	0.970808	0.827126	0.330891	1.2665	0.744152	3.21006	0.623297	2.37445	1.54677	96.4912	0.967014	0.805021	0.13588	0.799481	65.7343
3,7-dimethylurate	Xanthine Metabolism	Xenobiotics	100001398	1.01899	0.830444	0.331974	1.21042	0.857829	1.22965	0.297269	0.19834	1.16591	21.6374	0.973322	0.782538	0.0979692	0.919811	45.4545
11-ketoetiocholanolone sulfate	Androgenic Steroids	Lipid	100002125	0.978961	0.833692	0.333027	1.19389	0.802721	1.19846	0.175579	0.133654	1.36566	29.8246	0.745308	0.0581794	0.155176	0.61545	6.99301
X-25645			999925645	0.976339	0.835131	0.333357	1.22331	0.779231	0.947267	0.718932	0.150531	0.966155	0	1.0187	0.917316	0.178425	1.1063	0
oxindolylalanine	Tryptophan Metabolism	Amino Acid	100022120	0.981823	0.837749	0.334156	1.17027	0.823718	1.34737	0.0467819	0.149958	1.31821	0	0.823675	0.0824802	0.111709	0.637873	0
guanine	Purine Metabolism, Guanine containing	Nucleotide	172	1.02301	0.840106	0.334641	1.27599	0.820184	1.07587	0.681718	0.178316	1.0346	2.33918	0.989249	0.940789	0.145523	0.918485	9.09091
X-23666			999923666	0.964513	0.840196	0.334641	1.37036	0.678862	1.12092	0.602705	0.219305	1.08298	1.16959	0.713201	0.276835	0.31081	0.847883	0
alpha-hydroxyisocaproate	Leucine, Isoleucine and Valine Metabolism	Amino Acid	100000706	0.998493	0.846806	0.336862	1.01389	0.983328	0.937292	0.148002	0.0447663	0.450036	70.1754	1.00048	0.952113	0.00792994	0.7653	51.049
1-palmitoyl-2-arachidonoyl-GPC (16:0/20:4n6)	Phosphatidylcholine (PC)	Lipid	100008914	0.982273	0.847013	0.336862	1.178	0.819067	1.08548	0.439465	0.106096	1.46103	83.6257	0.711414	0.074101	0.190651	0.749441	2.0979
N-formylphenylalanine	Tyrosine Metabolism	Amino Acid	100006056	0.965609	0.847831	0.336941	1.38052	0.675401	1.36693	0.299251	0.301114	1.07962	6.43275	0.789489	0.302409	0.2292	0.794932	6.99301
N-stearoyl-sphinganine (d18:0/18:0)*	Dihydroceramides	Lipid	922	0.987174	0.852283	0.338463	1.13084	0.861757	0.820176	0.239733	0.168618	0.565923	91.2281	1.0251	0.744448	0.0760491	1.28028	81.8182
palmitoleoylcarnitine (C16:1)*	Fatty Acid Metabolism (Acyl Carnitine, Monounsaturated)	Lipid	100009406	0.749501	0.853434	0.338672	15.972	0.035171	0.142748	0.419548	2.41162	0.891676	98.2456	2.47698	0.65777	2.04752	1.01423	97.2028
X-10445			999910445	0.974825	0.859787	0.340944	1.29357	0.73462	0.755452	0.166079	0.202496	0.808208	14.6199	1.26851	0.247812	0.205805	0.996786	38.4615
morphine-3-glucuronide	Drug - Analgesics, Anesthetics	Xenobiotics	100016052	0.989988	0.863236	0.342062	1.11008	0.882885	0.954985	0.550883	0.0772253	0.801228	81.8713	1.03883	0.669766	0.089319	3.69922	93.7063
beta-hydroxyisovaleroylcarnitine	Leucine, Isoleucine and Valine Metabolism	Amino Acid	100001594	1.02821	0.867476	0.343304	1.42557	0.741609	0.893047	0.612235	0.223159	0.924985	0	1.22852	0.411838	0.250789	1.11837	0
1-methyl-4-imidazoleacetate	Histidine Metabolism	Amino Acid	100001208	1.01843	0.867635	0.343304	1.26249	0.821558	0.794226	0.471538	0.319992	0.915763	0	1.05266	0.660025	0.116661	0.911055	0
ampicillin	Drug - Antibiotic	Xenobiotics	100021747	0.994956	0.876429	0.346308	1.06044	0.933515	1.24392	0.172102	0.159849	3.29646	85.9649	0.985407	0.658081	0.0332163	0.668345	83.2168
3-hydroxyphenylacetate	Phenylalanine Metabolism	Amino Acid	114	1.02434	0.876502	0.346308	1.38729	0.756349	0.873884	0.498653	0.199241	0.858897	53.8012	1.3042	0.279682	0.245679	3.18589	81.1189
N-ethylglycinexylidide	Drug - Analgesics, Anesthetics	Xenobiotics	100001539	1.01716	0.879207	0.347125	1.26675	0.81675	0.988183	0.918275	0.115851	0.713624	93.5673	1.53059	0.328508	0.435616	31.192	93.7063
2-O-methylascorbic acid	Ascorbate and Aldarate Metabolism	Cofactors and Vitamins	100003258	0.960137	0.883087	0.348404	1.65118	0.558308	1.14301	0.754046	0.426615	1.01655	0	0.846073	0.645504	0.363356	0.961218	0
21-hydroxypregnanolone monosulfate (1)	Pregnenolone Steroids	Lipid	100020547	0.987978	0.883752	0.348413	1.16187	0.840112	1.07618	0.461901	0.0997899	1.32894	65.4971	0.81882	0.176474	0.147882	0.536232	49.6503
X-19299			999919299	0.999755	0.88504	0.348519	1.00309	0.996433	0.943457	0.0985978	0.0352396	0.137031	73.6842	0.999889	0.948106	0.00169971	0.698238	64.3357
2-isopropylmalate	Food Component/Plant	Xenobiotics	100000409	1.00261	0.885306	0.348519	1.03882	0.967672	1.01619	0.431451	0.0204148	2.38299	13.4503	0.954301	0.231802	0.0391194	0.344413	13.2867
X-23653			999923653	1.031	0.886805	0.348857	1.56972	0.677167	1.4224	0.245441	0.303354	1.10461	1.75439	0.747424	0.337096	0.303279	0.875202	6.29371
cadaverine	Lysine Metabolism	Amino Acid	100000110	0.999833	0.892594	0.35088	1.00226	0.997411	0.999915	0.945024	0.00123886	0.837818	29.2398	0.959247	0.135943	0.0279041	0.327223	60.8392
trans-urocanate	Histidine Metabolism	Amino Acid	537	0.99107	0.895255	0.351672	1.13265	0.867186	1.00172	0.984046	0.0860136	1.03583	0	0.973391	0.809063	0.111612	0.924444	0
glycosyl ceramide (d18:2/24:1, d18:1/24:2)*	Hexosylceramides (HCER)	Lipid	100015745	1.0913	0.896216	0.351795	4.05605	0.293622	0.09609	0.389755	2.7236	0.983443	97.6608	1.27609	0.724241	0.691051	1.0594	95.8042
7-ketodeoxycholate	Secondary Bile Acid Metabolism	Lipid	100001063	0.998746	0.900085	0.353059	1.0185	0.979373	1.00086	0.932004	0.0100279	1.1247	78.3626	0.73282	0.0104871	0.121459	0.405903	64.3357
X-24571			999924571	1.00005	0.902289	0.353668	1.00083	0.999269	1.00008	0.862252	0.000445945	2.05148	38.5965	0.999937	0.943214	0.000883069	1.41445	18.8811
ibuprofen	Drug - Analgesics, Anesthetics	Xenobiotics	1487	1.08174	0.905319	0.3546	3.94842	0.296364	1.08174	0.905319	0.660594	1.09665	98.2456	1.3079e-06	0.998824	9194.23	0.646442	97.9021
cytidine 2',3'-cyclic monophosphate	Pyrimidine Metabolism, Cytidine containing	Nucleotide	73	1.0595	0.906753	0.354905	2.78659	0.402833	5.13048e+57	0.998671	79791.6	1.23374	97.076	1.0595	0.906753	0.493389	1.03063	88.1119
meropenem	Drug - Antibiotic	Xenobiotics	100015875	1.11152	0.911138	0.356193	7.11667	0.173602	1.11152	0.911138	0.947321	1.00283	97.6608	6.7376e+33	0.999967	1.87434e+06	1.65632	95.8042
3-hydroxyoctanoylcarnitine (2)	Fatty Acid Metabolism (Acyl Carnitine, Hydroxy)	Lipid	100021991	0.991713	0.911354	0.356193	1.14818	0.856565	0.94661	0.580109	0.0991795	0.730416	49.7076	1.0543	0.641942	0.113727	1.08486	46.1538
alpha-tocopherol	Tocopherol Metabolism	Cofactors and Vitamins	1105	1.00132	0.912048	0.356208	1.02497	0.978207	0.719001	0.00772092	0.123832	0.188659	33.9181	1.00442	0.712531	0.0119688	1.08713	0.699301
3alpha,21-dihydroxy-5beta-pregnane-11,20-dione 21-glucuronide	Corticosteroids	Lipid	100005417	0.995037	0.915215	0.357188	1.09049	0.907939	1.00633	0.922911	0.0652233	1.00833	10.5263	0.983254	0.801009	0.0670045	0.78715	11.1888
X-23650			999923650	0.997527	0.916621	0.35748	1.04485	0.952343	0.995805	0.922331	0.0431191	1.00884	0	0.998269	0.95116	0.0282846	0.853478	1.3986
N-acetylglucosamine conjugate of C24H40O4 bile acid**	Partially Characterized Molecules	Partially Characterized Molecules	100020003	0.981022	0.918548	0.357974	1.41633	0.679504	1.32999	0.314741	0.283664	1.18148	75.4386	0.775146	0.307426	0.249554	0.796365	75.5245
1-palmitoyl-GPG (16:0)*	Lysophospholipid	Lipid	100005717	0.992983	0.920219	0.358369	1.1397	0.865157	0.783287	0.179164	0.181828	0.195378	90.0585	1.03527	0.649366	0.076239	1.35032	74.1259
glycoursodeoxycholate	Secondary Bile Acid Metabolism	Lipid	100002911	0.99946	0.928233	0.361231	1.01127	0.987791	1.0076	0.467676	0.0104253	3.00497	80.117	0.995469	0.535139	0.00732255	1.05157	64.3357
1-palmitoyl-2-linoleoyl-GPC (16:0/18:2)	Phosphatidylcholine (PC)	Lipid	1537	0.996462	0.932664	0.362695	1.08185	0.917816	1.00165	0.969886	0.0435401	1.07124	29.8246	0.931864	0.652044	0.156497	0.881073	0
3-hydroxyhippurate sulfate	Benzoate Metabolism	Xenobiotics	100020410	1.00081	0.93491	0.363309	1.02057	0.981446	0.577808	0.000201411	0.147559	0.266499	47.9532	1.00334	0.738668	0.00999395	1.8719	39.1608
lactosyl-N-palmitoyl-sphingosine (d18:1/16:0)	Lactosylceramides (LCER)	Lipid	100009030	0.992989	0.937473	0.364044	1.18384	0.832907	1.01746	0.868083	0.104233	1.20995	92.9825	0.926343	0.663887	0.176068	0.732898	76.9231
X-24135			999924135	0.999945	0.940731	0.365048	1.00139	0.998502	1.00161	0.251072	0.00140296	2.31685	21.6374	0.999311	0.426005	0.000866243	0.376869	11.1888
X-24575			999924575	1.00016	0.942802	0.365447	1.0046	0.995747	0.999891	0.963263	0.00236488	1.28151	37.4269	1.00294	0.698018	0.00756895	1.22309	30.0699
2-amino-2-methyl-1-propanol	Chemical	Xenobiotics	100000832	1.0006	0.943103	0.365447	1.01719	0.984282	1.00632	0.667185	0.0146523	1.04981	9.35673	0.997821	0.831147	0.0102317	0.821119	2.0979
thiamin (vitamin B1)	Thiamine Metabolism	Cofactors and Vitamins	873	1.01246	0.945337	0.366051	1.44252	0.710615	1.0679	0.804798	0.2658	1.03425	0	0.9672	0.892249	0.246196	0.931023	0
ethanolamine	Phospholipid Metabolism	Lipid	420	1.00577	0.9518	0.368291	1.21189	0.834698	1.02494	0.833905	0.117492	1.0806	65.4971	0.970269	0.852252	0.162052	0.871421	79.7203
arginine	Urea cycle; Arginine and Proline Metabolism	Amino Acid	231	1.00442	0.956308	0.3696	1.17614	0.857773	0.950192	0.563571	0.0884631	0.840068	0	1.31355	0.16086	0.194504	1.21812	0
N4-acetylcytidine	Pyrimidine Metabolism, Cytidine containing	Nucleotide	100001413	0.987986	0.956542	0.3696	1.526	0.639655	0.934573	0.834704	0.324266	0.977087	7.01754	1.03747	0.903709	0.304079	0.938714	2.0979
3-(methylthio)acetaminophen sulfate*	Drug - Analgesics, Anesthetics	Xenobiotics	100020827	1.00091	0.958401	0.369776	1.03588	0.967133	0.968411	0.453904	0.04286	0.898189	44.4444	1.00756	0.694667	0.0191933	1.15014	42.6573
X-24489			999924489	1.00213	0.958959	0.369776	1.08664	0.924188	0.99311	0.872868	0.043206	0.931279	86.5497	1.10338	0.485323	0.140984	1.05416	27.972
isovalerylglycine	Leucine, Isoleucine and Valine Metabolism	Amino Acid	100001452	0.994765	0.959041	0.369776	1.21539	0.814193	0.867895	0.191693	0.108522	0.831751	0	2.8996	0.000459677	0.303885	2.30061	0
2-hydroxy-4-(methylthio)butanoic acid	Methionine, Cysteine, SAM and Taurine Metabolism	Amino Acid	100021372	1.00228	0.961216	0.370129	1.0987	0.914327	1.08637	0.659959	0.18828	1.34787	83.6257	0.996964	0.949883	0.0483836	0.739259	79.021
lysylleucine	Dipeptide	Peptide	100003196	0.994677	0.961319	0.370129	1.23409	0.801711	1.02516	0.848982	0.130481	1.0433	75.4386	0.923427	0.697232	0.204758	0.91157	61.5385
3-sulfinovaline	Drug - Antibiotic	Xenobiotics	100021790	1.00195	0.963104	0.370221	1.08817	0.922561	1.01453	0.746725	0.0446723	1.62217	83.6257	0.906728	0.438455	0.12637	0.498775	86.014
X-21353			999921353	1.00408	0.96398	0.370221	1.19808	0.841488	1.02465	0.789434	0.0911891	5.35997	91.8129	0.425451	0.149778	0.593347	0.403485	83.9161
bilirubin (E,E)*	Hemoglobin and Porphyrin Metabolism	Cofactors and Vitamins	100001950	0.997247	0.964035	0.370221	1.12418	0.884644	1.9048	0.175869	0.476052	1.66191	92.3977	0.986486	0.8253	0.0616406	0.791099	69.9301
1-palmitoyl-2-docosahexaenoyl-GPC (16:0/22:6)	Phosphatidylcholine (PC)	Lipid	100008915	0.990151	0.964853	0.370221	1.53781	0.63753	0.952504	0.859851	0.2756	0.949098	97.076	1.06909	0.863188	0.387681	0.960561	79.7203
3-hydroxycotinine glucuronide	Tobacco Metabolite	Xenobiotics	100004494	1.00438	0.964964	0.370221	1.22064	0.826434	1.57513	0.497989	0.670451	1.0982	95.9064	0.994254	0.954328	0.100608	1.36455	91.6084
tetrahydrocortisol glucuronide	Corticosteroids	Lipid	100022013	0.997816	0.96706	0.370763	1.10694	0.899446	2.92973	0.020851	0.465194	2.8248	74.8538	0.983805	0.75936	0.0533015	1.39157	76.9231
X-24327			999924327	0.998183	0.968345	0.370994	1.09197	0.912449	0.992397	0.879055	0.0501524	0.920995	7.01754	1.02792	0.806986	0.112692	0.897623	4.1958
16alpha-hydroxydehydroepiandrosterone glucuronide (1)	Androgenic Steroids	Lipid	100021823	0.996697	0.972935	0.37249	1.20661	0.823301	1.13173	0.345007	0.131042	1.1916	22.807	0.851316	0.270146	0.145976	0.712022	27.972
morphine	Drug - Analgesics, Anesthetics	Xenobiotics	100000911	1.00334	0.975845	0.373004	1.24488	0.808661	0.991458	0.947241	0.129646	1.15133	82.4561	1.03464	0.870075	0.208226	1.82896	93.7063
ornithine	Urea cycle; Arginine and Proline Metabolism	Amino Acid	444	0.997786	0.976651	0.373004	1.15743	0.860159	0.99575	0.962018	0.0894256	0.948435	0	1.00296	0.983412	0.142373	1.05522	0
X-24518			999924518	1.0038	0.976822	0.373004	1.29628	0.777311	0.816865	0.263425	0.180878	0.892392	0	1.25516	0.227613	0.188359	1.23904	6.29371
3-(4-hydroxyphenyl)lactate	Tyrosine Metabolism	Amino Acid	240	0.999288	0.977903	0.373004	1.05092	0.950191	0.987602	0.662101	0.0285478	0.874492	0	1.05094	0.40044	0.0590864	1.2337	0
estriol 16-glucuronide	Estrogenic Steroids	Lipid	100005412	0.998324	0.978156	0.373004	1.12565	0.885404	1.02513	0.710308	0.0668307	1.06889	39.1813	0.868854	0.358201	0.153004	0.345796	52.4476
taurocyamine	Methionine, Cysteine, SAM and Taurine Metabolism	Amino Acid	100001418	1.01086	0.978398	0.373004	2.20919	0.462538	2.01795	0.174038	0.516487	1.37469	89.4737	0.363816	0.107371	0.627968	0.757673	89.5105
3-methylcrotonylglycine	Leucine, Isoleucine and Valine Metabolism	Amino Acid	100001149	1.00334	0.980787	0.373399	1.31614	0.764883	0.817915	0.197228	0.155874	0.83335	1.75439	2.15409	0.0108993	0.301413	2.35241	35.6643
sphingosine	Sphingosines	Lipid	297	1.00038	0.98081	0.373399	1.03159	0.970105	0.993884	0.74923	0.0191932	1.02197	19.2982	1.01353	0.621053	0.0271793	1.37019	6.99301
X-24590			999924590	0.998995	0.981574	0.373429	1.08801	0.917263	1.0457	0.315401	0.0445072	1.33518	0	0.357683	1.10474e-06	0.211024	0.423113	0
dihydrobiopterin	Tetrahydrobiopterin Metabolism	Cofactors and Vitamins	100001506	1.00309	0.984708	0.374359	1.37527	0.731633	1.14944	0.500777	0.206858	1.07181	27.4854	0.813668	0.421334	0.256437	0.827617	9.79021
glycosyl-N-palmitoyl-sphingosine (d18:1/16:0)	Hexosylceramides (HCER)	Lipid	100009272	0.998683	0.986185	0.374658	1.15934	0.860293	0.506444	0.291529	0.645012	0.454379	94.152	1.0083	0.914081	0.0766412	1.00735	72.7273
metronidazole	Drug - Antibiotic	Xenobiotics	100015878	1.07213e+232	0.9898	0.375769	Inf	0	2.47151e+48	0.999994	1.61033e+07	1.1222	98.2456	1.07519e+232	0.9898	41793.6	1.2916	97.2028
2-phosphoglycerate	Glycolysis, Gluconeogenesis, and Pyruvate Metabolism	Carbohydrate	100000093	1.00077	0.994687	0.377178	1.25378	0.798812	1.02356	0.902332	0.189757	0.956936	74.8538	0.987768	0.932161	0.144574	0.832323	93.7063
cis-3,4-methyleneheptanoylglycine	Fatty Acid Metabolism (Acyl Glycine)	Lipid	100021992	0.999446	0.9949	0.377178	1.1846	0.843233	0.870926	0.346616	0.146836	0.83338	0.584795	1.0759	0.49598	0.107454	1.08155	0.699301
X-25450			999925450	0.99992	0.996856	0.377596	1.04071	0.960727	1.01111	0.794079	0.0423395	1.28333	26.3158	0.99656	0.882322	0.0232817	0.734224	30.7692
gabapentin	Drug - Neurological	Xenobiotics	100002806	4.4517e+10	0.998765	0.377596	Inf	0	4.05251e+10	0.998798	16216.3	1.02393	98.8304	3.24608e+11	0.999716	74572.6	1.03275	98.6014
citalopram/escitalopram	Drug - Psychoactive	Xenobiotics	100003444	1.29708e+18	0.998784	0.377596	Inf	0	1.04342e-261	0.999922	6.13267e+06	0.999303	99.4152	1.31378e+18	0.998784	27364.9	1.00752	99.3007
desmethylcitalopram*	Drug - Psychoactive	Xenobiotics	100020790	1.29708e+18	0.998784	0.377596	Inf	0	1.04342e-261	0.999922	6.13267e+06	0.999303	99.4152	1.31378e+18	0.998784	27364.9	1.00752	99.3007
* Indicates a compound that has not been confirmed based on a standard, but Metabolon is confident in its identity.
													0					0
													0					0
													0					0
													0					0
													0					0
													0					0
													0					0
													0					0
													0					0
													0					0
													0					0
													0					0
													0					0
													0					0
													0					0
													0					0
													0					0
													0					0
													0					0
													0					0
													0					0
													0					0
													0					0
													0					0
													0					0
													0					0
													0					0
													0					0
													0					0
													0					0
													0					0
													0					0
													0					0
													0					0
													0					0
													0					0
													0					0
													0					0
													0					0
													0					0
													0					0
													0					0
													0					0
													0					0
													0					0
													0					0
													0					0
													0					0
													0					0
													0					0
													0					0
													0					0
													0					0
													0					0
													0					0
													0					0
													0					0
													0					0
													0					0
													0					0
													0					0
													0					0
													0					0
													0					0
													0					0
													0					0
													0					0
													0					0
													0					0
													0					0
													0					0
													0					0
													0					0
													0					0
													0					0
													0					0
													0					0
													0					0
													0					0
													0					0
													0					0
													0					0
													0					0
													0					0
													0					0
													0					0
													0					0
													0					0
													0					0
													0					0
													0					0
													0					0
													0					0
													0					0
													0					0
													0					0
													0					0
													0					0
													0					0
													0					0
													0					0
													0					0
													0					0
													0					0
													0					0
													0					0
													0					0
													0					0
													0					0
													0					0
													0					0
													0					0
													0					0
													0					0
													0					0
													0					0
													0					0
													0					0
													0					0
													0					0
													0					0
													0					0
													0					0
													0					0
													0					0
													0					0
													0					0
													0					0
													0					0
													0					0
													0					0
													0					0
													0					0
													0					0
													0					0
													0					0
													0					0
													0					0
													0					0
													0					0
													0					0
													0					0
													0					0
													0					0
													0					0
													0					0
													0					0
													0					0
													0					0
													0					0
													0					0
													0					0
													0					0
													0					0
													0					0
													0					0
													0					0
													0					0
													0					0
													0					0
													0					0
													0					0
													0					0
													0					0
													0					0
													0					0
													0					0
													0					0
													0					0
													0					0
													0					0
													0					0
													0					0
													0					0
													0					0
													0					0
													0					0
													0					0
													0					0
													0					0
													0					0
													0					0
													0					0
													0					0
													0					0
													0					0
													0					0
													0					0
													0					0
													0					0
													0					0
													0					0
													0					0
													0					0
													0					0
													0					0
													0					0
													0					0
													0					0
													0					0
													0					0
													0					0
													0					0
													0					0
													0					0
													0					0
													0					0
													0					0
													0					0
													0					0
													0					0
													0					0
													0					0
													0					0
													0					0
													0					0
													0					0
													0					0
													0					0
													0					0
													0					0
													0					0
													0					0
													0					0
													0					0
													0					0
													0					0
													0					0
													0					0
													0					0
													0					0
													0					0
													0					0
													0					0
													0					0
													0					0
													0					0
													0					0
													0					0
													0					0
													0					0
													0					0
													0					0
													0					0
													0					0
													0					0
													0					0
													0					0
													0					0
													0					0
													0					0
													0					0
													0					0
													0					0
													0					0
													0					0
													0					0
													0					0
													0					0
													0					0
													0					0
													0					0
													0					0
													0					0
													0					0
													0					0
													0					0
													0					0
													0					0
													0					0
													0					0
													0					0
													0					0
													0					0
													0					0
													0					0
													0					0
													0					0
													0					0
													0					0
													0					0
													0					0
													0					0
													0					0
													0					0
													0					0
													0					0
													0					0
													0					0
													0					0
													0					0
													0					0
													0					0
													0					0
													0					0
													0					0
													0					0
													0					0
													0					0
													0					0
													0					0
													0					0
													0					0
													0					0
													0					0
													0					0
													0					0
													0					0
													0					0
													0					0
													0					0
													0					0
													0					0
													0					0
													0					0
													0					0
													0					0
													0					0
													0					0
													0					0
													0					0
													0					0
													0					0
													0					0
													0					0
													0					0
													0					0
													0					0
													0					0
													0					0
													0					0
													0					0
													0					0
													0					0
													0					0
													0					0
													0					0
													0					0
													0					0
													0					0
													0					0
													0					0
													0					0
													0					0
													0					0
													0					0
													0					0
													0					0
													0					0
													0					0
													0					0
													0					0
													0					0
													0					0
													0					0
													0					0
													0					0
													0					0
													0					0
													0					0
													0					0
													0					0
													0					0
													0					0
													0					0
													0					0
													0					0
													0					0
													0					0
													0					0
													0					0
													0					0
													0					0
													0					0
													0					0
													0					0
													0					0
													0					0
													0					0
													0					0
													0					0
													0					0
													0					0
													0					0
													0					0
													0					0
													0					0
													0					0
													0					0
													0					0
													0					0
													0					0
													0					0
													0					0
													0					0
													0					0
													0					0
													0					0
													0					0
													0					0
													0					0
													0					0
													0					0
													0					0
													0					0
													0					0
													0					0
													0					0
													0					0
													0					0
													0					0
													0					0
													0					0
													0					0
													0					0
													0					0
													0					0
													0					0
													0					0
													0					0
													0					0
													0					0
													0					0
													0					0
													0					0
													0					0
													0					0
													0					0
													0					0
													0					0
													0					0
													0					0
													0					0
													0					0
													0					0
													0					0
													0					0
													0					0
													0					0
													0					0
													0					0
													0					0
													0					0
													0					0
													0					0
													0					0
													0					0
													0					0
													0					0
													0					0
													0					0
													0					0
													0					0
													0					0
													0					0
													0					0
													0					0
													0					0
													0					0
													0					0
													0					0
													0					0
													0					0
													0					0
													0					0
													0					0
													0					0
													0					0
													0					0
													0					0
													0					0
													0					0
													0					0
													0					0
													0					0
													0					0
													0					0
													0					0
													0					0
													0					0
													0					0
													0					0
													0					0
													0					0
													0					0
													0					0
													0					0
													0					0
													0					0
													0					0
													0					0
													0					0
													0					0
													0					0
													0					0
													0					0
													0					0
													0					0
													0					0
													0					0
													0					0
													0					0
													0					0
													0					0
													0					0
													0					0
													0					0
													0					0
													0					0
													0					0
													0					0
													0					0
													0					0
													0					0
													0					0
													0					0
													0					0
													0					0
													0					0
													0					0
													0					0
													0					0
													0					0
													0					0
													0					0
													0					0
													0					0
													0					0
													0					0
													0					0
													0					0
													0					0
													0					0
													0					0
													0					0
													0					0
													0					0
													0					0
													0					0
													0					0
													0					0
													0					0
													0					0
													0					0
													0					0
													0					0
													0					0
													0					0
													0					0
													0					0
													0					0
													0					0
													0					0
													0					0
													0					0
													0					0
													0					0
													0					0
													0					0
[truncated: 1,046,575+ more rows]
