# Supplementary material for: The Urinary Metabolomic Fingerprint in Extremely Preterm Infants on Total Parenteral Nutrition vs. Enteral Feeds
Source: Metabolites. 2023 Aug 24;13(9):971. doi: 10.3390/metabo13090971 (PMC10537655; doi:10.3390/metabo13090971)
Supplement: Supplementary file 1 [file metabolites-13-00971-s001.zip › Table_S2.xlsx]

## Sheet: Sheet1
Table S2: MWAS Summary Statistics for Metabolomic Associations to TPN v Enteral Feeds at 28-days for Metabolites that Passed the Imputation Threshold.
n=314 infants: 188 TPN and 126 Enteral feeds; OR and fold change >1 = higher level for TPN; present in at least 70% of infants				Meta Analysis (TOLSURF + PROP)					TOLSURF Logistic Regression					PROP Logistic Regression
Chemical Name	Sub-Pathway	Super-Pathway	Metabolon Chemical ID	Odds Ratio	p value	q value	Odds Ratio 95% CI upper	Odds Ratio 95% CI lower	Odds Ratio	p value	se	Fold change	Percent missing	Odds Ratio	p value	se	Fold change	Percent missing
dexpanthenol	Chemical	Xenobiotics	100002376	11.1909	6.60201e-15	3.58665e-12	20.5444	6.09583	7.6329	1.83223e-08	0.36119	2.67673	1.16959	32.59	7.87407e-09	0.603695	9.92773	7.69231
gluconate	Food Component/Plant	Xenobiotics	338	12.0678	6.663e-14	1.80989e-11	23.1473	6.29149	7.38822	1.11936e-07	0.376897	2.08455	0	66.994	2.39236e-09	0.704449	7.57014	0
X-18886			999918886	0.531197	1.30805e-13	1.88968e-11	0.628018	0.449304	0.52845	1.48791e-06	0.132522	0.304345	0.584795	0.533159	1.81946e-08	0.111744	0.238516	0
X-24332			999924332	0.499015	1.39135e-13	1.88968e-11	0.599932	0.415073	0.527653	4.67681e-06	0.139626	0.357576	2.33918	0.476481	5.38633e-09	0.127053	0.249785	1.3986
ferulic acid 4-sulfate	Food Component/Plant	Xenobiotics	100005389	0.489202	5.86951e-13	5.4994e-11	0.594256	0.402719	0.544084	6.6386e-06	0.135107	0.341081	15.2047	0.431862	9.49964e-09	0.146295	0.125093	29.3706
X-21829			999921829	0.524701	6.0737e-13	5.4994e-11	0.625416	0.440204	0.532709	1.51422e-06	0.130949	0.318202	1.75439	0.517754	8.37099e-08	0.122833	0.27713	2.0979
2,6-dihydroxybenzoic acid	Drug - Topical Agents	Xenobiotics	100020837	0.720545	3.1084e-12	2.34811e-10	0.79008	0.65713	0.76702	6.86972e-07	0.0534224	0.213724	19.883	0.581589	4.25698e-08	0.0989062	0.161719	11.8881
ascorbic acid 3-sulfate*	Ascorbate and Aldarate Metabolism	Cofactors and Vitamins	100020409	0.429383	3.45776e-12	2.34811e-10	0.544842	0.338391	0.509978	1.01005e-06	0.137717	0.380231	0	0.234627	1.95091e-08	0.258134	0.337329	0
X-17346			999917346	0.498948	5.41029e-12	2.97129e-10	0.607986	0.409465	0.557749	1.30268e-05	0.13392	0.451313	1.16959	0.431212	4.05252e-08	0.153256	0.276408	0
X-24587			999924587	5.0862	6.14863e-12	2.97129e-10	8.08616	3.19923	3.77469	1.84192e-06	0.278471	2.34696	0	11.0158	8.68468e-08	0.44828	8.13811	2.0979
3-methyladipate	Fatty Acid, Dicarboxylate	Lipid	100001765	0.348025	6.36884e-12	2.97129e-10	0.470288	0.257547	0.356324	3.91541e-06	0.223561	0.554378	0	0.340766	3.54415e-07	0.211424	0.437221	0
X-17343			999917343	0.673779	1.19567e-11	4.63978e-10	0.755239	0.601105	0.706598	6.09752e-06	0.0767841	0.43414	0	0.631766	2.74111e-07	0.0893381	0.223625	0
N-acetylasparagine	Alanine and Aspartate Metabolism	Amino Acid	100001257	0.407254	2.62032e-11	8.89707e-10	0.530354	0.312726	0.405313	4.65689e-06	0.197196	0.486719	0	0.408961	1.26914e-06	0.184566	0.388216	0
methylsuccinate	Leucine, Isoleucine and Valine Metabolism	Amino Acid	2051	0.398971	3.34068e-11	1.06758e-09	0.523478	0.304077	0.449453	7.86245e-06	0.178954	0.435896	0	0.333762	5.43618e-07	0.219017	0.268545	0
acetylhydroquinone sulfate	Chemical	Xenobiotics	100020581	0.283934	4.22299e-11	1.22705e-09	0.412753	0.19532	0.35412	2.58289e-05	0.246735	0.510675	28.655	0.204287	1.3444e-07	0.301218	0.069131	10.4895
N-succinyl-phenylalanine	Phenylalanine Metabolism	Amino Acid	100021472	0.469495	4.338e-11	1.22705e-09	0.587845	0.374973	0.544056	1.48443e-05	0.140546	0.300613	12.8655	0.349934	1.21906e-07	0.198466	0.258242	16.0839
lyxonate	Pentose Metabolism	Carbohydrate	100019968	0.322061	4.5173e-11	1.22705e-09	0.451204	0.229881	0.435977	3.46219e-05	0.200488	0.554211	0	0.138269	3.50178e-09	0.334999	0.299742	0
arabonate/xylonate	Pentose Metabolism	Carbohydrate	100006115	0.224996	5.73528e-11	1.48371e-09	0.351569	0.143992	0.309124	4.47544e-06	0.255889	0.605876	0	0.0671476	6.30806e-08	0.49925	0.401609	0
isocitric lactone	TCA Cycle	Energy	100009239	0.608369	6.60913e-11	1.56109e-09	0.706246	0.524056	0.692673	0.000112196	0.0950652	0.411056	0	0.482513	9.68381e-09	0.127044	0.318373	0
threonate	Ascorbate and Aldarate Metabolism	Cofactors and Vitamins	100001022	0.188455	7.19759e-11	1.62925e-09	0.311318	0.114081	0.229873	1.13606e-05	0.334941	0.636894	0	0.142482	9.41704e-07	0.397382	0.578843	0
X-23678			999923678	0.56409	8.12109e-11	1.69689e-09	0.670416	0.474628	0.54671	2.67334e-05	0.143783	0.351844	1.75439	0.574805	6.81314e-07	0.111489	0.253743	0
N-acetyltyrosine	Tyrosine Metabolism	Amino Acid	100001104	5.11454	1.25339e-10	2.52195e-09	8.4095	3.11059	3.71114	1.21439e-06	0.270197	2.23844	0	55.8925	4.93783e-08	0.737766	11.9286	0
tartronate (hydroxymalonate)	Food Component/Plant	Xenobiotics	100000840	0.35651	1.66183e-10	3.11317e-09	0.489179	0.259822	0.463466	4.54472e-05	0.188584	0.528813	0	0.173729	2.05864e-08	0.312156	0.270563	0.699301
X-17342			999917342	0.559405	2.79498e-10	4.75215e-09	0.670022	0.46705	0.587643	2.36097e-05	0.125751	0.358947	0	0.528474	2.36883e-06	0.135144	0.360715	0
3-hydroxy-2-methylpyridine sulfate	Chemical	Xenobiotics	100020975	0.606759	2.79916e-10	4.75215e-09	0.708629	0.519533	0.648123	4.1151e-05	0.10575	0.320125	28.0702	0.557775	1.02652e-06	0.119472	0.175475	6.29371
N-delta-acetylornithine	Urea cycle; Arginine and Proline Metabolism	Amino Acid	100004523	0.563554	3.29408e-10	5.42291e-09	0.67393	0.471256	0.626809	4.41893e-06	0.101753	0.32285	0.584795	0.363914	9.61143e-07	0.206317	0.198303	2.0979
N-acetylphenylalanine	Phenylalanine Metabolism	Amino Acid	100001256	3.41015	3.67738e-10	5.74752e-09	5.00486	2.32357	2.69908	8.29428e-06	0.222753	2.54281	0	7.53426	8.47727e-07	0.410122	5.49272	0
pantothenate	Pantothenate and CoA Metabolism	Cofactors and Vitamins	1024	0.749273	3.70285e-10	5.74752e-09	0.820071	0.684587	0.800295	2.72379e-05	0.0530995	0.374831	0	0.613188	1.28789e-07	0.0926195	0.319785	0
fumarate	TCA Cycle	Energy	330	0.528257	3.86911e-10	5.83877e-09	0.645106	0.432572	0.570219	1.41404e-05	0.129382	0.405262	0	0.466071	4.03394e-06	0.165613	0.256186	0.699301
1,5-anhydroglucitol (1,5-AG)	Glycolysis, Gluconeogenesis, and Pyruvate Metabolism	Carbohydrate	100000580	0.507293	4.78299e-10	7.02281e-09	0.628121	0.409708	0.53334	2.72576e-05	0.149836	0.383038	1.75439	0.479526	3.7258e-06	0.158871	0.47683	0.699301
X-13695			999913695	0.257558	5.07345e-10	7.25326e-09	0.39501	0.167936	0.366769	3.62295e-05	0.242845	0.557749	0.584795	0.0585628	1.14028e-08	0.4971	0.274599	0
5-hydroxymethyl-2-furoic acid	Tyrosine Metabolism	Amino Acid	100003954	4.94183	5.51353e-10	7.48829e-09	8.1867	2.98309	3.51929	7.67188e-06	0.281229	2.04409	6.43275	28.8529	1.57159e-07	0.641158	4.65698	17.4825
maltol sulfate	Food Component/Plant	Xenobiotics	100006106	0.796496	5.7648e-10	7.63859e-09	0.85593	0.741189	0.837223	9.16259e-06	0.0400504	0.211193	15.7895	0.612402	9.65197e-08	0.0919469	0.115755	1.3986
mevalonolactone	Mevalonate Metabolism	Lipid	100000772	0.451664	9.14043e-10	1.12674e-08	0.582499	0.350216	0.289259	2.16937e-06	0.261862	0.552216	0	0.52221	1.37732e-05	0.149441	0.463145	2.7972
alpha-CEHC sulfate	Tocopherol Metabolism	Cofactors and Vitamins	100005972	2.91211	9.54045e-10	1.12674e-08	4.10155	2.06761	2.5331	0.000295614	0.256816	1.74798	0	3.28406	6.14074e-07	0.238449	3.2591	0
malonate	Fatty Acid Synthesis	Lipid	818	0.375292	1.51149e-09	1.71071e-08	0.51572	0.273102	0.387966	3.91471e-05	0.230237	0.612204	0	0.363216	9.30778e-06	0.228477	0.457286	6.29371
N-acetylglutamate	Glutamate Metabolism	Amino Acid	100000282	0.289292	1.71028e-09	1.85827e-08	0.433132	0.193221	0.319006	0.000134928	0.299308	0.631079	0	0.264955	2.85802e-06	0.283756	0.486475	0
nonenedioate (C9:1-DC)*	Fatty Acid, Dicarboxylate	Lipid	100019974	0.639362	1.80911e-09	1.92711e-08	0.739696	0.552638	0.627062	4.03101e-05	0.113674	0.427294	4.09357	0.648726	1.08053e-05	0.0983424	0.415234	0
prolylglycine	Dipeptide	Peptide	100003674	0.266349	2.58213e-09	2.64676e-08	0.411638	0.172341	0.343011	0.000440876	0.304466	0.696795	0	0.199744	7.05138e-07	0.324745	0.53994	0
allantoin	Purine Metabolism, (Hypo)Xanthine/Inosine containing	Nucleotide	1002	0.478288	2.84471e-09	2.80989e-08	0.610061	0.374977	0.594492	0.000314759	0.144344	0.541007	0	0.257644	2.53391e-08	0.243438	0.308565	0
levulinate (4-oxovalerate)	Food Component/Plant	Xenobiotics	100000765	0.328518	3.20486e-09	3.05455e-08	0.474891	0.22726	0.409938	0.000196265	0.239474	0.534288	11.6959	0.230173	1.30412e-06	0.303551	0.413922	9.79021
alanine	Alanine and Aspartate Metabolism	Amino Acid	811	0.378731	3.60422e-09	3.37595e-08	0.522847	0.274339	0.435257	0.000190517	0.222932	0.663408	0	0.320676	3.09086e-06	0.243815	0.571909	0
ascorbic acid 2-sulfate	Ascorbate and Aldarate Metabolism	Cofactors and Vitamins	100009329	0.379248	3.95176e-09	3.51944e-08	0.523759	0.274609	0.519148	0.000781216	0.195146	0.66479	0	0.17419	1.27683e-08	0.307184	0.39806	0
X-21736			999921736	0.678616	4.06986e-09	3.56616e-08	0.772211	0.596366	0.633549	3.26586e-05	0.109872	0.29111	18.1287	0.705358	2.2741e-05	0.0823985	0.352214	11.8881
N-methylproline	Urea cycle; Arginine and Proline Metabolism	Amino Acid	100001956	0.601932	5.07508e-09	4.32008e-08	0.713632	0.507715	0.672075	2.02833e-05	0.0932446	0.376246	3.50877	0.29242	2.57076e-07	0.238636	0.233645	2.7972
X-12706			999912706	0.638934	5.08931e-09	4.32008e-08	0.742506	0.549809	0.692164	3.1735e-05	0.0884316	0.212115	1.16959	0.501747	7.21198e-06	0.15369	0.132678	0
glycerophosphoglycerol	Glycerolipid Metabolism	Lipid	100001619	0.349207	5.23918e-09	4.37888e-08	0.497101	0.245313	0.358022	4.60148e-05	0.252064	0.605438	0	0.34023	2.85367e-05	0.257628	0.552669	0
X-17674			999917674	0.303437	5.73977e-09	4.71563e-08	0.453278	0.20313	0.439373	0.000384779	0.231643	0.534548	0.584795	0.0808048	9.22586e-09	0.437944	0.308759	0
X-21830			999921830	0.326741	6.47963e-09	5.17671e-08	0.476713	0.22395	0.425089	0.000316654	0.237542	0.625289	4.67836	0.196812	8.2149e-07	0.329705	0.388193	0.699301
5-hydroxymethyl-2-furoylcarnitine*	Food Component/Plant	Xenobiotics	100021012	1.87294	6.60788e-09	5.20266e-08	2.31531	1.5151	1.61451	0.000269629	0.131498	2.41041	1.16959	2.55599	8.1527e-07	0.190288	6.80433	4.1958
X-24680			999924680	0.341216	7.22795e-09	5.60958e-08	0.491162	0.237047	0.457051	0.000266988	0.214781	0.620571	1.16959	0.142816	1.52794e-07	0.370763	0.395513	2.7972
X-24431			999924431	0.524216	8.25985e-09	6.23236e-08	0.652984	0.420842	0.454057	2.58499e-05	0.18766	0.519208	0	0.567675	5.06616e-05	0.139716	0.327665	0
choline phosphate	Phospholipid Metabolism	Lipid	267	0.535822	9.19405e-09	6.84222e-08	0.662931	0.433084	0.623273	0.00593956	0.171848	0.474408	5.84795	0.484565	2.34595e-07	0.140147	0.351645	0.699301
X-12221			999912221	0.909946	9.70843e-09	7.12738e-08	0.939767	0.881071	0.888709	5.06112e-05	0.0291122	0.143427	29.2398	0.920087	2.96436e-05	0.0199434	0.107249	2.0979
4-methylcatechol sulfate	Benzoate Metabolism	Xenobiotics	100004111	0.691248	9.93732e-09	7.19815e-08	0.784278	0.609252	0.77018	0.000438182	0.0742704	0.38261	1.75439	0.497669	7.04782e-08	0.129467	0.100529	0
N6-formyllysine	Lysine Metabolism	Amino Acid	100000486	0.77137	1.03644e-08	7.38036e-08	0.843065	0.705773	0.810504	8.16245e-06	0.0470981	0.1826	6.43275	0.411636	1.2211e-07	0.167781	0.0994427	16.7832
X-11787			999911787	0.503458	1.09247e-08	7.60898e-08	0.637034	0.397891	0.54176	0.000268477	0.168205	0.580047	0	0.466536	8.69634e-06	0.171435	0.421103	0
N-acetyltryptophan	Tryptophan Metabolism	Amino Acid	100001254	2.22567	1.11697e-08	7.68113e-08	2.92877	1.69135	1.88026	4.93699e-05	0.155574	6.54608	0	4.58042	2.26243e-06	0.321837	11.8284	0
2-hydroxyphenylacetate	Phenylalanine Metabolism	Amino Acid	235	0.551751	1.15258e-08	7.82698e-08	0.676773	0.449825	0.64158	0.00085137	0.133059	0.446541	4.67836	0.434346	6.48328e-07	0.167579	0.328339	3.4965
galactosylglycerol	Galactosyl Glycerolipids	Lipid	100003064	0.820895	1.25273e-08	8.1844e-08	0.878617	0.766966	0.836786	0.000331075	0.0496385	0.29009	24.5614	0.806039	8.5589e-06	0.0484471	0.207104	13.986
5-hydroxyindoleacetate	Tryptophan Metabolism	Amino Acid	71	0.316231	1.28325e-08	8.1844e-08	0.470202	0.21268	0.362467	7.53207e-05	0.256345	0.650127	1.75439	0.252297	2.97038e-05	0.329798	0.614691	0
3-hydroxyadipate	Fatty Acid, Dicarboxylate	Lipid	100004396	0.609461	1.2856e-08	8.1844e-08	0.722852	0.513858	0.638344	0.000232872	0.121965	0.429375	1.75439	0.580843	1.23948e-05	0.124304	0.330658	0.699301
furaneol sulfate	Food Component/Plant	Xenobiotics	100009328	0.569205	1.2956e-08	8.1844e-08	0.691223	0.468727	0.656565	0.000279933	0.115803	0.330141	0.584795	0.385199	6.30892e-07	0.191507	0.23198	0
glycerate	Glycolysis, Gluconeogenesis, and Pyruvate Metabolism	Carbohydrate	1052	0.474253	1.48769e-08	9.13526e-08	0.613965	0.366334	0.559307	6.75546e-05	0.145821	0.55095	0	0.228035	1.49736e-06	0.307229	0.481404	0
succinate	TCA Cycle	Energy	252	0.682418	1.49657e-08	9.13526e-08	0.778926	0.597867	0.647586	1.28218e-05	0.0995854	0.331867	0	0.713468	0.00023444	0.0917766	0.415503	0
pyridoxal	Vitamin B6 Metabolism	Cofactors and Vitamins	491	0.365398	1.74917e-08	1.05585e-07	0.51861	0.257449	0.465622	0.0011723	0.235518	0.622083	0	0.263079	1.11644e-06	0.274194	0.37457	0
X-23648			999923648	0.317609	1.78843e-08	1.06769e-07	0.473432	0.213072	0.419353	0.000893117	0.261587	0.715656	2.33918	0.20706	1.22303e-06	0.324564	0.471188	0
4-acetylphenol sulfate	Benzoate Metabolism	Xenobiotics	100000711	0.431504	1.82698e-08	1.07884e-07	0.578243	0.322002	0.50372	0.000102347	0.17651	0.56439	0.584795	0.292161	1.12713e-05	0.280207	0.234997	0.699301
oxalate (ethanedioate)	Ascorbate and Aldarate Metabolism	Cofactors and Vitamins	100000841	0.541435	2.19085e-08	1.2798e-07	0.671223	0.436744	0.601651	0.000123893	0.132371	0.449391	0	0.43004	1.60709e-05	0.195638	0.325609	0.699301
gamma-CEHC glucuronide*	Tocopherol Metabolism	Cofactors and Vitamins	100004243	2.26268	2.30377e-08	1.33145e-07	3.01312	1.69914	1.82643	0.000376206	0.169382	2.17711	0	4.22191	6.26565e-07	0.289049	7.46882	0.699301
catechol sulfate	Benzoate Metabolism	Xenobiotics	100001605	0.671986	2.42731e-08	1.37366e-07	0.772711	0.584391	0.735522	5.26423e-05	0.075966	0.35197	0	0.34657	2.56991e-07	0.20566	0.256284	0.699301
4-hydroxyhippurate	Benzoate Metabolism	Xenobiotics	100001423	0.334614	2.46963e-08	1.37366e-07	0.491682	0.227721	0.440358	0.000386768	0.231101	0.594708	0	0.164025	1.20585e-06	0.37237	0.370421	0
glutamine conjugate of C8H12O2 (2)*	Partially Characterized Molecules	Partially Characterized Molecules	100020258	0.636076	2.48672e-08	1.37366e-07	0.745758	0.542525	0.713259	0.00122071	0.104487	0.518984	7.60234	0.534349	1.15998e-06	0.128889	0.376344	9.09091
X-24763			999924763	0.497996	2.52853e-08	1.37366e-07	0.636416	0.389683	0.618091	0.00131712	0.149778	0.445482	6.43275	0.302243	1.4836e-07	0.22771	0.237122	6.99301
5-hydroxyhexanoate	Fatty Acid, Monohydroxy	Lipid	100001148	0.535378	2.71768e-08	1.43987e-07	0.667318	0.429525	0.61059	0.000534063	0.142454	0.253459	0	0.431033	4.21983e-06	0.18294	0.199439	0
N1-methyl-2-pyridone-5-carboxamide	Nicotinate and Nicotinamide Metabolism	Cofactors and Vitamins	100001468	0.435368	2.73256e-08	1.43987e-07	0.583734	0.324712	0.473769	0.000131609	0.195384	0.577303	0	0.386192	4.32609e-05	0.232659	0.490317	0
isocitrate	TCA Cycle	Energy	1206	0.910538	2.75641e-08	1.43987e-07	0.941143	0.880928	0.890316	6.89289e-05	0.0291909	0.269203	8.77193	0.920846	6.60604e-05	0.020667	0.152275	12.5874
X-24341			999924341	0.787132	3.12478e-08	1.58653e-07	0.856766	0.723157	0.684103	7.40187e-05	0.0957983	0.375769	1.16959	0.815915	2.70206e-05	0.0484713	0.287323	2.0979
glutamine conjugate of C6H10O2 (2)*	Partially Characterized Molecules	Partially Characterized Molecules	100020262	0.823519	3.17489e-08	1.59705e-07	0.882171	0.768767	0.815002	0.000418321	0.057979	0.333797	0	0.828488	1.98899e-05	0.0441039	0.25914	0
X-16580			999916580	0.389595	3.26368e-08	1.61186e-07	0.544248	0.278887	0.421238	0.000384892	0.243522	0.678468	0	0.361372	2.05053e-05	0.23897	0.489215	0
sedoheptulose	Pentose Metabolism	Carbohydrate	100002619	0.283997	3.44224e-08	1.66969e-07	0.444138	0.181597	0.352803	0.000288446	0.287369	0.71952	0	0.196181	1.42265e-05	0.375251	0.638712	2.0979
N-lactoyl isoleucine	Lactoyl Amino Acid	Amino Acid	100022479	0.395469	3.49652e-08	1.68101e-07	0.549927	0.284393	0.488407	0.000267994	0.196631	0.635423	0	0.222235	3.67501e-06	0.324915	0.603984	0
gamma-carboxyglutamate	Glutamate Metabolism	Amino Acid	100002679	0.357267	3.90722e-08	1.84579e-07	0.515741	0.247487	0.43596	0.000764389	0.24669	0.71013	0	0.272452	6.26035e-06	0.287841	0.509415	0
X-25936			999925936	0.341464	3.99137e-08	1.86929e-07	0.501079	0.232693	0.477367	0.00249249	0.244513	0.734488	1.16959	0.188003	3.03152e-07	0.326331	0.480369	0
fucitol	Food Component/Plant	Xenobiotics	100002455	0.415642	4.32361e-08	1.97384e-07	0.569062	0.303584	0.44901	0.000268175	0.219719	0.51577	0	0.380684	3.77341e-05	0.234361	0.525161	0
S-(3-hydroxypropyl)mercapturic acid (HPMA)	Chemical	Xenobiotics	100004568	0.43381	4.5052e-08	2.0396e-07	0.585146	0.321614	0.515609	0.000153466	0.17499	0.437841	1.16959	0.250054	9.19414e-06	0.31251	0.227389	0
erythritol	Food Component/Plant	Xenobiotics	100000846	0.271596	5.15455e-08	2.31429e-07	0.434163	0.1699	0.261253	7.29576e-05	0.338407	0.705951	0	0.282358	0.000187582	0.338559	0.693105	0
N-lactoyl tyrosine	Lactoyl Amino Acid	Amino Acid	100022484	0.541527	5.46001e-08	2.41158e-07	0.675571	0.434081	0.636647	0.0003453	0.126174	0.568798	0.584795	0.283682	5.86599e-07	0.252204	0.353354	18.8811
X-12839			999912839	0.771577	5.54389e-08	2.42888e-07	0.847243	0.702669	0.813547	0.00102419	0.0628393	0.230046	1.16959	0.717807	6.24134e-06	0.0733844	0.214091	0
4-hydroxyphenylacetylglutamine	Acetylated Peptides	Peptide	100010850	0.916177	6.19431e-08	2.69213e-07	0.945683	0.887591	0.929786	0.000822643	0.0217637	0.260164	0	0.899667	1.21644e-05	0.0241691	0.281312	0
X-17335			999917335	0.527176	7.11965e-08	3.06974e-07	0.66542	0.417653	0.603938	0.000853553	0.151218	0.459462	0	0.423332	7.65106e-06	0.192101	0.427325	0
X-13507			999913507	2.21034	7.19189e-08	3.07647e-07	2.94985	1.65622	1.91107	2.72978e-05	0.154392	2.3063	0	9.56136	4.04873e-06	0.489867	6.40163	0.699301
malate	TCA Cycle	Energy	409	0.546492	7.26309e-08	3.08265e-07	0.68093	0.438596	0.490308	6.0536e-05	0.177705	0.477472	0	0.587263	0.000235115	0.144723	0.372087	0
phosphoethanolamine	Phospholipid Metabolism	Lipid	1026	0.586384	7.89394e-08	3.32443e-07	0.712523	0.482575	0.673486	0.00347994	0.135288	0.456928	19.2982	0.498422	2.02347e-06	0.146558	0.256768	9.09091
citrate	TCA Cycle	Energy	1124	0.602301	9.2532e-08	3.86689e-07	0.725466	0.500046	0.532564	1.30027e-05	0.144505	0.44309	0	0.661279	0.00102062	0.125908	0.484239	0
mannitol/sorbitol	Fructose, Mannose and Galactose Metabolism	Carbohydrate	100001740	3.12644	9.40082e-08	3.89859e-07	4.75139	2.05721	2.45775	0.000443166	0.25598	1.83249	0	5.4232	1.26709e-05	0.387265	3.28817	0
dimethylarginine (SDMA + ADMA)	Urea cycle; Arginine and Proline Metabolism	Amino Acid	100001810	0.297545	9.56595e-08	3.93701e-07	0.464479	0.190607	0.326847	0.000556929	0.323968	0.728178	0	0.27168	4.3536e-05	0.31878	0.640567	0
N6-acetyllysine	Lysine Metabolism	Amino Acid	100001734	0.407923	1.0504e-07	4.29059e-07	0.567684	0.293123	0.499847	0.00113285	0.213025	0.670225	0	0.290074	7.27714e-06	0.275921	0.529859	0
erythrulose	Advanced Glycation End-product	Carbohydrate	100001986	0.673694	1.06191e-07	4.30521e-07	0.779308	0.582392	0.665229	4.83755e-05	0.100317	0.254372	4.67836	0.684126	0.000598006	0.110593	0.372029	0
ethylmalonate	Leucine, Isoleucine and Valine Metabolism	Amino Acid	2054	0.437229	1.12747e-07	4.53715e-07	0.593545	0.32208	0.351151	1.90226e-05	0.244743	0.581156	0	0.507919	0.000814452	0.20235	0.585871	0
riboflavin (vitamin B2)	Riboflavin Metabolism	Cofactors and Vitamins	500	0.456061	1.15675e-07	4.62076e-07	0.609696	0.34114	0.433468	5.72813e-05	0.207752	0.613784	0	0.480667	0.000525387	0.211273	0.566417	0
glycerol 3-phosphate	Glycerolipid Metabolism	Lipid	100000258	0.578834	1.23791e-07	4.84466e-07	0.708868	0.472654	0.634016	0.00131595	0.141847	0.530174	1.16959	0.522061	1.68117e-05	0.151033	0.486431	0
2R,3R-dihydroxybutyrate	Fatty Acid, Dihydroxy	Lipid	100002367	0.4271	1.23955e-07	4.84466e-07	0.58544	0.311585	0.367941	5.61762e-05	0.248201	0.666602	0	0.475839	0.000440198	0.211304	0.59845	0
laurate (12:0)	Medium Chain Fatty Acid	Lipid	181	0.541905	1.36362e-07	5.29149e-07	0.680578	0.431487	0.600442	0.0001666	0.135485	0.30619	0	0.40697	7.14336e-05	0.226369	0.325143	0
3-methylglutarate/2-methylglutarate	Fatty Acid, Dicarboxylate	Lipid	100010834	0.347025	1.40751e-07	5.38487e-07	0.514626	0.234008	0.397927	0.00033793	0.257087	0.615366	2.92398	0.279758	7.84768e-05	0.32257	0.635833	1.3986
X-12267			999912267	0.874385	1.48073e-07	5.62539e-07	0.919276	0.831686	0.897467	0.000283006	0.0297984	0.145758	24.5614	0.813466	3.16115e-05	0.0496094	0.0952212	3.4965
N6-carbamoylthreonyladenosine	Purine Metabolism, Adenine containing	Nucleotide	100001415	0.237885	1.49495e-07	5.63996e-07	0.406485	0.139216	0.285646	0.000835906	0.37508	0.781993	0	0.193354	3.85056e-05	0.399204	0.630635	0
3-hydroxyhippurate	Benzoate Metabolism	Xenobiotics	100002122	0.538744	1.53808e-07	5.76268e-07	0.678741	0.427624	0.599324	0.00123215	0.158434	0.581526	5.26316	0.472109	2.08257e-05	0.176356	0.430035	11.1888
X-17825			999917825	0.332208	1.62619e-07	6.00989e-07	0.501766	0.219947	0.33371	7.52848e-05	0.277217	0.61861	22.807	0.330178	0.000604971	0.323127	0.598208	10.4895
3-hydroxydodecanedioate*	Fatty Acid, Dicarboxylate	Lipid	100001454	0.814204	1.6599e-07	6.09303e-07	0.87935	0.753885	0.689697	9.05329e-05	0.0949005	0.167443	7.60234	0.84261	7.19434e-05	0.043139	0.156272	1.3986
piperidine	Food Component/Plant	Xenobiotics	100002398	0.937358	1.68036e-07	6.12011e-07	0.960353	0.914914	0.949965	7.34237e-05	0.0129461	0.221262	4.67836	0.815763	1.07453e-06	0.0417495	0.0912274	12.5874
lanthionine	Methionine, Cysteine, SAM and Taurine Metabolism	Amino Acid	100003892	0.463803	1.68981e-07	6.12011e-07	0.618533	0.34778	0.537986	0.00158703	0.196285	0.546427	0.584795	0.383995	1.54369e-05	0.221436	0.489328	0
S-methylcysteine sulfoxide	Methionine, Cysteine, SAM and Taurine Metabolism	Amino Acid	100002927	0.686558	1.83965e-07	6.61868e-07	0.79079	0.596065	0.776806	0.00281223	0.0845389	0.513494	8.18713	0.493595	3.23271e-07	0.138186	0.308927	8.39161
mevalonate	Mevalonate Metabolism	Lipid	30	0.520958	1.98905e-07	7.06263e-07	0.666096	0.407445	0.480903	7.75514e-05	0.185253	0.551976	1.75439	0.557419	0.000601649	0.170347	0.510289	0
guaiacol sulfate	Benzoate Metabolism	Xenobiotics	100004208	0.361122	2.02536e-07	7.14488e-07	0.530246	0.24594	0.476541	0.000853852	0.222268	0.619372	0	0.137015	1.71916e-06	0.415489	0.444617	0
1-methyl-5-imidazoleacetate	Histidine Metabolism	Amino Acid	100002910	0.467696	2.08089e-07	7.2934e-07	0.623092	0.351055	0.562424	0.00130195	0.178974	0.624748	0	0.322252	8.49334e-06	0.254342	0.501468	0
N-octanoylglutamine	Fatty Acid Metabolism (Acyl Glutamine)	Lipid	100003941	0.885879	2.18196e-07	7.55022e-07	0.927415	0.846202	0.904007	0.00145647	0.031703	0.153554	16.9591	0.864743	2.68756e-05	0.0346137	0.138471	7.69231
3-hydroxykynurenine	Tryptophan Metabolism	Amino Acid	100000986	0.520135	2.27823e-07	7.83346e-07	0.666242	0.40607	0.58083	0.00626687	0.198756	0.660977	7.01754	0.482662	8.47891e-06	0.163594	0.361887	2.7972
trans-2-hexenoylglycine	Fatty Acid Metabolism (Acyl Glycine)	Lipid	100019884	0.664513	2.42394e-07	8.28206e-07	0.776029	0.569022	0.666463	0.000290483	0.111979	0.37109	0.584795	0.662571	0.00023451	0.111897	0.39905	0
3-indoleglyoxylic acid	Food Component/Plant	Xenobiotics	100020372	0.429242	2.55145e-07	8.60941e-07	0.592082	0.311188	0.488609	0.00183402	0.229853	0.73725	0.584795	0.375165	2.87057e-05	0.234347	0.485973	2.0979
3-methyl catechol sulfate (1)	Benzoate Metabolism	Xenobiotics	100004112	0.559252	2.79341e-07	9.31023e-07	0.698084	0.448031	0.613534	0.000653847	0.143335	0.484361	12.8655	0.479876	6.7513e-05	0.184253	0.434811	5.59441
X-12714			999912714	0.677638	3.5462e-07	1.16056e-06	0.787137	0.583371	0.732693	0.00195167	0.100413	0.29053	3.50877	0.608539	2.4919e-05	0.117825	0.312372	0
X-18888			999918888	0.815408	3.5911e-07	1.16822e-06	0.882074	0.753782	0.792615	0.000533603	0.067109	0.265536	1.16959	0.828344	0.000165631	0.0500019	0.205268	5.59441
4-hydroxybenzoate	Benzoate Metabolism	Xenobiotics	100000862	0.592426	3.65779e-07	1.18283e-06	0.724859	0.484189	0.678544	0.000783976	0.115474	0.363903	12.2807	0.350394	3.89662e-06	0.227147	0.130063	25.1748
asparagine	Alanine and Aspartate Metabolism	Amino Acid	917	0.747314	3.87848e-07	1.24677e-06	0.836292	0.667803	0.826369	0.0104996	0.0745286	0.575712	0	0.64544	1.13797e-06	0.0899733	0.309934	0
argininosuccinate	Urea cycle; Arginine and Proline Metabolism	Amino Acid	232	0.510491	4.04503e-07	1.29266e-06	0.662132	0.393578	0.5865	0.000576023	0.154991	0.405896	1.16959	0.34869	4.09831e-05	0.256852	0.273215	0
4-octenedioate	Fatty Acid, Dicarboxylate	Lipid	100001152	0.425322	4.22254e-07	1.33866e-06	0.592339	0.305397	0.486441	0.00157638	0.228033	0.694188	1.16959	0.361127	5.20511e-05	0.251723	0.523865	0
3-hydroxyoctanoylglycine	Fatty Acid Metabolism (Acyl Glycine)	Lipid	100020633	0.612176	4.24698e-07	1.33866e-06	0.740404	0.506156	0.692237	0.00128152	0.114229	0.29987	19.883	0.445207	1.07832e-05	0.183878	0.325753	4.1958
X-23665			999923665	0.614877	4.26289e-07	1.33866e-06	0.742422	0.509243	0.639012	0.000527584	0.129194	0.433624	0.584795	0.586146	0.000208251	0.144032	0.397795	9.09091
2-oxindole-3-acetate	Food Component/Plant	Xenobiotics	100003109	0.410942	4.50503e-07	1.40657e-06	0.58048	0.29092	0.559644	0.00553187	0.209225	0.709055	0	0.193304	4.98852e-07	0.326949	0.479135	1.3986
X-24432			999924432	0.639201	4.58824e-07	1.41627e-06	0.760641	0.537149	0.50051	6.6009e-05	0.173456	0.539268	6.43275	0.697118	0.000477593	0.103292	0.351948	4.1958
N-alpha-acetylornithine	Urea cycle; Arginine and Proline Metabolism	Amino Acid	100000285	0.463087	4.69346e-07	1.44056e-06	0.624771	0.343245	0.446526	0.000466977	0.230424	0.65626	0	0.476513	0.00028185	0.204123	0.519202	8.39161
5-hydroxypicolinic acid	Tryptophan Metabolism	Amino Acid	100021277	0.477202	4.99876e-07	1.51039e-06	0.636778	0.357615	0.562095	0.00724269	0.214519	0.721386	7.60234	0.412524	1.20631e-05	0.202324	0.45574	0.699301
myristate (14:0)	Long Chain Saturated Fatty Acid	Lipid	519	0.335226	5.00437e-07	1.51039e-06	0.513375	0.218898	0.373083	0.00138073	0.308241	0.649	0	0.301509	9.31533e-05	0.306813	0.526322	0
dodecanedioate (C12-DC)	Fatty Acid, Dicarboxylate	Lipid	100001102	0.476634	5.1266e-07	1.53873e-06	0.636493	0.356925	0.571488	0.00478735	0.198338	0.353792	8.77193	0.380585	1.21908e-05	0.220854	0.179114	4.1958
X-21364			999921364	0.582837	5.20478e-07	1.55362e-06	0.719631	0.472045	0.595951	0.00021238	0.139747	0.534458	0	0.564281	0.000684686	0.168511	0.623942	0
suberylglycine	Fatty Acid Metabolism (Acyl Glycine)	Lipid	100001528	0.897016	5.40305e-07	1.59527e-06	0.935966	0.859687	0.915893	0.00292323	0.0295244	0.280494	1.75439	0.875392	3.12526e-05	0.0319595	0.262974	0.699301
m-tyramine sulfate	Tyrosine Metabolism	Amino Acid	100006104	0.712028	5.6702e-07	1.6651e-06	0.813378	0.623306	0.68427	0.00127143	0.117741	0.418985	2.33918	0.726276	0.000118992	0.0831104	0.227528	4.8951
X-18345			999918345	0.868086	5.9185e-07	1.72867e-06	0.917646	0.821202	0.843032	0.00427359	0.059761	0.291505	0.584795	0.875485	3.57506e-05	0.0321717	0.196912	0
4-methylguaiacol sulfate	Benzoate Metabolism	Xenobiotics	100006105	0.493583	5.97507e-07	1.73094e-06	0.651258	0.374083	0.59892	0.001374	0.160193	0.486368	9.35673	0.249048	3.93904e-06	0.301244	0.18311	10.4895
nonadecanoate (19:0)	Long Chain Saturated Fatty Acid	Lipid	892	0.294663	5.99001e-07	1.73094e-06	0.476101	0.18237	0.347537	0.00155572	0.334025	0.746062	0	0.243309	8.55535e-05	0.359806	0.584592	0
glutamine conjugate of C8H12O4 (2)*	Partially Characterized Molecules	Partially Characterized Molecules	100020268	0.767891	6.25669e-07	1.78034e-06	0.851949	0.692127	0.729983	0.000874951	0.0945736	0.325606	21.6374	0.785899	0.000166642	0.0639936	0.263216	16.0839
X-12707			999912707	0.524601	6.25928e-07	1.78034e-06	0.676126	0.407033	0.546518	0.00188834	0.194444	0.656184	0	0.507778	9.3915e-05	0.173514	0.530074	0
X-18347			999918347	0.744849	6.70942e-07	1.89844e-06	0.836611	0.663152	0.735725	0.0035816	0.105361	0.489894	15.7895	0.749112	5.60327e-05	0.0716982	0.268503	13.986
trans-4-hydroxyproline	Urea cycle; Arginine and Proline Metabolism	Amino Acid	1001	0.559938	7.17387e-07	2.00893e-06	0.704258	0.445193	0.539929	0.00122775	0.190671	0.65234	0	0.57238	0.00016629	0.148179	0.504631	0
pyridoxamine	Vitamin B6 Metabolism	Cofactors and Vitamins	568	0.6043	7.60067e-07	2.11753e-06	0.737815	0.494946	0.703681	0.00159837	0.111346	0.549931	0.584795	0.276969	3.51176e-07	0.252047	0.267177	2.7972
21-hydroxypregnenolone disulfate	Pregnenolone Steroids	Lipid	100001999	0.507071	7.78292e-07	2.15724e-06	0.663845	0.387321	0.597357	0.00468962	0.182217	0.689563	0	0.408432	1.89528e-05	0.209365	0.549142	0
N,N-dimethyl-pro-pro	Modified Peptides	Peptide	100022041	0.231402	7.90195e-07	2.17538e-06	0.413686	0.129439	0.313711	0.00213575	0.377533	0.801025	0	0.141902	4.50358e-05	0.478583	0.714815	0
3-methoxytyrosine	Tyrosine Metabolism	Amino Acid	1342	0.572902	7.92845e-07	2.17538e-06	0.714692	0.459242	0.690282	0.0156854	0.153407	0.71124	0.584795	0.459942	3.10128e-06	0.166521	0.467999	0
2-hydroxypalmitate	Fatty Acid, Monohydroxy	Lipid	100001579	0.368726	8.34798e-07	2.27449e-06	0.548362	0.247936	0.443535	0.00569391	0.294035	0.749559	0	0.312127	3.05729e-05	0.279276	0.525364	0
N-acetylkynurenine (2)	Tryptophan Metabolism	Amino Acid	100006378	1.92426	8.37337e-07	2.27449e-06	2.49664	1.4831	1.81161	0.000747738	0.17625	2.23882	0	2.08326	0.000283765	0.202204	2.83914	0
4-hydroxyphenylacetate	Phenylalanine Metabolism	Amino Acid	144	0.859923	9.30055e-07	2.489e-06	0.913364	0.80961	0.886515	0.00184502	0.0386813	0.311946	0	0.816025	6.14825e-05	0.0507381	0.252161	0
pentadecanoate (15:0)	Long Chain Saturated Fatty Acid	Lipid	980	0.30482	1.07392e-06	2.85993e-06	0.491327	0.189111	0.354245	0.00297242	0.349349	0.758065	0	0.264431	9.04364e-05	0.339771	0.5979	0
suberate (C8-DC)	Fatty Acid, Dicarboxylate	Lipid	100000016	0.829628	1.10064e-06	2.91679e-06	0.894357	0.769583	0.85338	0.00575983	0.0574218	0.169253	0	0.811016	4.72467e-05	0.0514809	0.117949	0
androstenediol (3beta,17beta) disulfate (2)	Androgenic Steroids	Lipid	100001994	0.421937	1.12042e-06	2.9548e-06	0.597163	0.298127	0.433844	0.000569587	0.242352	0.679937	0	0.408656	0.000572061	0.259798	0.651344	0
delta-CEHC glucuronide	Tocopherol Metabolism	Cofactors and Vitamins	100020483	2.07482	1.13602e-06	2.98146e-06	2.78383	1.54638	1.70848	0.000815937	0.160009	2.01962	7.01754	8.46052	6.99318e-07	0.430392	6.75209	5.59441
erythronate*	Aminosugar Metabolism	Carbohydrate	100001320	0.202768	1.16651e-06	3.04677e-06	0.385838	0.10656	0.319865	0.00801277	0.429886	0.838481	0	0.107197	1.11844e-05	0.508339	0.69034	0
7-methylguanine	Purine Metabolism, Guanine containing	Nucleotide	100001456	0.237016	1.17266e-06	3.04817e-06	0.423555	0.132631	0.306525	0.00275289	0.394933	0.811138	0	0.170278	7.71677e-05	0.447839	0.659493	0
2-hydroxysebacate	Fatty Acid, Dicarboxylate	Lipid	100020378	0.657619	1.18336e-06	3.06133e-06	0.778765	0.555319	0.780082	0.024983	0.110791	0.570189	0	0.505535	7.00393e-07	0.137493	0.201701	0
gamma-glutamylthreonine	Gamma-glutamyl Amino Acid	Peptide	100001314	0.550865	1.19109e-06	3.06673e-06	0.700712	0.433062	0.591875	0.0014925	0.165125	0.630035	0	0.504092	0.000190101	0.183556	0.498674	0
succinylcarnitine (C4-DC)	TCA Cycle	Energy	100001948	0.379916	1.26668e-06	3.23526e-06	0.56198	0.256835	0.446289	0.00113383	0.24786	0.742193	0	0.2819	0.000175003	0.337419	0.665628	0
X-17688			999917688	0.763919	1.26846e-06	3.23526e-06	0.851848	0.685066	0.789618	0.0023555	0.0776659	0.57252	0.584795	0.737831	0.00013341	0.0795903	0.318319	2.0979
methylsuccinoylcarnitine	Leucine, Isoleucine and Valine Metabolism	Amino Acid	100009275	0.681357	1.35191e-06	3.41603e-06	0.79609	0.58316	0.725632	0.00250932	0.106118	0.527196	1.16959	0.62892	0.000106728	0.119685	0.419743	2.0979
carboxysuccinate	TCA Cycle	Energy	100021130	0.633574	1.37244e-06	3.4459e-06	0.762506	0.526443	0.648782	0.00817767	0.163598	0.653448	0	0.62609	5.24807e-05	0.115783	0.394511	2.7972
X-12101			999912101	0.74752	1.37642e-06	3.4459e-06	0.841245	0.664237	0.692162	0.00116966	0.113344	0.564312	0	0.770538	0.000249207	0.0711606	0.377187	0.699301
3-methylxanthine	Xanthine Metabolism	Xenobiotics	100001108	0.833934	1.40443e-06	3.49992e-06	0.897786	0.774623	0.863676	0.00508524	0.0523126	0.444464	6.43275	0.803138	5.24815e-05	0.054207	0.360497	2.0979
2S,3R-dihydroxybutyrate	Fatty Acid, Dihydroxy	Lipid	100002284	0.405896	1.45586e-06	3.61151e-06	0.585785	0.281249	0.407795	0.00130208	0.278956	0.753134	0	0.404347	0.000334543	0.252437	0.648488	0
X-12216			999912216	0.982105	1.47586e-06	3.64448e-06	0.989351	0.974912	0.985169	0.00158222	0.0047296	0.238447	4.09357	0.976935	0.00015035	0.00615622	0.209668	1.3986
myo-inositol	Inositol Metabolism	Lipid	363	0.509092	1.49245e-06	3.66395e-06	0.670215	0.386703	0.672116	0.0109641	0.156191	0.724047	0	0.159575	8.93174e-09	0.319181	0.460289	0
3-methylhistidine	Histidine Metabolism	Amino Acid	100000042	0.35279	1.55458e-06	3.78723e-06	0.53966	0.230629	0.459026	0.005667	0.281461	0.731842	0	0.240136	2.75637e-05	0.340245	0.561857	0
margarate (17:0)	Long Chain Saturated Fatty Acid	Lipid	891	0.326098	1.56706e-06	3.79047e-06	0.515179	0.206414	0.380496	0.00307861	0.326471	0.753968	0	0.277582	0.000122092	0.333597	0.538596	0
carboxyethyl-GABA	Glutamate Metabolism	Amino Acid	100003260	0.304488	1.57485e-06	3.79047e-06	0.494739	0.187398	0.392353	0.00261155	0.310818	0.770945	0	0.195938	6.98161e-05	0.409855	0.706455	0
glutamine conjugate of C6H10O2 (1)*	Partially Characterized Molecules	Partially Characterized Molecules	100020261	0.663813	1.62921e-06	3.89909e-06	0.784855	0.561438	0.674381	0.0016687	0.12532	0.560454	0	0.654761	0.000289607	0.116842	0.395817	0
3,4-dihydroxybutyrate	Fatty Acid, Dihydroxy	Lipid	100001730	0.609301	1.69047e-06	4.02797e-06	0.746318	0.497439	0.708614	0.00343861	0.117737	0.311013	0	0.364726	3.36877e-06	0.217048	0.224631	0
3-hydroxy-2-ethylpropionate	Leucine, Isoleucine and Valine Metabolism	Amino Acid	100001170	0.540178	1.7383e-06	4.12385e-06	0.695292	0.419668	0.577481	0.00134957	0.171308	0.618322	0	0.495256	0.000321536	0.195335	0.552359	0
N-lactoyl histidine	Lactoyl Amino Acid	Amino Acid	100022478	0.585786	1.7499e-06	4.1333e-06	0.729402	0.470448	0.626983	0.00105685	0.142548	0.49312	12.2807	0.525292	0.000362069	0.180524	0.474832	1.3986
N6-methyllysine	Lysine Metabolism	Amino Acid	100003415	0.440592	1.87363e-06	4.38742e-06	0.617169	0.314535	0.538656	0.00761367	0.231824	0.710741	0	0.344578	3.24464e-05	0.256387	0.583376	0
creatinine	Creatine Metabolism	Amino Acid	275	0.21975	2.00989e-06	4.68629e-06	0.410513	0.117634	0.330447	0.00803934	0.417787	0.830103	0	0.1244	2.39744e-05	0.493403	0.681589	0
X-15136			999915136	0.451324	2.07211e-06	4.79025e-06	0.626855	0.324945	0.509053	0.000848793	0.202376	0.673481	0	0.346958	0.000402136	0.299138	0.630902	2.7972
X-23680			999923680	1.90958	2.14765e-06	4.94052e-06	2.49533	1.46133	1.67342	0.00168658	0.163945	1.66999	0	2.57338	0.000125432	0.246456	2.03607	0
2'-O-methyluridine	Pyrimidine Metabolism, Uracil containing	Nucleotide	100010896	0.534477	2.1553e-06	4.94052e-06	0.69258	0.412467	0.586309	0.00162235	0.169395	0.611431	2.33918	0.462669	0.000268092	0.211491	0.549658	0
X-12729			999912729	0.652804	2.17649e-06	4.96813e-06	0.778805	0.547188	0.676872	0.00041911	0.11063	0.582092	5.26316	0.608024	0.00132677	0.154991	0.460946	0
X-12015			999912015	0.422095	2.25116e-06	5.11706e-06	0.603457	0.295239	0.534787	0.00671385	0.230893	0.770447	0	0.285067	2.4378e-05	0.297367	0.663613	0
X-12104			999912104	0.411827	2.2796e-06	5.16013e-06	0.594934	0.285076	0.295227	0.000124807	0.318003	0.692371	0.584795	0.492018	0.00228367	0.23249	0.677242	2.0979
X-12906			999912906	0.300938	2.38549e-06	5.35519e-06	0.495615	0.18273	0.321213	0.000436659	0.322915	0.748567	0.584795	0.270402	0.00156901	0.413665	0.767267	0
pimeloylcarnitine/3-methyladipoylcarnitine (C7-DC)	Fatty Acid Metabolism (Acyl Carnitine, Dicarboxylate)	Lipid	100009407	0.637918	2.4351e-06	5.44406e-06	0.769037	0.529154	0.652562	0.00112699	0.131066	0.607834	0	0.621828	0.000633671	0.139047	0.576452	0.699301
X-17438			999917438	0.948352	2.49029e-06	5.54463e-06	0.969517	0.92765	0.939796	0.00718444	0.0230985	0.144809	0.584795	0.951036	9.93157e-05	0.0128982	0.0831425	2.0979
3-S-cysteinyl-2-methylpropanoate*	Chemical	Xenobiotics	100020488	0.57931	2.50315e-06	5.55052e-06	0.727135	0.461537	0.589275	0.00255401	0.175302	0.638226	0	0.571674	0.000298561	0.154619	0.446858	0
X-13729			999913729	0.95231	2.65583e-06	5.84138e-06	0.971933	0.933084	0.952777	0.0037256	0.016678	0.223713	28.655	0.952013	0.000221549	0.0133158	0.166075	16.0839
urate	Purine Metabolism, (Hypo)Xanthine/Inosine containing	Nucleotide	1134	0.314022	2.73766e-06	5.9888e-06	0.509566	0.193517	0.394744	0.00366773	0.319926	0.760638	0	0.224061	0.000118489	0.388606	0.649761	0
2-hydroxystearate	Fatty Acid, Monohydroxy	Lipid	1239	0.366327	2.7449e-06	5.9888e-06	0.5574	0.240753	0.412756	0.00534603	0.317691	0.753966	0	0.331664	0.000141114	0.289956	0.549876	0
3-indoxyl sulfate	Tryptophan Metabolism	Amino Acid	100000467	0.995067	2.85435e-06	6.20268e-06	0.99713	0.993009	0.99595	0.000847241	0.00121626	0.208864	0	0.992361	0.000321466	0.00213176	0.233212	0
phenylalanylhydroxyproline*	Dipeptide	Peptide	100021238	0.669592	3.15717e-06	6.8334e-06	0.792626	0.565656	0.677937	0.00111534	0.119245	0.558843	0	0.660636	0.000856081	0.124341	0.531372	0.699301
N6-carboxyethyllysine	Lysine Metabolism	Amino Acid	100001769	0.616454	3.36594e-06	7.22768e-06	0.755983	0.502677	0.660512	0.000965119	0.12566	0.352176	3.50877	0.53004	0.00063704	0.185868	0.42285	0
glutarate (C5-DC)	Fatty Acid, Dicarboxylate	Lipid	339	0.553748	3.41156e-06	7.26818e-06	0.71062	0.431507	0.666531	0.00353058	0.139055	0.54252	0.584795	0.21291	9.63341e-07	0.315757	0.348797	0
N-lactoyl leucine	Lactoyl Amino Acid	Amino Acid	100022480	0.414215	3.60436e-06	7.61918e-06	0.601391	0.285295	0.463011	0.00103603	0.234718	0.69314	0	0.334674	0.00075098	0.324782	0.705273	0
N-lactoyl valine	Lactoyl Amino Acid	Amino Acid	100022485	0.481249	3.67103e-06	7.72269e-06	0.655922	0.353092	0.511406	0.00107862	0.205126	0.675442	0	0.440428	0.000932153	0.247719	0.633036	0
X-23644			999923644	0.668859	3.68176e-06	7.72269e-06	0.793042	0.564122	0.72935	0.00474813	0.111771	0.554079	6.43275	0.586002	0.000109385	0.13814	0.354292	11.8881
N-acetylaspartate (NAA)	Alanine and Aspartate Metabolism	Amino Acid	100000787	0.361696	3.94097e-06	8.23461e-06	0.557101	0.23483	0.339022	0.00180598	0.34665	0.757046	0	0.377934	0.00065425	0.285509	0.659461	0
glutamine	Glutamate Metabolism	Amino Acid	563	0.659683	4.20087e-06	8.71065e-06	0.787577	0.552558	0.670547	0.00321763	0.135656	0.611829	0	0.651128	0.00040321	0.12127	0.477034	0
tyrosine	Tyrosine Metabolism	Amino Acid	815	0.602204	4.24125e-06	8.76095e-06	0.747492	0.485155	0.707031	0.0176745	0.146133	0.729751	0	0.487055	1.86224e-05	0.168048	0.416985	0
stearate (18:0)	Long Chain Saturated Fatty Acid	Lipid	439	0.337945	4.25794e-06	8.76211e-06	0.536618	0.212826	0.425133	0.011925	0.340188	0.804961	0	0.273199	7.42204e-05	0.327473	0.540324	0
vanillate	Food Component/Plant	Xenobiotics	100001634	0.660589	4.45783e-06	9.10448e-06	0.788573	0.553377	0.549154	5.29776e-05	0.148284	0.415129	16.9591	0.736745	0.00733985	0.113954	0.565199	22.3776
palmitate (16:0)	Long Chain Saturated Fatty Acid	Lipid	424	0.331718	4.5554e-06	9.25476e-06	0.531691	0.206956	0.385988	0.00665938	0.350831	0.794555	0	0.289895	0.000182277	0.330868	0.58132	0
lactose	Disaccharides and Oligosaccharides	Carbohydrate	393	0.701706	4.57641e-06	9.25476e-06	0.816476	0.603068	0.742696	0.00217766	0.0970577	0.553651	0	0.635948	0.000396504	0.127777	0.499256	0
(16 or 17)-methylstearate (a19:0 or i19:0)	Fatty Acid, Branched	Lipid	100002356	0.326616	4.58252e-06	9.25476e-06	0.527062	0.202401	0.370062	0.00507444	0.354742	0.787099	0	0.291891	0.000253363	0.336548	0.609862	0
O-sulfo-tyrosine	Chemical	Xenobiotics	100005384	0.348402	4.67382e-06	9.40418e-06	0.547128	0.221857	0.402674	0.0030615	0.307151	0.780095	0	0.289327	0.000365004	0.347962	0.659016	0
3-hydroxyphenylacetate sulfate	Tyrosine Metabolism	Amino Acid	100006634	0.545449	4.82235e-06	9.66386e-06	0.707286	0.420642	0.616225	0.00788136	0.182207	0.742565	0	0.47551	0.000119602	0.193236	0.386575	0
X-25109			999925109	1.61177	4.92883e-06	9.80831e-06	1.97812	1.31326	1.43705	0.0013946	0.11346	2.46033	11.6959	3.06152	3.03922e-05	0.268292	2.22215	0.699301
citraconate/glutaconate	TCA Cycle	Energy	100006438	0.55774	4.97712e-06	9.86825e-06	0.716609	0.434091	0.602093	0.0075027	0.189755	0.625881	0	0.523337	0.000183249	0.173087	0.279107	0
arachidate (20:0)	Long Chain Saturated Fatty Acid	Lipid	893	0.411798	5.01526e-06	9.90771e-06	0.602766	0.281332	0.398116	0.00174415	0.294192	0.702368	0	0.422724	0.000885031	0.258979	0.611896	0
1-methylurate	Xanthine Metabolism	Xenobiotics	100001400	0.422984	5.23322e-06	1.02418e-05	0.612498	0.292108	0.414896	0.00143064	0.275915	0.695649	0	0.430249	0.00113497	0.259127	0.621865	0
2-pyrrolidinone	Glutamate Metabolism	Amino Acid	100001081	0.296777	5.24091e-06	1.02418e-05	0.500544	0.175962	0.394919	0.00772302	0.348759	0.816265	0	0.198469	9.33478e-05	0.413876	0.71151	0
3-(4-hydroxyphenyl)propionate	Benzoate Metabolism	Xenobiotics	100002914	0.265789	5.43418e-06	1.05814e-05	0.470514	0.150142	0.359756	0.00823704	0.386924	0.835791	0	0.178757	0.000101379	0.442914	0.668707	0.699301
4-acetamidobutanoate	Polyamine Metabolism	Amino Acid	1113	0.323993	5.5267e-06	1.07231e-05	0.526828	0.199252	0.393966	0.00505312	0.332245	0.798906	0	0.253282	0.000230108	0.372818	0.718796	0
homocitrate	TCA Cycle	Energy	100002554	0.548952	5.63808e-06	1.09003e-05	0.7112	0.423718	0.514744	0.00144791	0.208509	0.65661	0.584795	0.573163	0.00111712	0.170772	0.523251	3.4965
decadienedioic acid (C10:2-DC)**	Fatty Acid, Dicarboxylate	Lipid	100021711	0.603892	6.16827e-06	1.1883e-05	0.751499	0.485277	0.629268	0.00250068	0.153212	0.643014	0	0.57647	0.000715389	0.162794	0.540206	0.699301
X-25247			999925247	0.719402	6.22739e-06	1.19545e-05	0.829874	0.623636	0.747913	0.00125186	0.0900177	0.445011	14.0351	0.668101	0.00116435	0.124194	0.432423	0.699301
2-keto-3-deoxy-gluconate	Food Component/Plant	Xenobiotics	100005946	2.63276	6.25889e-06	1.19727e-05	4.00695	1.72986	2.88326	0.000782536	0.315258	1.5667	0	2.43508	0.00231716	0.292156	1.48224	1.3986
citrulline	Urea cycle; Arginine and Proline Metabolism	Amino Acid	391	0.620084	6.43143e-06	1.22596e-05	0.763157	0.503833	0.735446	0.0338414	0.144809	0.731876	0	0.509533	1.42257e-05	0.155347	0.406742	0
adipoylcarnitine (C6-DC)	Fatty Acid Metabolism (Acyl Carnitine, Dicarboxylate)	Lipid	100006614	0.743323	6.47189e-06	1.22936e-05	0.845584	0.653428	0.753699	0.000781485	0.0841735	0.238905	0.584795	0.72735	0.00251694	0.105368	0.250978	0
X-10458			999910458	0.431593	6.93825e-06	1.31335e-05	0.622548	0.299209	0.569348	0.00755029	0.210838	0.694289	18.1287	0.156119	4.27848e-06	0.403957	0.350867	23.0769
N2,N6-diacetyllysine	Lysine Metabolism	Amino Acid	100006124	0.602398	7.2379e-06	1.36059e-05	0.751695	0.482753	0.617079	0.002696	0.160897	0.618615	0	0.58846	0.0008309	0.158648	0.549288	0
5-(galactosylhydroxy)-lysine	Lysine Metabolism	Amino Acid	100002462	0.412082	7.28178e-06	1.36412e-05	0.607054	0.279731	0.524582	0.00788589	0.24282	0.75478	0	0.256527	6.37744e-05	0.340267	0.630728	0
pseudouridine	Pyrimidine Metabolism, Uracil containing	Nucleotide	821	0.254598	7.36006e-06	1.37405e-05	0.463036	0.13999	0.308179	0.00425722	0.411788	0.830131	0	0.201744	0.000428462	0.454514	0.714805	0
glycerophosphoinositol*	Phospholipid Metabolism	Lipid	100001621	0.445027	8.17736e-06	1.5214e-05	0.635166	0.311807	0.562107	0.00499631	0.205204	0.725588	4.09357	0.192169	2.24608e-05	0.389104	0.588297	0.699301
pyridoxate	Vitamin B6 Metabolism	Cofactors and Vitamins	100001121	0.328528	8.32108e-06	1.54285e-05	0.536008	0.20136	0.310759	0.000951522	0.353682	0.759999	0	0.347212	0.00271113	0.352756	0.697615	0
N-acetyl-2-aminooctanoate*	Fatty Acid, Amino	Lipid	100020204	0.686393	8.38469e-06	1.54936e-05	0.809972	0.581668	0.735019	0.00743621	0.115016	0.662725	0	0.63354	0.0002447	0.124445	0.298805	0
3-hydroxysebacate	Fatty Acid, Monohydroxy	Lipid	100001145	0.929139	8.47979e-06	1.56162e-05	0.95969	0.899562	0.875965	0.00063065	0.0387438	0.11376	0	0.941361	0.000925968	0.0182446	0.160508	0
X-22152			999922152	2.00984	8.66216e-06	1.58982e-05	2.73365	1.47768	2.19714	0.00135604	0.245692	1.5554	12.8655	1.89014	0.00179971	0.203961	1.54088	15.3846
hexanoylglutamine	Fatty Acid Metabolism (Acyl Glutamine)	Lipid	100001733	0.846596	9.23399e-06	1.67776e-05	0.911261	0.78652	0.891419	0.00503144	0.0409768	0.370909	0	0.645788	3.18829e-06	0.0938721	0.233899	0
X-15461			999915461	0.935532	9.30815e-06	1.6856e-05	0.963509	0.908368	0.946646	0.000735502	0.0162411	0.226682	15.7895	0.871679	0.000547928	0.039736	0.0687269	0
choline	Phospholipid Metabolism	Lipid	1256	0.576585	9.37413e-06	1.69191e-05	0.735593	0.451949	0.616274	0.00592124	0.175888	0.668651	0	0.539577	0.000441752	0.175585	0.582651	0
indoleacetate	Tryptophan Metabolism	Amino Acid	100001034	0.854776	9.5481e-06	1.7176e-05	0.916268	0.797412	0.812558	0.000140186	0.0545106	0.350685	7.60234	0.887085	0.0102208	0.046652	0.344175	6.99301
formiminoglutamate	Histidine Metabolism	Amino Acid	100002500	2.53073	9.78891e-06	1.74934e-05	3.81932	1.6769	1.88707	0.00497282	0.226085	1.48961	0	15.9869	9.9828e-07	0.566595	2.53318	0
pro-hydroxy-pro	Urea cycle; Arginine and Proline Metabolism	Amino Acid	100001167	0.475312	1.01874e-05	1.80864e-05	0.66136	0.341601	0.490432	0.00730141	0.265571	0.74394	0	0.465379	0.000452482	0.218081	0.610783	0
3-acetylphenol sulfate	Chemical	Xenobiotics	100004326	0.607843	1.03285e-05	1.82773e-05	0.758365	0.487197	0.446402	0.000291759	0.222645	0.602508	20.4678	0.676361	0.00282897	0.130965	0.531259	4.1958
succinoyltaurine	Methionine, Cysteine, SAM and Taurine Metabolism	Amino Acid	100021220	0.742341	1.06694e-05	1.87583e-05	0.847621	0.650138	0.768614	0.00163251	0.0835439	0.453432	0	0.694698	0.00159215	0.115375	0.541644	0
5-methylthioribose**	Methionine, Cysteine, SAM and Taurine Metabolism	Amino Acid	100002103	0.380169	1.08145e-05	1.89521e-05	0.584878	0.247108	0.340173	0.000522998	0.310867	0.734883	0	0.424848	0.00588324	0.310804	0.728569	0
stachydrine	Food Component/Plant	Xenobiotics	100001296	0.6672	1.08755e-05	1.89977e-05	0.799022	0.557126	0.748284	0.00329852	0.0986821	0.548409	0	0.311814	4.52979e-06	0.25414	0.333946	0
X-10457			999910457	0.477987	1.09458e-05	1.90592e-05	0.664197	0.343981	0.545581	0.00312407	0.205026	0.658654	14.0351	0.365284	0.000571186	0.292336	0.653851	5.59441
fucose	Aminosugar Metabolism	Carbohydrate	918	0.79363	1.19261e-05	2.06998e-05	0.880132	0.715629	0.78206	0.00463062	0.0868126	0.377202	0	0.800495	0.000817029	0.0664856	0.529458	0
1-methylnicotinamide	Nicotinate and Nicotinamide Metabolism	Cofactors and Vitamins	55	0.266862	1.2404e-05	2.14608e-05	0.48259	0.147569	0.427912	0.0240643	0.376241	0.852079	0	0.112976	1.7421e-05	0.507629	0.62699	0
X-18887			999918887	0.49814	1.26284e-05	2.17797e-05	0.681085	0.364336	0.475797	0.00427047	0.259939	0.736766	0.584795	0.512165	0.000935631	0.202196	0.613678	0
adenosine 3',5'-cyclic monophosphate (cAMP)	Purine Metabolism, Adenine containing	Nucleotide	207	0.439679	1.26854e-05	2.18088e-05	0.635854	0.304028	0.471373	0.00369974	0.259107	0.730541	1.16959	0.406776	0.00102356	0.273904	0.690307	0
argininate*	Urea cycle; Arginine and Proline Metabolism	Amino Acid	100002769	0.457715	1.27968e-05	2.18833e-05	0.650197	0.322215	0.525879	0.00239481	0.211665	0.734404	0	0.322573	0.0007603	0.336048	0.676445	0
X-23647			999923647	0.589407	1.28093e-05	2.18833e-05	0.747382	0.464824	0.510373	0.00611211	0.245326	0.725686	3.50877	0.617425	0.000538533	0.139331	0.552044	0
(14 or 15)-methylpalmitate (a17:0 or i17:0)	Fatty Acid, Branched	Lipid	100002945	0.348055	1.28581e-05	2.18977e-05	0.559209	0.216632	0.409165	0.00776159	0.335667	0.782141	0.584795	0.292222	0.000423165	0.348985	0.600255	0
N-acetylcysteine	Methionine, Cysteine, SAM and Taurine Metabolism	Amino Acid	1107	1.81433	1.32612e-05	2.25136e-05	2.37208	1.38772	1.92935	0.00103123	0.200247	1.66441	3.50877	1.7194	0.00379679	0.187238	1.91743	3.4965
N-acetylglutamine	Glutamate Metabolism	Amino Acid	100001253	0.565105	1.36241e-05	2.30577e-05	0.730829	0.43696	0.639749	0.00632843	0.163603	0.709788	0	0.451847	0.000298699	0.219667	0.575438	0
X-25454			999925454	0.395653	1.37802e-05	2.32495e-05	0.600983	0.260475	0.496882	0.00630951	0.256074	0.784942	0.584795	0.236165	0.000180514	0.385391	0.692469	0
methylmalonate (MMA)	Fatty Acid Metabolism (also BCAA Metabolism)	Lipid	418	0.541782	1.47255e-05	2.4691e-05	0.714877	0.410598	0.428786	0.00019356	0.227189	0.637234	0	0.628258	0.0101336	0.180771	0.598823	8.39161
beta-citrylglutamate	Glutamate Metabolism	Amino Acid	100003271	0.512773	1.54943e-05	2.59001e-05	0.694199	0.378762	0.535596	0.00231077	0.204909	0.700754	0.584795	0.484133	0.00205943	0.235401	0.619249	0
X-22162			999922162	0.397538	1.55646e-05	2.59286e-05	0.60411	0.261602	0.43309	0.00894495	0.320107	0.77926	0	0.371165	0.000542883	0.286559	0.657491	0
X-24456			999924456	1.2176	1.56162e-05	2.59286e-05	1.33137	1.11355	1.18476	0.000582165	0.0492871	2.37798	1.16959	1.43082	0.00277042	0.119729	4.17571	0.699301
1,3,7-trimethylurate	Xanthine Metabolism	Xenobiotics	100001397	0.648621	1.56545e-05	2.59286e-05	0.789413	0.532939	0.732872	0.0216966	0.13538	0.635522	1.16959	0.559323	9.73781e-05	0.149095	0.462454	2.7972
phenylacetylglutamine	Acetylated Peptides	Peptide	100001417	0.726522	1.6938e-05	2.79691e-05	0.84036	0.628105	0.729887	0.00608195	0.114775	0.566734	0	0.724108	0.000919604	0.0974085	0.334501	0
2-butenoylglycine	Fatty Acid Metabolism (Acyl Glycine)	Lipid	100016110	0.645156	1.86693e-05	3.04242e-05	0.788535	0.527847	0.556802	0.00124807	0.181415	0.370922	24.5614	0.69114	0.00289916	0.124038	0.34656	18.1818
2-aminophenol sulfate	Food Component/Plant	Xenobiotics	100004322	0.464746	1.87048e-05	3.04242e-05	0.66011	0.327202	0.606673	0.0160078	0.20748	0.759147	0.584795	0.213646	1.32381e-05	0.354313	0.449997	0
glycerophosphoethanolamine	Phospholipid Metabolism	Lipid	100001620	0.517402	1.90448e-05	3.08848e-05	0.69985	0.382518	0.679004	0.0579183	0.204147	0.787397	4.09357	0.360949	1.44589e-05	0.234971	0.416974	2.0979
3-hydroxyindolin-2-one sulfate	Food Component/Plant	Xenobiotics	100006103	0.957709	1.92102e-05	3.10602e-05	0.976876	0.938917	0.96186	0.00294014	0.0130759	0.197894	12.2807	0.95157	0.00184884	0.0159443	0.225739	9.79021
X-16124			999916124	1.63265	1.94507e-05	3.13559e-05	2.04451	1.30377	1.39239	0.0624929	0.177703	1.36962	17.5439	1.82967	5.85458e-05	0.150335	2.21009	7.69231
glucuronide of C10H18O2 (12)*	Partially Characterized Molecules	Partially Characterized Molecules	100020019	0.716269	1.9622e-05	3.15384e-05	0.834854	0.614528	0.762292	0.00993226	0.105278	0.580533	18.7135	0.663517	0.000439016	0.116685	0.441741	16.7832
maleate	Fatty Acid, Dicarboxylate	Lipid	100000707	0.563373	1.9776e-05	3.16281e-05	0.733251	0.432853	0.332595	6.31831e-05	0.275167	0.619142	0	0.664656	0.00803809	0.154118	0.585178	0
5-hydroxylysine	Lysine Metabolism	Amino Acid	100000054	0.541719	1.97943e-05	3.16281e-05	0.717884	0.408784	0.577175	0.00969447	0.212489	0.733517	0	0.513565	0.000630823	0.194961	0.623321	0
methylurea	Urea cycle; Arginine and Proline Metabolism	Amino Acid	100001401	0.609317	2.03146e-05	3.22697e-05	0.765246	0.48516	0.710167	0.00889595	0.13083	0.5356	0	0.342903	2.41449e-05	0.253468	0.352654	6.29371
nicotinamide riboside	Nicotinate and Nicotinamide Metabolism	Cofactors and Vitamins	100001310	0.428712	2.08721e-05	3.30586e-05	0.633265	0.290232	0.402209	0.00198271	0.294484	0.765898	1.75439	0.452348	0.00330855	0.27006	0.629451	3.4965
X-26062			999926062	0.659837	2.35249e-05	3.69373e-05	0.800074	0.544181	0.747174	0.00856258	0.110861	0.313005	2.33918	0.417281	4.02335e-05	0.212851	0.275448	6.99301
X-24406			999924406	0.49452	2.47365e-05	3.87276e-05	0.685984	0.356496	0.50305	0.0035169	0.235416	0.697567	12.8655	0.486032	0.00231983	0.236869	0.6004	9.09091
N-formylanthranilic acid	Tryptophan Metabolism	Amino Acid	100004561	0.826219	2.50611e-05	3.90391e-05	0.902927	0.756027	0.860838	0.00159363	0.0474644	0.191512	5.84795	0.543381	5.7729e-05	0.151656	0.362637	2.7972
hydantoin-5-propionate	Histidine Metabolism	Amino Acid	100002514	2.6314	2.50792e-05	3.90391e-05	4.12681	1.67787	1.94261	0.0133257	0.268302	1.21966	0	6.03446	5.09715e-05	0.4437	1.63779	2.0979
N6-carboxymethyllysine	Advanced Glycation End-product	Carbohydrate	100001768	0.854816	2.59516e-05	4.02817e-05	0.919638	0.794563	0.889847	0.00370395	0.040211	0.212653	0	0.667716	5.11901e-05	0.0997234	0.104281	0
threonine	Glycine, Serine and Threonine Metabolism	Amino Acid	564	0.72032	2.81868e-05	4.36266e-05	0.839863	0.617792	0.711481	0.00611222	0.124159	0.693113	0	0.726226	0.00153522	0.100978	0.517024	0
X-23659			999923659	0.580695	2.83613e-05	4.3772e-05	0.748972	0.450226	0.488908	6.71551e-05	0.179517	0.560835	0	0.701308	0.0591395	0.188012	0.787216	1.3986
alpha-ketoglutaramate*	Glutamate Metabolism	Amino Acid	100002397	0.507499	2.84736e-05	4.38208e-05	0.697232	0.369396	0.60741	0.0118384	0.198079	0.714502	4.09357	0.352729	0.000217722	0.281826	0.646286	0
dehydroascorbate	Ascorbate and Aldarate Metabolism	Cofactors and Vitamins	301	0.798771	3.08505e-05	4.72367e-05	0.887804	0.718666	0.850601	0.00459112	0.0570887	0.366072	6.43275	0.475241	5.77912e-06	0.164068	0.220786	2.7972
N6-succinyladenosine	Purine Metabolism, Adenine containing	Nucleotide	100001664	0.44832	3.08671e-05	4.72367e-05	0.653832	0.307405	0.45787	0.00246198	0.257984	0.730503	0	0.4366	0.00416579	0.28923	0.67182	0.699301
indoleacetylglutamine	Tryptophan Metabolism	Amino Acid	100001731	0.781559	3.14939e-05	4.80606e-05	0.877735	0.695921	0.742852	0.0015465	0.0938964	0.56136	0	0.808213	0.00525677	0.0762952	0.477083	0
1-methyl-5-imidazolelactate	Histidine Metabolism	Amino Acid	100021478	0.551646	3.19693e-05	4.86495e-05	0.73014	0.416787	0.676981	0.0178609	0.164709	0.675153	1.16959	0.29447	2.24456e-05	0.288408	0.429095	2.7972
proline	Urea cycle; Arginine and Proline Metabolism	Amino Acid	480	0.633921	3.42191e-05	5.16391e-05	0.786464	0.510965	0.735057	0.0385016	0.148737	0.683331	0	0.53013	0.000103495	0.16347	0.483913	0
C-glycosyltryptophan	Tryptophan Metabolism	Amino Acid	100006379	0.319943	3.43802e-05	5.17385e-05	0.548593	0.186593	0.399977	0.00662614	0.337504	0.820764	0	0.205619	0.000867284	0.474941	0.739397	0
N-acetyl-aspartyl-glutamate (NAAG)	Glutamate Metabolism	Amino Acid	100001612	0.46975	3.4723e-05	5.19793e-05	0.671754	0.328491	0.565769	0.013451	0.230445	0.734732	0.584795	0.343552	0.000350666	0.298885	0.665279	0
2-hydroxyglutarate	Fatty Acid, Dicarboxylate	Lipid	100002070	0.700048	3.47316e-05	5.19793e-05	0.828796	0.591299	0.777408	0.0171399	0.10563	0.676517	0	0.568557	0.000148066	0.148817	0.450214	0
saccharopine	Lysine Metabolism	Amino Acid	392	0.538328	3.49572e-05	5.2136e-05	0.721807	0.401489	0.623154	0.00641788	0.173524	0.644196	6.43275	0.352114	0.000413046	0.29556	0.339756	0
2-hydroxyarachidate*	Fatty Acid, Monohydroxy	Lipid	100019892	0.684704	3.50567e-05	5.2136e-05	0.819256	0.57225	0.726316	0.00940536	0.123133	0.588573	0.584795	0.636573	0.000966391	0.13686	0.384582	0.699301
xylose	Pentose Metabolism	Carbohydrate	826	0.589723	3.51521e-05	5.2136e-05	0.757357	0.459193	0.630246	0.00202277	0.149551	0.587938	21.0526	0.493401	0.00393126	0.244981	0.617447	8.39161
vanillylmandelate (VMA)	Tyrosine Metabolism	Amino Acid	1111	0.453502	3.52201e-05	5.2136e-05	0.659612	0.311796	0.565149	0.0291545	0.261607	0.80583	0	0.352446	0.000195583	0.279988	0.640327	0
X-26097			999926097	1.22145	3.62958e-05	5.35823e-05	1.3431	1.11083	1.18392	0.00121477	0.0521838	2.07232	0	1.48333	0.0024577	0.130193	3.88468	0.699301
gamma-glutamylisoleucine*	Gamma-glutamyl Amino Acid	Peptide	100001485	0.432761	3.6441e-05	5.36509e-05	0.644046	0.29079	0.41291	0.00102696	0.269424	0.702967	0	0.460192	0.0118037	0.30823	0.722367	0
X-12007			999912007	0.803782	3.79075e-05	5.5509e-05	0.891799	0.724451	0.808245	0.00606665	0.0775793	0.177187	1.16959	0.799891	0.00210856	0.0726232	0.24639	1.3986
N2,N5-diacetylornithine	Urea cycle; Arginine and Proline Metabolism	Amino Acid	100004575	0.69587	3.85228e-05	5.62585e-05	0.827009	0.585525	0.761592	0.0149863	0.111951	0.734229	0	0.600909	0.000359626	0.142742	0.412708	0
X-12411			999912411	0.654612	4.06253e-05	5.90117e-05	0.801434	0.534688	0.762208	0.0174132	0.114193	0.487823	5.26316	0.331131	4.79613e-06	0.241661	0.313084	0
vanillic acid glycine	Food Component/Plant	Xenobiotics	100021363	0.736981	4.4015e-05	6.32449e-05	0.853189	0.636601	0.848543	0.059815	0.087259	0.571023	1.16959	0.500536	1.68959e-06	0.144562	0.307708	3.4965
4-hydroxyglutamate	Glutamate Metabolism	Amino Acid	100002544	0.731079	4.41216e-05	6.32449e-05	0.849644	0.629058	0.725883	0.00548378	0.115358	0.610199	0.584795	0.735219	0.00273013	0.102646	0.469574	1.3986
3-hydroxybutyrate (BHBA)	Ketone Bodies	Lipid	254	0.867641	4.50044e-05	6.43405e-05	0.928879	0.81044	0.898742	0.00330982	0.0363448	0.320611	4.67836	0.589065	1.12724e-05	0.120518	0.102833	0.699301
phenylacetylalanine	Acetylated Peptides	Peptide	100009240	0.64648	4.59111e-05	6.54644e-05	0.797373	0.524142	0.73283	0.0155237	0.128451	0.660611	2.33918	0.486276	0.000195871	0.193588	0.378155	5.59441
3-ureidoisobutyrate	Pyrimidine Metabolism, Uracil containing	Nucleotide	100001531	0.529789	4.62647e-05	6.56398e-05	0.719189	0.390268	0.654749	0.0298403	0.194965	0.732195	0	0.363712	9.91836e-05	0.259826	0.500221	0
glucuronide of C8H16O2 (2)*	Partially Characterized Molecules	Partially Characterized Molecules	100020099	0.943531	4.62758e-05	6.56398e-05	0.97029	0.91751	0.958396	0.0116116	0.016838	0.110128	2.33918	0.906699	0.000267856	0.0268742	0.103882	0
N3-methyluridine	Pyrimidine Metabolism, Uracil containing	Nucleotide	100001424	0.394804	4.76303e-05	6.73853e-05	0.617867	0.252272	0.313536	0.00160041	0.367523	0.776646	1.75439	0.456528	0.00720151	0.291773	0.71538	15.3846
N-acetylthreonine	Glycine, Serine and Threonine Metabolism	Amino Acid	100001274	0.3253	4.87636e-05	6.88094e-05	0.559298	0.189201	0.342813	0.00612445	0.39057	0.823156	0	0.308604	0.00267275	0.391499	0.708789	0
7-methylurate	Xanthine Metabolism	Xenobiotics	100002241	0.81071	4.89846e-05	6.89422e-05	0.897132	0.732614	0.821487	0.012365	0.078607	0.45649	12.8655	0.802601	0.00134557	0.0685877	0.518542	3.4965
(2-butoxyethoxy)acetic acid	Chemical	Xenobiotics	100021457	0.615818	4.9199e-05	6.90169e-05	0.778232	0.487298	0.693871	0.00446204	0.128528	0.616013	0.584795	0.289629	0.000125729	0.323145	0.347024	1.3986
2-hydroxybehenate	Fatty Acid, Monohydroxy	Lipid	100015637	0.641337	4.93257e-05	6.90169e-05	0.794773	0.517523	0.727385	0.012313	0.127165	0.649863	0	0.447625	0.000183925	0.214912	0.417141	0
3-hydroxyhexanoylcarnitine (1)	Fatty Acid Metabolism (Acyl Carnitine, Hydroxy)	Lipid	100020825	0.753405	4.94188e-05	6.90169e-05	0.863807	0.657112	0.761829	0.00585224	0.0987075	0.40259	4.09357	0.745086	0.00285109	0.0986326	0.368881	7.69231
retinol (vitamin A)	Vitamin A Metabolism	Cofactors and Vitamins	498	0.680243	5.23977e-05	7.28029e-05	0.819882	0.564386	0.728053	0.0108968	0.124659	0.638493	28.655	0.61838	0.00113645	0.147694	0.560715	20.2797
dimethylglycine	Glycine, Serine and Threonine Metabolism	Amino Acid	806	0.549635	5.29685e-05	7.34082e-05	0.734697	0.411188	0.720269	0.0624279	0.176107	0.779099	0	0.28634	4.81675e-06	0.273492	0.519098	0
leucylhydroxyproline*	Dipeptide Derivative	Peptide	100021261	0.734677	5.34185e-05	7.38435e-05	0.853211	0.632612	0.771694	0.00608785	0.0944829	0.575454	0	0.66993	0.00196995	0.12944	0.549246	0
gamma-CEHC sulfate	Tocopherol Metabolism	Cofactors and Vitamins	100020480	1.79834	5.99926e-05	8.20956e-05	2.39528	1.35016	1.53397	0.0050396	0.152562	1.65443	0	10.9009	3.29926e-06	0.513593	5.83837	0
thioproline	Chemical	Xenobiotics	100009232	1.23895	6.12545e-05	8.36118e-05	1.37581	1.1157	1.18909	0.0016998	0.055187	3.16333	0.584795	2.31562	9.65346e-05	0.215349	5.60205	0
hydroxymethylpyrimidine	Thiamine Metabolism	Cofactors and Vitamins	100003365	0.831706	6.20799e-05	8.45261e-05	0.910201	0.759981	0.869574	0.00566399	0.0505133	0.329823	4.09357	0.669414	0.000320127	0.111535	0.20919	14.6853
X-18838			999918838	0.667629	6.35613e-05	8.63268e-05	0.813821	0.547699	0.732433	0.00863617	0.118571	0.703945	7.60234	0.522344	0.000764955	0.192985	0.557522	0.699301
4-ureidobutyrate	Pyrimidine Metabolism, Uracil containing	Nucleotide	100000718	0.376401	6.51812e-05	8.83062e-05	0.608039	0.233008	0.601069	0.0813341	0.292052	0.828025	1.16959	0.124998	3.49165e-06	0.448203	0.573276	0
X-24328			999924328	0.580047	6.57119e-05	8.88036e-05	0.757909	0.443926	0.562314	0.00424189	0.201321	0.698469	1.16959	0.595558	0.00523264	0.185599	0.724617	1.3986
beta-hydroxyisovalerate	Leucine, Isoleucine and Valine Metabolism	Amino Acid	1442	0.520574	6.69864e-05	9.00779e-05	0.717572	0.377659	0.566194	0.00439865	0.199722	0.750248	0	0.438195	0.00391598	0.286008	0.582739	0
N-carbamoylalanine	Alanine and Aspartate Metabolism	Amino Acid	100006369	0.493895	6.86485e-05	9.2085e-05	0.698989	0.348979	0.677219	0.0902744	0.23009	0.806577	14.0351	0.311733	2.71959e-05	0.277807	0.480044	29.3706
N-acetylglycine	Glycine, Serine and Threonine Metabolism	Amino Acid	100001006	0.601057	6.94721e-05	9.29602e-05	0.772399	0.467724	0.688598	0.0148394	0.153143	0.724004	3.50877	0.438816	0.000406529	0.232952	0.525633	4.1958
3-hydroxybutyroylglycine**	Fatty Acid Metabolism (Acyl Glycine)	Lipid	100020211	0.765993	7.01132e-05	9.33581e-05	0.873569	0.671664	0.661613	0.000505801	0.118779	0.496903	1.16959	0.82031	0.0147503	0.0812288	0.524226	0
X-22143			999922143	0.497197	7.05655e-05	9.37308e-05	0.701755	0.352266	0.635478	0.0279586	0.206281	0.801141	0	0.259118	5.88779e-05	0.336167	0.689828	0
X-21410			999921410	0.766664	7.35889e-05	9.75083e-05	0.874291	0.672287	0.781985	0.00384149	0.085067	0.587173	0	0.742231	0.00616422	0.108837	0.541815	0
1-methylhistidine	Histidine Metabolism	Amino Acid	100001051	0.363017	7.44943e-05	9.84678e-05	0.599317	0.219886	0.493536	0.0194422	0.302172	0.830042	0	0.166984	0.000195148	0.480471	0.704099	0
X-22148			999922148	1.62027	7.61444e-05	0.000100162	2.05788	1.27572	1.55733	0.0039062	0.15351	1.83744	0.584795	1.73407	0.00615101	0.20093	1.59778	0
2,3-dihydroxy-2-methylbutyrate	Leucine, Isoleucine and Valine Metabolism	Amino Acid	100010869	0.722646	7.78007e-05	0.000102074	0.848998	0.615098	0.788349	0.0116259	0.0942472	0.540744	0	0.547789	0.000344664	0.168157	0.489351	0
suberoylcarnitine (C8-DC)	Fatty Acid Metabolism (Acyl Carnitine, Dicarboxylate)	Lipid	100006627	0.871342	7.7974e-05	0.000102074	0.932959	0.813794	0.897587	0.00784503	0.0406388	0.237911	0	0.802195	0.00115733	0.0678333	0.283661	0
X-21796			999921796	0.380871	8.09839e-05	0.000105759	0.615522	0.235675	0.58015	0.090235	0.32138	0.863498	0	0.212642	4.2544e-05	0.378223	0.645419	0.699301
X-25955			999925955	0.648509	8.24966e-05	0.000107476	0.804544	0.522737	0.733311	0.0151897	0.127762	0.604765	5.84795	0.456022	0.000282614	0.216269	0.529015	0.699301
N-acetylneuraminate	Aminosugar Metabolism	Carbohydrate	1162	0.467036	8.56513e-05	0.000111319	0.682865	0.319423	0.395482	0.000930578	0.280196	0.777388	0	0.544031	0.0233277	0.268405	0.733805	0
N1-methylguanosine	Purine Metabolism, Guanine containing	Nucleotide	100001122	0.638349	8.64675e-05	0.000111882	0.798702	0.510189	0.581204	0.00138498	0.169698	0.612463	0.584795	0.690118	0.0165355	0.15474	0.639413	0
N-acetyl-cadaverine	Lysine Metabolism	Amino Acid	100002249	0.965406	8.67018e-05	0.000111882	0.982528	0.948582	0.970078	0.00753022	0.0113675	0.375159	1.16959	0.957746	0.00310913	0.0146014	0.120205	0
glucuronide of C12H20O3 (3)*	Partially Characterized Molecules	Partially Characterized Molecules	100020093	0.74617	9.07668e-05	0.00011685	0.864002	0.644408	0.754235	0.00433198	0.098864	0.600367	4.67836	0.7355	0.00725716	0.114423	0.549884	2.7972
X-24354			999924354	2.08648	9.15233e-05	0.000117545	3.01608	1.44339	1.86537	0.0139623	0.25362	1.44829	29.2398	2.39196	0.00184859	0.280103	2.03568	25.8741
X-24519			999924519	0.798452	9.34215e-05	0.000119371	0.893892	0.713202	0.797056	0.0255286	0.101567	0.596005	8.77193	0.799115	0.00134627	0.0699486	0.348928	0.699301
X-12718			999912718	0.972645	9.36518e-05	0.000119371	0.986275	0.959203	0.978825	0.00925798	0.00822415	0.267614	29.2398	0.95478	0.00100546	0.0140696	0.22509	18.8811
androstenediol (3alpha, 17alpha) monosulfate (2)	Androgenic Steroids	Lipid	100002026	0.718284	9.38243e-05	0.000119371	0.848015	0.608399	0.794032	0.0151369	0.0949457	0.524442	22.807	0.485657	0.000118004	0.187586	0.443219	7.69231
3-hydroxymyristate	Fatty Acid, Monohydroxy	Lipid	100000882	0.55051	9.60425e-05	0.000121908	0.743074	0.407848	0.6664	0.0288005	0.185648	0.764634	0	0.367127	0.000210142	0.270348	0.473106	0
3-(3-amino-3-carboxypropyl)uridine*	Pyrimidine Metabolism, Uracil containing	Nucleotide	100001426	0.323457	9.68079e-05	0.000122593	0.570504	0.18339	0.411707	0.0146081	0.363415	0.851563	0	0.212712	0.00123243	0.479012	0.750122	0
betaine	Glycine, Serine and Threonine Metabolism	Amino Acid	799	0.503036	9.71953e-05	0.000122761	0.710655	0.356073	0.607258	0.0421043	0.245414	0.801107	0	0.411541	0.000458896	0.253405	0.613955	0
tryptophan betaine	Tryptophan Metabolism	Amino Acid	100001743	0.796753	9.73925e-05	0.000122761	0.893207	0.710715	0.835785	0.00833759	0.0679978	0.334838	1.16959	0.697679	0.00148648	0.113302	0.402409	2.0979
X-21788			999921788	0.416999	9.83095e-05	0.00012363	0.647585	0.268518	0.460244	0.0236153	0.342857	0.824298	0	0.387198	0.00141105	0.297214	0.660684	0
N-acetylserine	Glycine, Serine and Threonine Metabolism	Amino Acid	100001851	0.416702	9.94786e-05	0.000124812	0.647566	0.268144	0.499216	0.0143585	0.28377	0.813959	0	0.307051	0.00137167	0.368919	0.665893	0
11-ketoetiocholanolone glucuronide	Androgenic Steroids	Lipid	100005402	0.743512	0.000100414	0.000125695	0.863269	0.640369	0.8657	0.130652	0.0954111	0.703494	14.0351	0.568779	8.31157e-06	0.126601	0.396342	9.79021
phosphate	Oxidative Phosphorylation	Energy	461	0.723717	0.000106713	0.000132967	0.852319	0.614519	0.808118	0.0293478	0.0977827	0.657791	0	0.538425	0.000110307	0.160111	0.448154	0
abscisate	Food Component/Plant	Xenobiotics	100000879	1.55461	0.000110048	0.000136809	1.94417	1.2431	1.2985	0.0443305	0.129895	1.61977	11.6959	2.8544	1.10819e-05	0.238654	5.13376	6.99301
hydroxyasparagine**	Alanine and Aspartate Metabolism	Amino Acid	100020205	0.379231	0.00011257	0.000139624	0.62033	0.231838	0.497433	0.0329711	0.327463	0.849628	0	0.25752	0.000523022	0.391116	0.720478	0
isoputreanine	Polyamine Metabolism	Amino Acid	100003262	0.429013	0.000113785	0.00014081	0.659371	0.279133	0.587535	0.0292937	0.244009	0.819192	0	0.114565	1.46965e-05	0.500004	0.636868	0
hexanoylglycine	Fatty Acid Metabolism (Acyl Glycine)	Lipid	100001527	0.803168	0.000119798	0.000147579	0.898072	0.718292	0.855649	0.00903965	0.0597174	0.500363	2.33918	0.42167	5.83738e-06	0.190533	0.400766	0.699301
3-hydroxypyridine sulfate	Chemical	Xenobiotics	100006098	0.759079	0.000123786	0.000152126	0.873802	0.659418	0.81483	0.0156671	0.0847379	0.524021	0	0.633646	0.000743786	0.135273	0.496636	0
orotidine	Pyrimidine Metabolism, Orotate containing	Nucleotide	100001416	0.370641	0.000124049	0.000152126	0.615288	0.223269	0.630754	0.149417	0.319673	0.892771	0	0.135417	5.49423e-06	0.439914	0.631846	0
delta-CEHC sulfate	Tocopherol Metabolism	Cofactors and Vitamins	100020484	1.75035	0.000131386	0.00016076	2.33206	1.31373	1.47029	0.0131175	0.155391	1.52671	0	6.93933	9.18631e-06	0.436751	5.19661	0
3-hydroxy-3-methylglutarate	Mevalonate Metabolism	Lipid	112	0.404981	0.00013299	0.000162046	0.643883	0.25472	0.418334	0.00828798	0.33009	0.82629	0	0.391341	0.00568156	0.339228	0.689896	0
N-acetylproline	Urea cycle; Arginine and Proline Metabolism	Amino Acid	100001334	2.72446	0.000133034	0.000162046	4.55585	1.62927	1.72552	0.0920718	0.323839	1.15276	1.75439	6.51362	2.8045e-05	0.44736	1.69168	0
2-piperidinone	Food Component/Plant	Xenobiotics	100004295	0.807277	0.000133784	0.000162596	0.901021	0.723285	0.820739	0.00294004	0.066427	0.434364	5.84795	0.774926	0.0146449	0.104459	0.178981	4.8951
trigonelline (N'-methylnicotinate)	Nicotinate and Nicotinamide Metabolism	Cofactors and Vitamins	100001092	0.371864	0.000136678	0.000165743	0.618233	0.223675	0.582213	0.0885863	0.317645	0.85161	0	0.151689	2.69231e-05	0.449239	0.591984	0
imidazole lactate	Histidine Metabolism	Amino Acid	100000263	0.768141	0.000144675	0.000175049	0.880091	0.670432	0.817157	0.0121587	0.0805281	0.631206	0	0.642324	0.00122713	0.136941	0.364073	0
nicotinamide N-oxide	Nicotinate and Nicotinamide Metabolism	Cofactors and Vitamins	100002763	0.878846	0.00014536	0.000175487	0.939399	0.822196	0.860803	0.00257304	0.0497208	0.20246	8.77193	0.894997	0.0172543	0.046587	0.240556	3.4965
2-methylcitrate	TCA Cycle	Energy	90	0.510687	0.000149333	0.000179884	0.722759	0.360841	0.467751	0.00997107	0.294865	0.779244	0.584795	0.536683	0.00500012	0.221711	0.59017	5.59441
X-12096			999912096	0.65867	0.000149978	0.000180262	0.817362	0.530787	0.607095	0.00188272	0.160569	0.671989	0	0.708155	0.0226009	0.151349	0.684997	0
X-12721			999912721	0.4687	0.000157973	0.000189452	0.694417	0.316351	0.67533	0.0932781	0.233892	0.825955	0	0.169873	5.44984e-06	0.389889	0.604972	0
N,N,N-trimethyl-5-aminovalerate	Lysine Metabolism	Amino Acid	100015962	0.830686	0.000164878	0.000197296	0.914846	0.754269	0.871627	0.0111157	0.0541125	0.36106	0	0.659025	0.000443059	0.1187	0.244242	0
sarcosine	Glycine, Serine and Threonine Metabolism	Amino Acid	1023	0.636356	0.000172466	0.000205471	0.805613	0.502659	0.720572	0.0186179	0.139268	0.584424	0	0.441277	0.000620045	0.239017	0.601586	0.699301
X-18240			999918240	0.85284	0.000180083	0.000214076	0.926924	0.784678	0.89015	0.0143546	0.0475296	0.133856	0.584795	0.718923	0.000508704	0.0949336	0.0778478	0
N-carbamoylaspartate	Pyrimidine Metabolism, Orotate containing	Nucleotide	1108	0.807645	0.000182291	0.000216228	0.903257	0.722154	0.797061	0.00712697	0.0842946	0.322373	18.1287	0.816721	0.00906535	0.0775824	0.300743	7.69231
X-13874			999913874	0.732644	0.000185326	0.000218872	0.862443	0.622381	0.889617	0.259572	0.103747	0.819051	0	0.516119	2.07623e-06	0.139367	0.266376	4.1958
N6,N6,N6-trimethyllysine	Lysine Metabolism	Amino Acid	189	0.460682	0.00019839	0.000233287	0.692939	0.306272	0.584883	0.045491	0.26816	0.82828	0	0.320437	0.000578675	0.330698	0.686086	0
malonylcarnitine	Fatty Acid Synthesis	Lipid	100001526	0.546083	0.000203337	0.000238588	0.751419	0.396858	0.67813	0.0565462	0.2037	0.791756	0	0.372083	0.000265852	0.271121	0.669673	0
X-23780			999923780	0.530965	0.000204829	0.00023982	0.741643	0.380134	0.581696	0.0341179	0.25573	0.825684	14.0351	0.493576	0.00202506	0.228761	0.558176	23.7762
gamma-glutamyltyrosine	Gamma-glutamyl Amino Acid	Peptide	1102	0.787206	0.000206257	0.000240973	0.893235	0.693762	0.844637	0.0242909	0.0749604	0.599647	1.75439	0.644434	0.000506994	0.126367	0.406275	1.3986
X-25105			999925105	1.69662	0.000221708	0.000257364	2.24612	1.28155	2.0476	0.000728525	0.212118	2.32415	8.18713	1.44974	0.0555523	0.193982	1.36099	7.69231
1,7-dimethylurate	Xanthine Metabolism	Xenobiotics	100001399	0.790246	0.000230915	0.000267373	0.895728	0.697185	0.798106	0.0209781	0.0976937	0.644832	1.16959	0.784411	0.00407409	0.0845373	0.583444	2.0979
N-acetylhomocitrulline	Urea cycle; Arginine and Proline Metabolism	Amino Acid	100020513	0.810637	0.000231315	0.000267373	0.906478	0.724928	0.842803	0.00974896	0.0661694	0.336793	1.16959	0.724618	0.00414189	0.112345	0.225687	1.3986
N-(2-furoyl)glycine	Food Component/Plant	Xenobiotics	100001086	0.863175	0.0002363	0.000272555	0.933605	0.798058	0.889239	0.00494899	0.0417707	0.285884	0	0.618948	0.000593019	0.139669	0.212764	0
X-13553			999913553	0.409232	0.000236874	0.000272639	0.658956	0.254146	0.582823	0.088988	0.31743	0.91122	0	0.247942	0.000223776	0.377874	0.691808	0
orotate	Pyrimidine Metabolism, Orotate containing	Nucleotide	445	0.577462	0.000253534	0.000290583	0.774955	0.430299	0.724041	0.073251	0.180268	0.778273	0	0.346403	9.12752e-05	0.270952	0.557853	0
X-25527			999925527	0.643985	0.00026242	0.000300135	0.815662	0.508442	0.800047	0.113138	0.140814	0.722221	0	0.354723	9.003e-06	0.233437	0.433797	2.0979
N-monomethylarginine	Urea cycle; Arginine and Proline Metabolism	Amino Acid	100004488	0.66571	0.000270239	0.000307781	0.828663	0.5348	0.690906	0.0181121	0.156454	0.709923	2.92398	0.640473	0.00523641	0.159573	0.648654	5.59441
ribonate	Pentose Metabolism	Carbohydrate	100001007	0.391936	0.000273408	0.000310739	0.649072	0.236667	0.494734	0.0393932	0.34161	0.862633	0	0.288676	0.00150235	0.391418	0.764746	0
homocitrulline	Urea cycle; Arginine and Proline Metabolism	Amino Acid	100000963	0.810949	0.000287921	0.00032587	0.90821	0.724104	0.851281	0.00802044	0.0607317	0.245089	0	0.509259	0.000332162	0.188028	0.135571	0
cytidine	Pyrimidine Metabolism, Cytidine containing	Nucleotide	827	0.689131	0.000298068	0.000335955	0.843185	0.563224	0.62518	0.00319048	0.159292	0.655252	0.584795	0.738976	0.0249243	0.134885	0.646316	1.3986
X-24418			999924418	0.8018	0.000307417	0.00034506	0.903995	0.711158	0.859823	0.0186952	0.0642249	0.36984	23.3918	0.401526	6.30733e-06	0.202064	0.15285	25.8741
mannose	Fructose, Mannose and Galactose Metabolism	Carbohydrate	803	0.675849	0.000316727	0.000354778	0.836477	0.546066	0.65888	0.020392	0.179907	0.755581	2.92398	0.685829	0.00576522	0.136598	0.643444	3.4965
isocaproylglutamine	Fatty Acid Metabolism (Acyl Glutamine)	Lipid	100019815	0.760068	0.000317937	0.0003554	0.882504	0.654619	0.83689	0.0248756	0.0793745	0.653357	0	0.244788	2.35691e-07	0.272284	0.342916	0
5,6-dihydrouridine	Pyrimidine Metabolism, Uracil containing	Nucleotide	100001425	0.355434	0.000322629	0.000359905	0.624575	0.20227	0.45234	0.0588762	0.419943	0.881223	0.584795	0.287236	0.00157708	0.394749	0.740247	0
X-24586			999924586	0.885349	0.000328178	0.000365344	0.946175	0.828434	0.900103	0.0104217	0.0410876	0.263659	5.26316	0.854687	0.00887514	0.0600037	0.201143	18.1818
X-24363			999924363	1.68144	0.000359154	0.000397385	2.23686	1.26394	1.4165	0.0563062	0.182428	1.30746	2.92398	2.27237	0.000686451	0.241779	1.90996	1.3986
N,N,N-trimethyl-alanylproline betaine (TMAP)	Urea cycle; Arginine and Proline Metabolism	Amino Acid	100020217	0.415905	0.00036804	0.000403926	0.673969	0.256655	0.553038	0.0382227	0.28581	0.835404	0.584795	0.18279	0.000464042	0.485451	0.734992	0
4-hydroxyphenylacetoylcarnitine	Tyrosine Metabolism	Amino Acid	100006619	0.952304	0.00038553	0.00042227	0.97835	0.926951	0.960616	0.0182551	0.0170226	0.366178	0	0.936781	0.00527359	0.0234086	0.349248	6.99301
cysteine	Methionine, Cysteine, SAM and Taurine Metabolism	Amino Acid	800	1.16009	0.000387255	0.000423305	1.25924	1.06874	1.13636	0.00253492	0.042339	2.99268	0	2.77172	0.000208056	0.274861	13.5621	0
X-17842			999917842	0.905609	0.000404352	0.000441106	0.956753	0.8572	0.579399	0.00106634	0.166777	0.387916	1.16959	0.917443	0.0024427	0.0284341	0.192774	1.3986
glutamine conjugate of C7H12O2*	Partially Characterized Molecules	Partially Characterized Molecules	100020259	0.912769	0.000405805	0.000441804	0.960131	0.867742	0.887066	0.00803125	0.0452083	0.50133	0	0.925464	0.0137419	0.0314376	0.458984	0
3-hydroxyisobutyrate	Leucine, Isoleucine and Valine Metabolism	Amino Acid	111	0.632787	0.000410127	0.000445617	0.815637	0.490929	0.712057	0.0276726	0.154229	0.759265	0	0.477181	0.00192141	0.238502	0.603548	0
X-24453			999924453	0.916177	0.000415178	0.000450042	0.961807	0.872711	0.927041	0.00993138	0.0293839	0.22855	5.26316	0.889828	0.0115751	0.0462317	0.0955363	20.979
X-12680			999912680	0.918205	0.000415856	0.000450042	0.962759	0.875713	0.932252	0.0101037	0.0272727	0.202095	1.16959	0.868473	0.00693575	0.0522307	0.138865	0.699301
N-acetylglucosaminylasparagine	Aminosugar Metabolism	Carbohydrate	1215	0.464715	0.000430295	0.000461986	0.711966	0.303329	0.530587	0.0183207	0.268653	0.806996	0.584795	0.360749	0.00603716	0.371327	0.782821	0
xanthurenate	Tryptophan Metabolism	Amino Acid	100000015	0.547127	0.000459966	0.000492868	0.766705	0.390434	0.622951	0.0887902	0.278108	0.839396	0	0.504743	0.00181456	0.219206	0.637501	0
X-12708			999912708	0.45566	0.000464818	0.000497087	0.707595	0.293425	0.499224	0.0246124	0.309108	0.847453	0	0.411457	0.00657488	0.326772	0.793338	0.699301
glycocholate	Primary Bile Acid Metabolism	Lipid	342	0.841385	0.000496407	0.000528786	0.927269	0.763456	0.815285	0.00362431	0.0701986	0.366451	0	0.868215	0.0436958	0.0700626	0.613599	0
X-14056			999914056	1.40094	0.000509612	0.000541791	1.69429	1.15838	1.26834	0.0395605	0.115489	1.62976	5.26316	1.77765	0.00128767	0.178734	2.3196	1.3986
X-12124			999912124	1.6333	0.000531239	0.000562684	2.15577	1.23745	1.41441	0.071833	0.1926	1.4763	27.4854	1.93462	0.00158515	0.208924	1.52115	3.4965
X-23641			999923641	1.37142	0.000536008	0.000566527	1.63993	1.14687	1.23246	0.0366014	0.0999977	1.49383	0	2.33069	0.000145907	0.222796	2.92659	0
arabitol/xylitol	Pentose Metabolism	Carbohydrate	100006430	0.395889	0.000539346	0.000568949	0.669124	0.234229	0.526283	0.0700552	0.354345	0.885225	0	0.270988	0.00140608	0.408869	0.778106	0
glycerophosphoserine*	Phospholipid Metabolism	Lipid	100015666	0.438699	0.000613336	0.000643253	0.702908	0.2738	0.603735	0.112957	0.318364	0.879573	2.92398	0.286918	0.000671513	0.36712	0.685852	0.699301
X-12726			999912726	0.761042	0.000621761	0.000650832	0.889884	0.650854	0.856292	0.0733329	0.086636	0.707229	0	0.39339	5.3074e-06	0.204943	0.34463	0
X-12816			999912816	0.699618	0.000625875	0.000653879	0.85855	0.570107	0.834703	0.122867	0.117107	0.701958	20.4678	0.352121	6.1926e-06	0.23094	0.373001	16.0839
X-24544			999924544	0.78071	0.000642012	0.00066945	0.899964	0.677259	0.80788	0.0129926	0.0858872	0.507095	0.584795	0.717074	0.0140417	0.135403	0.528781	0
alanylleucine	Dipeptide	Peptide	100001890	1.52295	0.000660034	0.000686924	1.94008	1.1955	1.24626	0.187993	0.167215	1.28503	1.16959	1.93751	0.000306629	0.183232	1.83172	11.8881
X-23423			999923423	0.706987	0.000673713	0.000699819	0.863412	0.578901	0.727664	0.104874	0.196042	0.857378	9.94152	0.699466	0.0027592	0.11941	0.471813	8.39161
tyramine O-sulfate	Tyrosine Metabolism	Amino Acid	100006092	0.992572	0.000693815	0.000719325	0.996857	0.988304	0.99497	0.0416377	0.00247543	0.309556	1.16959	0.983679	0.000576329	0.00478013	0.20912	0
pimelate (C7-DC)	Fatty Acid, Dicarboxylate	Lipid	100000101	0.651326	0.00072977	0.000753725	0.835277	0.507886	0.794373	0.0904293	0.135962	0.792025	0	0.169679	5.37452e-07	0.353889	0.321823	0
kynurenine	Tryptophan Metabolism	Amino Acid	100000265	0.681983	0.000733744	0.000756392	0.851646	0.54612	0.821723	0.207085	0.155635	0.836367	0	0.552486	0.000334794	0.165421	0.454046	0
caffeine	Xanthine Metabolism	Xenobiotics	849	0.589063	0.000751961	0.000772241	0.801379	0.432998	0.681685	0.0990503	0.232309	0.801285	1.16959	0.520937	0.00221387	0.213118	0.5497	0.699301
N6,N6-dimethyllysine	Lysine Metabolism	Amino Acid	100020417	0.628579	0.00075833	0.000777312	0.823601	0.479737	0.713893	0.118224	0.215726	0.814692	0	0.575697	0.00206792	0.179259	0.65474	0
myristoleate (14:1n5)	Long Chain Monounsaturated Fatty Acid	Lipid	100001198	0.590664	0.000762052	0.000779655	0.802557	0.434715	0.609965	0.0433326	0.24467	0.793499	0	0.577683	0.00697932	0.203397	0.563209	5.59441
gamma-glutamylvaline	Gamma-glutamyl Amino Acid	Peptide	100001126	0.494411	0.000767103	0.000783348	0.745247	0.328002	0.488457	0.0111417	0.282285	0.78218	0	0.501789	0.0271586	0.312133	0.761801	0
X-12812			999912812	0.712514	0.000814257	0.000828387	0.868906	0.584271	0.660504	0.00792824	0.156209	0.646674	0.584795	0.752729	0.0326348	0.132948	0.626315	0
3-methyl-2-oxovalerate	Leucine, Isoleucine and Valine Metabolism	Amino Acid	100000036	0.686342	0.000816691	0.00082931	0.855576	0.550583	0.78672	0.0574486	0.126262	0.719381	1.75439	0.406621	0.000273425	0.247269	0.622567	2.7972
adipate (C6-DC)	Fatty Acid, Dicarboxylate	Lipid	100000863	0.872385	0.000842139	0.000853556	0.945184	0.805192	0.882502	0.0108843	0.0490866	0.163561	0	0.849863	0.0277712	0.0739285	0.216153	0
5,6-dihydrothymine	Pyrimidine Metabolism, Thymine containing	Nucleotide	158	0.550987	0.000855556	0.000865539	0.782185	0.388126	0.696499	0.115745	0.229952	0.782362	4.67836	0.385173	0.000788503	0.284218	0.596529	0.699301
sulfate*	Chemical	Xenobiotics	100002528	2.13972	0.000897053	0.000904597	3.35218	1.3658	1.72774	0.0748379	0.306946	1.12439	0	2.79946	0.00277354	0.344084	1.32272	0
putrescine	Polyamine Metabolism	Amino Acid	49	0.93306	0.000952492	0.000958253	0.972206	0.89549	0.946056	0.0519726	0.0285348	0.331326	0	0.918031	0.00567126	0.0309174	0.288372	16.7832
hypoxanthine	Purine Metabolism, (Hypo)Xanthine/Inosine containing	Nucleotide	171	0.585548	0.000969833	0.000973896	0.804729	0.426064	0.575598	0.019328	0.236132	0.71604	2.33918	0.594588	0.0198769	0.223255	0.681131	6.29371
X-23502			999923502	0.646517	0.0010092	0.00101155	0.838483	0.498501	0.71023	0.0216649	0.149015	0.74207	2.33918	0.45157	0.00632623	0.291178	0.667901	10.4895
X-26268			999926268	0.675137	0.00101707	0.00101657	0.853414	0.534101	0.788672	0.144924	0.162863	0.785815	0	0.562981	0.0011026	0.176071	0.659358	0
N1-methylinosine	Purine Metabolism, (Hypo)Xanthine/Inosine containing	Nucleotide	100001409	0.419157	0.00106319	0.00105593	0.70549	0.249036	0.506632	0.0341546	0.321007	0.845643	1.16959	0.277677	0.00676896	0.473152	0.77887	0
X-15486			999915486	0.724753	0.00106853	0.0010593	0.878905	0.597638	0.774932	0.076863	0.144123	0.79546	3.50877	0.683613	0.00473236	0.134656	0.568192	0
X-11612			999911612	0.522199	0.0010833	0.00107198	0.771018	0.353677	0.478615	0.00943758	0.283868	0.756909	13.4503	0.567905	0.0422187	0.278533	0.75909	3.4965
X-24353			999924353	1.46508	0.00108934	0.00107601	1.84241	1.16503	1.36459	0.0357952	0.148078	1.68075	25.731	1.64801	0.00874622	0.190543	1.95787	22.3776
carboxymethylarginine	Urea cycle; Arginine and Proline Metabolism	Amino Acid	100021052	0.951278	0.00113593	0.00111796	0.980328	0.923089	0.959412	0.0133614	0.0167483	0.181171	4.67836	0.90978	0.013647	0.0383358	0.0774625	10.4895
X-24417			999924417	0.743656	0.00123423	0.00121031	0.890027	0.621357	0.860245	0.149088	0.10434	0.706687	12.8655	0.454285	3.94396e-05	0.191944	0.435406	9.79021
3-fucosyllactose	Disaccharides and Oligosaccharides	Carbohydrate	100002931	0.920212	0.00126411	0.00123739	0.967925	0.874852	0.936314	0.0297119	0.0302701	0.351228	19.2982	0.878883	0.00878183	0.0492681	0.342873	13.2867
X-12745			999912745	0.907681	0.00127002	0.00124093	0.962759	0.855755	0.909807	0.0427613	0.0466543	0.638064	5.26316	0.906176	0.0121758	0.0392984	0.493804	3.4965
N-acetyltaurine	Methionine, Cysteine, SAM and Taurine Metabolism	Amino Acid	100005466	0.425434	0.00127491	0.00124347	0.71556	0.252941	0.507802	0.0625069	0.363811	0.891423	0	0.347982	0.00647082	0.387674	0.755969	0
3'-a-sialyl-N-acetyllactosamine	Aminosugar Metabolism	Carbohydrate	100003257	0.537468	0.00129084	0.00125314	0.784485	0.368232	0.64792	0.0746957	0.243495	0.841684	0.584795	0.392107	0.00307565	0.316282	0.710271	0
N-acetyl-isoputreanine	Polyamine Metabolism	Amino Acid	100020487	0.340228	0.00129328	0.00125314	0.656143	0.176417	0.452211	0.0568113	0.416644	0.896691	0	0.202044	0.00456412	0.563859	0.792964	0
cis-3,4-methyleneheptanoylcarnitine	Fatty Acid Metabolism (Acyl Carnitine, Medium Chain)	Lipid	100021728	1.20979	0.00129404	0.00125314	1.35861	1.07727	1.14039	0.0481189	0.0664709	1.44573	0	1.51709	0.0013584	0.130111	2.22312	0
X-24728			999924728	2.61377	0.00129764	0.00125438	4.69385	1.45548	1.63282	0.177292	0.363423	1.13476	0	6.96216	0.000215418	0.524427	1.38295	0
theobromine	Xanthine Metabolism	Xenobiotics	100000445	0.838851	0.00131025	0.00126432	0.933743	0.753602	0.894429	0.120582	0.0718721	0.63854	2.33918	0.768072	0.00173588	0.0842489	0.458401	2.0979
X-16397			999916397	0.627581	0.00140842	0.00135424	0.835352	0.471487	0.757624	0.225892	0.229204	0.865468	1.75439	0.552004	0.00168619	0.189201	0.568355	0.699301
ribitol	Pentose Metabolism	Carbohydrate	100000406	0.515845	0.00148396	0.00142436	0.77594	0.342934	0.597964	0.089859	0.303173	0.858915	0	0.452013	0.00561076	0.28669	0.701399	0
X-23438			999923438	0.536244	0.00151968	0.00145607	0.788218	0.36482	0.769997	0.296984	0.250612	0.921282	1.16959	0.300899	0.000149413	0.31671	0.698963	0.699301
phenylacetylhistidine	Acetylated Peptides	Peptide	100009044	0.869334	0.00159498	0.00152285	0.948295	0.796948	0.914304	0.0971736	0.054013	0.642702	10.5263	0.783094	0.00165974	0.0777384	0.400921	25.8741
xanthosine	Purine Metabolism, (Hypo)Xanthine/Inosine containing	Nucleotide	100000299	0.502415	0.00166172	0.00158101	0.771559	0.327157	0.625647	0.125199	0.305853	0.898328	0	0.399086	0.00337394	0.313354	0.669316	0
X-24515			999924515	0.623934	0.00170789	0.0016221	0.837801	0.464661	0.591974	0.0188684	0.223282	0.759622	3.50877	0.651771	0.0353648	0.203436	0.73945	1.3986
menthol glucuronide	Food Component/Plant	Xenobiotics	100022475	0.778383	0.00180236	0.00170585	0.91101	0.665064	0.604509	0.000592056	0.146523	0.308938	0	0.867523	0.138602	0.0959567	0.736531	0.699301
1-methylhistamine	Histidine Metabolism	Amino Acid	100001204	1.7951	0.00182426	0.00172345	2.5932	1.24263	1.66902	0.0348025	0.242693	1.30374	0	2.00046	0.0191522	0.295992	1.25052	0
5-acetylamino-6-amino-3-methyluracil	Xanthine Metabolism	Xenobiotics	100001403	0.866378	0.00184152	0.00173386	0.948214	0.791606	0.890451	0.0412631	0.0568514	0.552975	19.883	0.822234	0.0126899	0.0785321	0.507833	24.4755
4-methylhexanoylglutamine	Fatty Acid Metabolism (Acyl Glutamine)	Lipid	100020631	0.909143	0.00191777	0.00179322	0.965527	0.856052	0.943747	0.0894658	0.034093	0.542757	8.77193	0.774599	0.000296816	0.0705931	0.418523	3.4965
N1-methyladenosine	Purine Metabolism, Adenine containing	Nucleotide	1242	0.456371	0.00196821	0.00183407	0.750001	0.277699	0.472128	0.0442994	0.373154	0.865927	1.16959	0.443294	0.0184892	0.345346	0.78929	0
N2-methylguanosine	Purine Metabolism, Guanine containing	Nucleotide	100001467	0.613976	0.00197694	0.00183905	0.836307	0.450752	0.55864	0.016185	0.242128	0.760749	1.75439	0.658197	0.0441092	0.20777	0.733896	0
X-11979			999911979	0.55427	0.00213889	0.00198631	0.807836	0.380293	0.567487	0.0269921	0.256163	0.815183	1.16959	0.537696	0.0328342	0.290736	0.738213	0
dodecenedioate (C12:1-DC)*	Fatty Acid, Dicarboxylate	Lipid	100019972	0.826094	0.00216377	0.00200598	0.933374	0.731146	0.853805	0.0699259	0.0872068	0.473127	25.731	0.798177	0.0113309	0.0890189	0.316131	26.5734
N-acetylalanine	Alanine and Aspartate Metabolism	Amino Acid	1110	0.697424	0.00220453	0.00204029	0.878415	0.553726	0.784989	0.0677332	0.13252	0.769996	0	0.448038	0.00173502	0.25633	0.591933	0
X-25790			999925790	0.857704	0.00237787	0.0021898	0.946974	0.776849	0.782405	0.00701552	0.0910138	0.649617	1.16959	0.893524	0.0637745	0.060732	0.66443	9.79021
N-methylpipecolate	Bacterial/Fungal	Xenobiotics	100005383	0.809467	0.00237817	0.0021898	0.927718	0.706288	0.878375	0.0844584	0.0751611	0.698341	1.16959	0.496633	0.000140042	0.183794	0.584944	0
X-12097			999912097	0.801733	0.00251172	0.00230886	0.925282	0.694681	0.649359	0.000472677	0.123511	0.597059	0	0.898333	0.237371	0.0907378	0.8292	1.3986
N2,N2-dimethylguanosine	Purine Metabolism, Guanine containing	Nucleotide	100001412	0.412414	0.002598	0.00238413	0.733954	0.231738	0.502443	0.0837489	0.397998	0.880534	0	0.325228	0.0100735	0.436495	0.785541	0
methionine sulfone	Methionine, Cysteine, SAM and Taurine Metabolism	Amino Acid	100004635	0.713621	0.00261045	0.00239152	0.888945	0.572875	0.750182	0.0755097	0.161723	0.762733	0.584795	0.681412	0.0136241	0.155486	0.729148	0.699301
oleate/vaccenate (18:1)	Long Chain Monounsaturated Fatty Acid	Lipid	100008930	0.645696	0.00264094	0.00241538	0.858744	0.485503	0.642455	0.0679329	0.242383	0.394667	0	0.647528	0.0168812	0.181892	0.533547	0
X-24337			999924337	0.770147	0.0027005	0.0024657	0.913439	0.649333	0.645277	0.00556909	0.158028	0.636464	1.16959	0.831864	0.0776221	0.104319	0.646245	7.69231
N1-methyl-4-pyridone-3-carboxamide	Nicotinate and Nicotinamide Metabolism	Cofactors and Vitamins	100001469	0.581907	0.00270568	0.00246628	0.828922	0.408501	0.530848	0.0276234	0.287515	0.813822	0	0.617743	0.0378218	0.231937	0.776631	22.3776
X-23482			999923482	0.958813	0.00276182	0.00251324	0.985587	0.932766	0.962183	0.522385	0.0602661	0.82568	11.1111	0.95862	0.00344972	0.0144505	0.272908	6.99301
glucuronide of C14H22O4 (3)*	Partially Characterized Molecules	Partially Characterized Molecules	100020097	1.21103	0.00280408	0.00254743	1.37307	1.06812	1.10695	0.170525	0.0741372	1.28313	18.1287	1.57881	0.000336061	0.127355	2.01597	6.29371
2'-O-methylcytidine	Pyrimidine Metabolism, Cytidine containing	Nucleotide	100010895	0.668874	0.00284219	0.00257774	0.871065	0.513615	0.70619	0.0678018	0.190476	0.773935	1.16959	0.633457	0.0166462	0.190677	0.675415	0
X-13431			999913431	1.48645	0.00289217	0.0026187	1.92937	1.14522	1.27528	0.134084	0.162307	1.22285	0	2.035	0.00223233	0.232383	1.79744	0
N1,N12-diacetylspermine	Polyamine Metabolism	Amino Acid	100002132	0.704054	0.00289809	0.0026197	0.886936	0.558882	0.770417	0.0527528	0.134658	0.726221	0	0.524675	0.00802831	0.243307	0.60857	0.699301
andro steroid monosulfate C19H28O6S (1)*	Androgenic Steroids	Lipid	100002152	0.773873	0.00301654	0.00272223	0.91672	0.653285	0.835178	0.0800029	0.102881	0.707326	0	0.644569	0.00584152	0.15932	0.557361	0
1-methylguanidine	Guanidino and Acetamido Metabolism	Amino Acid	100000715	0.745161	0.00303576	0.00273503	0.905155	0.613448	0.762221	0.0321537	0.12673	0.764216	0	0.718894	0.0386076	0.159568	0.706266	0.699301
7-methylxanthine	Xanthine Metabolism	Xenobiotics	100001396	0.860815	0.00317456	0.00284494	0.950935	0.779235	0.898366	0.0710993	0.0593834	0.559664	23.3918	0.76614	0.00661492	0.098095	0.479198	9.09091
N-acetylvaline	Leucine, Isoleucine and Valine Metabolism	Amino Acid	1084	0.458055	0.0031787	0.00284494	0.769501	0.272663	0.429646	0.0179919	0.357088	0.842587	0	0.495243	0.0747113	0.394284	0.820057	0
X-24387			999924387	0.568211	0.00318541	0.00284626	0.827282	0.390271	0.543871	0.0504424	0.311341	0.824489	2.33918	0.583596	0.0268062	0.24321	0.732251	2.0979
X-13684			999913684	0.767384	0.00319526	0.00285038	0.915069	0.643534	0.731608	0.0138217	0.126941	0.688488	0.584795	0.804983	0.087766	0.127063	0.70343	0
glycerophosphorylcholine (GPC)	Phospholipid Metabolism	Lipid	100000269	0.803026	0.00326738	0.00290993	0.92942	0.693821	0.89265	0.164305	0.0816551	0.750351	9.35673	0.471539	4.05579e-05	0.183163	0.427745	3.4965
2-furoylcarnitine	Food Component/Plant	Xenobiotics	100016070	0.935716	0.0033473	0.00297584	0.978185	0.895091	0.949217	0.0262639	0.0234525	0.212238	17.5439	0.767805	0.00242905	0.0871426	0.110676	23.0769
ascorbate (vitamin C)	Ascorbate and Aldarate Metabolism	Cofactors and Vitamins	233	0.968907	0.00335235	0.00297584	0.989573	0.948673	0.973233	0.0122636	0.0108334	0.325026	5.26316	0.672853	5.286e-05	0.0980129	0.362104	1.3986
1-methylhypoxanthine	Purine Metabolism, (Hypo)Xanthine/Inosine containing	Nucleotide	100004644	0.61462	0.00341212	0.00302396	0.85136	0.443711	0.740436	0.082772	0.173225	0.791539	0	0.0700662	6.98739e-06	0.591516	0.602333	0
glycine	Glycine, Serine and Threonine Metabolism	Amino Acid	340	0.668453	0.0034464	0.00304937	0.875574	0.510328	0.688924	0.0738239	0.208438	0.804024	0	0.653014	0.0201836	0.183457	0.712233	0
glucuronide of C9H10O4 (1)*	Partially Characterized Molecules	Partially Characterized Molecules	100020001	0.753687	0.00350044	0.00308775	0.91122	0.623389	0.810368	0.139452	0.14228	0.770283	2.33918	0.707962	0.00898275	0.132187	0.61956	2.0979
aspartate	Alanine and Aspartate Metabolism	Amino Acid	234	0.94923	0.00356173	0.00313609	0.983079	0.916546	0.962638	0.0407456	0.01861	0.486148	0	0.802708	0.000636374	0.064341	0.279622	0
uridine	Pyrimidine Metabolism, Uracil containing	Nucleotide	535	0.794072	0.00395462	0.00345595	0.928898	0.678815	0.744252	0.0307078	0.136695	0.618372	0	0.821347	0.0461229	0.0986877	0.543634	0
eicosenoate (20:1)	Long Chain Monounsaturated Fatty Acid	Lipid	100001335	0.719166	0.0039568	0.00345595	0.899932	0.57471	0.779359	0.0649635	0.135076	0.158425	0	0.586465	0.0131387	0.215179	0.670372	0
2-methylbutyrylcarnitine (C5)	Leucine, Isoleucine and Valine Metabolism	Amino Acid	100001509	1.36253	0.0040325	0.00350515	1.68235	1.10352	1.282	0.0311603	0.115276	1.44262	19.2982	2.05488	0.0161356	0.299362	1.72487	25.8741
5,6-dihydrouracil	Pyrimidine Metabolism, Uracil containing	Nucleotide	1125	0.670601	0.00408553	0.00354557	0.880872	0.510522	0.809869	0.171647	0.154275	0.836165	0.584795	0.294291	0.00014759	0.322308	0.619278	0
palmitoleate (16:1n7)	Long Chain Monounsaturated Fatty Acid	Lipid	452	0.715127	0.00415383	0.00359337	0.89941	0.568602	0.804992	0.0797635	0.12381	0.657798	0	0.267034	0.000218297	0.357164	0.609071	0
X-23672			999923672	0.813196	0.00446457	0.00384992	0.937777	0.705165	0.747006	0.00843532	0.110732	0.483828	9.94152	0.86729	0.139851	0.0964425	0.640656	2.7972
phenethylamine	Phenylalanine Metabolism	Amino Acid	1207	0.893148	0.00449149	0.00386699	0.965552	0.826174	0.852977	0.0552686	0.0829647	0.359767	23.9766	0.905496	0.0284741	0.0453157	0.339237	26.5734
2-methylhexanoylcarnitine	Fatty Acid Metabolism (Acyl Carnitine, Medium Chain)	Lipid	100016060	1.19491	0.00451429	0.00388048	1.35118	1.05672	1.12725	0.0793257	0.0682665	1.34218	5.26316	1.63701	0.00189093	0.158639	1.98533	0.699301
N-carbamoylserine	Glycine, Serine and Threonine Metabolism	Amino Acid	100009245	0.588043	0.00462134	0.0039622	0.849139	0.40723	0.752967	0.261161	0.25251	0.895862	8.77193	0.434077	0.00285954	0.279815	0.597333	2.7972
glutamine_degradant*	Partially Characterized Molecules	Partially Characterized Molecules	100001540	0.806398	0.00462394	0.0039622	0.935883	0.694828	0.872699	0.120752	0.087756	0.744266	0	0.636556	0.00292988	0.151826	0.597959	0
gamma-glutamylleucine	Gamma-glutamyl Amino Acid	Peptide	1268	0.671682	0.00483203	0.00412748	0.885876	0.509277	0.738786	0.121712	0.19562	0.803438	0	0.605551	0.0139776	0.204088	0.639661	0
taurocholate	Primary Bile Acid Metabolism	Lipid	1648	0.750606	0.00494224	0.004215	0.916828	0.61452	0.736802	0.0444798	0.151993	0.749303	0	0.762134	0.048593	0.137734	0.718097	0
glycine conjugate of C6H10O2 (2)*	Partially Characterized Molecules	Partially Characterized Molecules	100021680	1.54252	0.00496572	0.00422838	2.08716	1.14	1.531	0.0952494	0.255298	1.22255	0.584795	1.54919	0.0237897	0.193642	1.35412	7.69231
S-1-pyrroline-5-carboxylate	Glutamate Metabolism	Amino Acid	35	1.58035	0.00500327	0.00424704	2.17541	1.14807	1.43903	0.124905	0.237189	1.13185	11.6959	1.71872	0.0158514	0.224505	1.35867	12.5874
hydroxy-N6,N6,N6-trimethyllysine*	Lysine Metabolism	Amino Acid	100021123	0.537115	0.0050212	0.00425562	0.829153	0.347936	0.603491	0.0693854	0.278112	0.873026	1.16959	0.438754	0.0245616	0.366429	0.79548	0
N-acetylcarnosine	Histidine Metabolism	Amino Acid	100004046	0.686773	0.00508681	0.00430008	0.893267	0.528013	0.711746	0.118606	0.21788	0.892909	1.16959	0.671967	0.0195017	0.170197	0.553012	0.699301
2-methylmalonylcarnitine (C4-DC)	Fatty Acid Metabolism (also BCAA Metabolism)	Lipid	100001596	0.569341	0.00515721	0.00435053	0.844869	0.383668	0.667683	0.0934856	0.24083	0.837422	0.584795	0.393097	0.0109989	0.367203	0.827366	0
X-25539			999925539	1.3855	0.00528357	0.00444823	1.74226	1.10179	1.19834	0.20542	0.142894	1.62597	16.9591	1.85844	0.00229782	0.203275	2.50891	11.1888
trans-aconitate	TCA Cycle	Energy	100001043	0.812603	0.00529282	0.00444823	0.940198	0.702325	0.882795	0.178697	0.0927011	0.771514	2.33918	0.699336	0.00415657	0.12478	0.539215	4.8951
pentose acid*	Partially Characterized Molecules	Partially Characterized Molecules	100021467	0.913637	0.0052976	0.00444823	0.973523	0.857434	0.926884	0.0196739	0.0325516	0.0995668	1.75439	0.211595	2.21123e-06	0.328132	0.0904439	27.972
N-acetyl-beta-alanine	Pyrimidine Metabolism, Uracil containing	Nucleotide	100002102	0.558733	0.00536688	0.0044845	0.841716	0.370888	0.763202	0.269739	0.24485	0.913015	0	0.241377	0.000402314	0.401687	0.728338	0
phenylacetylthreonine	Acetylated Peptides	Peptide	100010899	0.862642	0.00537048	0.0044845	0.957211	0.777416	0.918319	0.174534	0.0627575	0.721831	0.584795	0.737243	0.00217644	0.0994564	0.343748	0
N,N-dimethyl-5-aminovalerate	Lysine Metabolism	Amino Acid	100020842	0.918752	0.00537381	0.0044845	0.975236	0.86554	0.895241	0.0763276	0.0624364	0.608511	2.92398	0.926209	0.0279059	0.0348654	0.581554	10.4895
X-23518			999923518	0.717573	0.00551987	0.00459228	0.907123	0.56763	0.840406	0.175883	0.128456	0.820137	4.67836	0.256608	3.31377e-05	0.327701	0.518959	1.3986
X-21283			999921283	0.453941	0.00594866	0.00492638	0.796907	0.258577	0.664645	0.246378	0.352403	0.932501	0	0.213767	0.00183784	0.495262	0.759444	0
X-23593			999923593	0.635699	0.00601585	0.00497444	0.878283	0.460118	0.704965	0.100264	0.212712	0.811561	0	0.543946	0.0197155	0.26114	0.725547	0
tyramine	Tyrosine Metabolism	Amino Acid	1133	0.97092	0.00610476	0.00504029	0.991618	0.950654	0.980415	0.105801	0.0122293	0.299406	3.50877	0.939007	0.00548729	0.0226626	0.318403	0.699301
16alpha-hydroxy DHEA 3-sulfate	Androgenic Steroids	Lipid	100002126	0.844622	0.00627839	0.00517578	0.953364	0.748283	0.887856	0.0954867	0.0713469	0.675733	0	0.727109	0.00992647	0.123597	0.547682	0
tetrahydrocortisone	Corticosteroids	Lipid	100002403	0.858191	0.00651779	0.00536499	0.958148	0.768662	0.909885	0.133114	0.0628772	0.689131	19.883	0.679903	0.00210445	0.125462	0.557772	14.6853
tryptophan	Tryptophan Metabolism	Amino Acid	565	0.694672	0.00656351	0.00539445	0.903367	0.53419	0.770456	0.202201	0.204478	0.891337	0	0.642552	0.0126898	0.177466	0.682065	0
X-11843			999911843	1.19871	0.00661775	0.00543082	1.36624	1.05172	1.23943	0.0405212	0.104791	1.4564	0.584795	1.17168	0.0672458	0.0865768	1.4028	0
2,3-dihydroxy-3-methylvalerate	Leucine, Isoleucine and Valine Metabolism	Amino Acid	100002634	0.925304	0.00669062	0.00548234	0.978705	0.874816	0.930954	0.0472936	0.0360674	0.666719	7.01754	0.915763	0.061507	0.0470615	0.590063	8.39161
trimethylamine N-oxide	Phospholipid Metabolism	Lipid	100003397	0.917085	0.00720253	0.00584014	0.976845	0.860982	0.949716	0.135268	0.0345414	0.598435	0	0.726544	0.00033927	0.0891514	0.202557	0
3-methoxycatechol sulfate (2)	Benzoate Metabolism	Xenobiotics	100006376	0.84407	0.00732687	0.0059321	0.955406	0.745709	0.808577	0.0139452	0.0864204	0.668085	0	0.886852	0.19526	0.0927113	0.758412	2.0979
X-24356			999924356	0.824139	0.00746266	0.00602409	0.94959	0.715262	0.733933	0.00264767	0.102909	0.559543	1.16959	0.92268	0.428229	0.101578	0.744096	0
N-acetylmethionine	Methionine, Cysteine, SAM and Taurine Metabolism	Amino Acid	1083	1.45396	0.0075944	0.00611227	1.91379	1.10461	1.37637	0.051542	0.164078	1.3813	5.84795	1.68654	0.0528045	0.269906	1.32073	0
6-sialyl-N-acetyllactosamine	Aminosugar Metabolism	Carbohydrate	100003259	0.676524	0.00785875	0.00631567	0.902455	0.507155	0.765012	0.118147	0.171422	0.831585	3.50877	0.480614	0.0103823	0.285891	0.709063	0
X-24541			999924541	0.918489	0.00794509	0.00637563	0.978002	0.862599	0.842125	0.00292673	0.0577505	0.420511	14.6199	0.954608	0.227531	0.038496	0.354694	14.6853
X-24342			999924342	0.7344	0.00813988	0.00650312	0.923064	0.584297	0.707612	0.0228331	0.151945	0.687672	17.5439	0.774646	0.160772	0.182069	0.836294	11.8881
3-methyl-2-oxobutyrate	Leucine, Isoleucine and Valine Metabolism	Amino Acid	100000936	0.865538	0.00832704	0.00664288	0.963545	0.7775	0.889851	0.0627944	0.0627209	0.5879	8.77193	0.792305	0.0377247	0.112044	0.647128	4.1958
(S)-a-amino-omega-caprolactam	Food Component/Plant	Xenobiotics	100021329	0.522131	0.00852526	0.00678109	0.84734	0.321738	0.685774	0.197404	0.292639	0.909201	0	0.26557	0.00401217	0.460821	0.777447	0
X-25457			999925457	0.749388	0.00857619	0.00681163	0.92925	0.604339	0.825518	0.165382	0.138225	0.864101	2.92398	0.63533	0.0120004	0.180568	0.64621	1.3986
X-24228			999924228	0.535014	0.00907515	0.00718692	0.855873	0.334442	0.539953	0.055565	0.321909	0.87537	0	0.52893	0.0761714	0.359151	0.814851	0
diglycerol	Chemical	Xenobiotics	100003700	0.988698	0.00993484	0.00783348	0.997278	0.980191	0.989003	0.0383226	0.00533835	0.163021	19.883	0.988043	0.123971	0.00781972	0.295512	16.7832
X-12100			999912100	1.52654	0.0104165	0.00820136	2.1099	1.10446	1.7852	0.00855729	0.220417	1.38563	0	1.24955	0.37149	0.249285	1.03873	0
pantoate	Pantothenate and CoA Metabolism	Cofactors and Vitamins	100002613	0.87745	0.0105859	0.00832269	0.969971	0.793754	0.969859	0.667894	0.0713332	0.954504	0	0.789242	0.00125696	0.0733755	0.38933	0
carnitine	Carnitine Metabolism	Lipid	100000007	1.06402	0.0106955	0.00839672	1.11595	1.01451	1.05204	0.0405257	0.0247688	1.63464	0	1.43379	0.00459555	0.127139	2.89088	0
X-25442			999925442	0.829313	0.0107929	0.00846091	0.957655	0.718172	0.776394	0.0212074	0.109837	0.686246	22.807	0.874666	0.174855	0.0987004	0.642278	9.79021
X-25420			999925420	0.9206	0.0110329	0.00863662	0.981244	0.863703	0.946035	0.100715	0.033798	0.556937	16.9591	0.649616	0.000359002	0.120883	0.342723	8.39161
glucarate (saccharate)	Ascorbate and Aldarate Metabolism	Cofactors and Vitamins	1020	1.1564	0.0111536	0.00871854	1.29373	1.03364	1.12267	0.0456347	0.0578906	3.57558	6.43275	4.3704	0.000143931	0.387985	6.19667	13.2867
1,6-anhydroglucose	Food Component/Plant	Xenobiotics	100000939	1.38555	0.011628	0.00905026	1.78496	1.07551	1.68479	0.0493737	0.265418	1.28741	0	1.30386	0.0729399	0.147962	1.37651	0.699301
adenine	Purine Metabolism, Adenine containing	Nucleotide	880	0.925387	0.0118233	0.00918912	0.982976	0.871171	0.943355	0.109509	0.0364363	0.612272	0	0.881861	0.029259	0.0576706	0.484105	3.4965
hypotaurine	Methionine, Cysteine, SAM and Taurine Metabolism	Amino Acid	358	1.23681	0.0118719	0.00921371	1.45951	1.04809	1.16872	0.0999852	0.0947796	1.58221	15.7895	1.53927	0.0206011	0.186294	1.71175	9.79021
X-25435			999925435	1.18803	0.0120991	0.00936332	1.35918	1.03844	1.2168	0.035075	0.0931089	1.68189	0	1.15462	0.157346	0.101671	1.67516	0
X-24345			999924345	0.847033	0.0123323	0.00953022	0.964649	0.743758	0.808543	0.052852	0.109766	0.752659	0	0.870008	0.0944607	0.083269	0.625089	0
4-methyl-2-oxopentanoate	Leucine, Isoleucine and Valine Metabolism	Amino Acid	100000551	0.81629	0.0126284	0.00974512	0.957461	0.695934	0.887729	0.190413	0.0909515	0.773341	3.50877	0.582679	0.00305194	0.182321	0.641204	0.699301
5-aminolevulinate	Hemoglobin and Porphyrin Metabolism	Cofactors and Vitamins	1306	0.608786	0.0136909	0.0105351	0.903278	0.410306	0.784885	0.356539	0.262716	0.876237	0	0.424154	0.00619379	0.313318	0.706347	0.699301
valylleucine	Dipeptide	Peptide	100003210	1.19422	0.0139496	0.010719	1.37575	1.03665	1.10694	0.296638	0.097344	1.54714	18.7135	1.31034	0.0120296	0.107629	1.73984	2.7972
androstenediol (3beta,17beta) disulfate (1)	Androgenic Steroids	Lipid	100001992	0.780278	0.0140843	0.0108073	0.951194	0.640073	0.738591	0.0341415	0.143038	0.676408	0	0.824163	0.175641	0.142794	0.811318	0
2,3-dihydroxyisovalerate	Food Component/Plant	Xenobiotics	100002417	0.912751	0.0144526	0.0110742	0.982029	0.848361	0.951173	0.207267	0.0396941	0.726375	0	0.666145	0.000212988	0.109705	0.329709	0
11-dehydrocorticosterone sulfate	Corticosteroids	Lipid	100020563	0.81439	0.0150387	0.0114909	0.960969	0.690168	0.703163	0.00556262	0.127021	0.554812	20.4678	0.914827	0.43097	0.113037	0.728232	11.8881
X-12193			999912193	0.855224	0.0151625	0.0115692	0.970279	0.753811	0.920873	0.256904	0.0727087	0.827814	0	0.653358	0.00215393	0.138726	0.475912	0.699301
taurochenodeoxycholic acid 3-sulfate	Secondary Bile Acid Metabolism	Lipid	100021093	1.05003	0.0155856	0.0118333	1.09241	1.0093	1.0513	0.0746939	0.0280684	1.84158	0.584795	1.04868	0.101864	0.0290553	1.59566	0
azelate (C9-DC)	Fatty Acid, Dicarboxylate	Lipid	2029	0.899087	0.0155957	0.0118333	0.980043	0.824819	0.975708	0.668644	0.0574576	0.825848	0	0.800761	0.00115578	0.068376	0.307614	0
X-23656			999923656	1.26344	0.0158575	0.012008	1.52781	1.04481	1.09269	0.419636	0.109836	1.02879	0	2.10764	0.000299465	0.2062	1.77731	0
biopterin	Tetrahydrobiopterin Metabolism	Cofactors and Vitamins	1548	1.66566	0.0160881	0.012156	2.52362	1.09938	1.7063	0.0556307	0.279179	1.23509	1.75439	1.61187	0.14278	0.325754	1.13273	0.699301
3-hydroxyphenylacetoylglutamine	Acetylated Peptides	Peptide	100019831	0.698921	0.016384	0.0123452	0.936404	0.521667	0.901448	0.595103	0.195223	0.909654	7.60234	0.48868	0.00198121	0.231503	0.711885	1.3986
propionylcarnitine (C3)	Fatty Acid Metabolism (also BCAA Metabolism)	Lipid	100001162	1.0609	0.016625	0.0125094	1.11349	1.01079	1.04944	0.0537907	0.0250242	1.63938	8.18713	1.56892	0.00271784	0.150231	4.27308	5.59441
X-17855			999917855	0.925632	0.0177611	0.013309	0.986704	0.86834	0.95458	0.207823	0.0369043	0.592239	28.0702	0.829733	0.00728061	0.0695493	0.390499	12.5874
gamma-glutamyl-epsilon-lysine	Gamma-glutamyl Amino Acid	Peptide	100001262	0.720579	0.01816	0.0135891	0.945712	0.54904	0.926039	0.65173	0.17024	0.916628	0.584795	0.438946	0.000580065	0.239301	0.530504	0
2'-deoxyuridine	Pyrimidine Metabolism, Uracil containing	Nucleotide	536	0.914348	0.0184821	0.0138111	0.985066	0.848706	0.931326	0.0773171	0.0402756	0.586405	26.9006	0.787088	0.0372695	0.114949	0.589757	13.2867
cyclo(pro-hydroxypro)*	Dipeptide	Peptide	100021102	0.690046	0.0185547	0.0138464	0.939744	0.506696	0.805805	0.31137	0.213279	0.855576	0	0.572687	0.0171356	0.233836	0.683395	0
palmitoyl sphingomyelin (d18:1/16:0)	Sphingomyelins	Lipid	100002107	0.868051	0.0187006	0.0139361	0.976717	0.771475	0.890815	0.0679821	0.0633484	0.580768	29.2398	0.683287	0.048028	0.192624	0.622832	0
xanthine	Purine Metabolism, (Hypo)Xanthine/Inosine containing	Nucleotide	1004	0.773461	0.0189987	0.0141388	0.95865	0.624046	0.753437	0.0654533	0.153684	0.710223	0	0.794679	0.140973	0.156107	0.699404	0
glucuronide of C10H18O2 (7)*	Partially Characterized Molecules	Partially Characterized Molecules	100020014	0.989586	0.0190642	0.0141682	0.998285	0.980962	0.982062	0.00439539	0.0063551	0.221541	19.2982	0.996981	0.629954	0.00627651	0.565994	11.1888
X-13693			999913693	0.792852	0.0208067	0.0154	0.965317	0.6512	0.846973	0.256468	0.146361	0.854578	3.50877	0.747626	0.0351109	0.138036	0.683021	4.8951
pipecolate	Lysine Metabolism	Amino Acid	1025	0.741979	0.0213709	0.0157746	0.956694	0.575454	0.913101	0.582559	0.165393	0.90914	0	0.532819	0.00258317	0.208923	0.651349	0
quinolinate	Nicotinate and Nicotinamide Metabolism	Cofactors and Vitamins	182	0.692313	0.0214655	0.0158014	0.947127	0.506054	1.01192	0.956748	0.218453	0.985941	0	0.446746	0.000595899	0.234679	0.515795	0
cortisol 21-sulfate	Corticosteroids	Lipid	100021048	0.826392	0.0231811	0.0170183	0.974262	0.700966	0.858094	0.16397	0.109956	0.737223	1.75439	0.783953	0.0614057	0.130124	0.839512	0.699301
phenylacetylserine	Acetylated Peptides	Peptide	100010900	0.837046	0.0237812	0.0174353	0.976619	0.71742	0.941962	0.545851	0.0989924	0.911585	29.2398	0.683529	0.0033429	0.129668	0.459607	13.2867
N-acetylputrescine	Polyamine Metabolism	Amino Acid	192	0.645164	0.0243795	0.0178258	0.944898	0.44051	0.774534	0.296423	0.244695	0.914	0	0.470727	0.019047	0.321366	0.761341	0
N-acetyl-S-(2-hydroxypropyl)cysteine	Chemical	Xenobiotics	100021696	0.731948	0.0245767	0.0179458	0.960807	0.557602	0.825777	0.276566	0.175936	0.891161	1.75439	0.599935	0.0237258	0.225923	0.649293	0
X-24400			999924400	0.778045	0.0249299	0.0181793	0.968876	0.6248	0.886266	0.397357	0.142658	0.839032	15.7895	0.631657	0.0109114	0.180477	0.562627	13.986
vanillactate	Tyrosine Metabolism	Amino Acid	100006129	0.883085	0.0250638	0.0182524	0.984556	0.792072	0.934317	0.247997	0.0588106	0.674641	0	0.55838	0.000510094	0.167669	0.47544	0
hippurate	Benzoate Metabolism	Xenobiotics	100000014	0.791838	0.0259729	0.0188639	0.972436	0.64478	1.00675	0.957463	0.126077	1.00885	0.584795	0.462555	4.37018e-05	0.188645	0.407701	0
N-acetylarginine	Urea cycle; Arginine and Proline Metabolism	Amino Acid	100001266	1.53727	0.0265821	0.0192806	2.24805	1.05123	1.03323	0.909596	0.287864	0.970096	0	2.13839	0.00376787	0.262361	1.35151	0
guanosine-3',5'-cyclic monophosphate (cGMP)	Purine Metabolism, Guanine containing	Nucleotide	104	0.752952	0.0270406	0.0195609	0.968304	0.585495	0.872213	0.387469	0.158203	0.888084	0	0.567345	0.00981679	0.219496	0.665436	0.699301
X-24415			999924415	1.42625	0.028105	0.0202769	1.95807	1.03887	1.08502	0.698894	0.210955	0.980239	13.4503	2.10535	0.0031043	0.251751	1.52779	4.8951
acisoga	Polyamine Metabolism	Amino Acid	100004541	0.775158	0.0285335	0.0205315	0.973615	0.617153	0.674065	0.0194712	0.16882	0.705758	11.1111	0.879452	0.423372	0.160454	0.797167	5.59441
3-ureidopropionate	Pyrimidine Metabolism, Uracil containing	Nucleotide	1053	0.727678	0.0286401	0.0205809	0.96736	0.547382	1.12027	0.558934	0.194333	1.04256	0.584795	0.421354	7.74472e-05	0.218685	0.49957	0
X-21807			999921807	0.813959	0.0286936	0.0205921	0.978802	0.676878	0.986778	0.916033	0.126243	1.0702	23.9766	0.639875	0.00155873	0.141135	0.473851	11.1888
8-methoxykynurenate	Tryptophan Metabolism	Amino Acid	100020360	0.603369	0.0287385	0.0205972	0.948893	0.383662	0.968272	0.919426	0.318729	0.984737	0	0.357494	0.00215557	0.335289	0.685337	0
pterin	Pterin Metabolism	Cofactors and Vitamins	100004216	0.773482	0.0289737	0.0207384	0.974012	0.614237	0.827877	0.294381	0.180143	0.851093	9.35673	0.735393	0.0477776	0.155279	0.697809	2.0979
glycerol	Glycerolipid Metabolism	Lipid	1254	0.931357	0.0290624	0.0207745	0.992771	0.873743	0.966404	0.419386	0.0423203	0.839421	0.584795	0.882617	0.0144497	0.0510505	0.355545	4.8951
indole-3-carboxylate	Tryptophan Metabolism	Amino Acid	100002185	0.899646	0.0291535	0.0208122	0.989322	0.818098	0.927899	0.129549	0.0493653	0.695597	5.26316	0.388816	0.000238854	0.257123	0.592116	2.0979
N-acetylglucosamine/N-acetylgalactosamine	Aminosugar Metabolism	Carbohydrate	100006435	0.72292	0.0297818	0.021205	0.968694	0.539503	0.78315	0.154985	0.171875	0.864547	0	0.565148	0.0583694	0.301475	0.763977	0
lysine	Lysine Metabolism	Amino Acid	407	0.755238	0.0303702	0.0215393	0.973738	0.585767	0.837728	0.355226	0.191521	0.881094	0	0.691833	0.0364852	0.176149	0.739234	0
S-adenosylmethionine (SAM)	Methionine, Cysteine, SAM and Taurine Metabolism	Amino Acid	1263	1.23373	0.0310674	0.0219764	1.49326	1.0193	1.1825	0.106584	0.103879	1.32161	4.09357	1.68055	0.0641638	0.280449	1.14357	5.59441
1-methyladenine	Purine Metabolism, Adenine containing	Nucleotide	54	0.925998	0.0311809	0.022028	0.993074	0.863452	0.948917	0.146911	0.0361481	0.70065	0	0.366238	6.43988e-06	0.222651	0.356587	0
p-cresol sulfate	Benzoate Metabolism	Xenobiotics	100001315	0.855289	0.0318686	0.0224846	0.986537	0.741502	0.908206	0.192092	0.0738136	0.641811	0	0.0921824	1.14587e-07	0.449645	0.120894	0
guanidinosuccinate	Guanidino and Acetamido Metabolism	Amino Acid	100001212	0.842727	0.0321446	0.0225913	0.98552	0.720624	0.871616	0.128511	0.0903989	0.752434	3.50877	0.747565	0.0878356	0.170443	0.886784	4.1958
lacto-N-tetraose	Disaccharides and Oligosaccharides	Carbohydrate	100004063	0.967213	0.0322192	0.0226145	0.997175	0.938151	0.977007	0.147204	0.0160484	0.485593	16.9591	0.824248	0.00250532	0.0639439	0.447695	15.3846
gamma-glutamylhistidine	Gamma-glutamyl Amino Acid	Peptide	1235	0.732733	0.0328982	0.0230613	0.975046	0.550638	0.780904	0.219579	0.201444	0.856628	0.584795	0.683204	0.0712639	0.211201	0.744827	0
bilirubin degradation product, C16H18N2O5 (1)**	Partially Characterized Molecules	Partially Characterized Molecules	100022003	1.25053	0.0334573	0.0233928	1.53666	1.01767	1.62467	0.012555	0.194422	1.52597	2.33918	1.12233	0.35577	0.124977	1.21498	3.4965
methyl-4-hydroxybenzoate sulfate	Benzoate Metabolism	Xenobiotics	100006116	0.889993	0.0342163	0.0238621	0.991366	0.798986	0.599799	0.00117145	0.157487	0.581648	0	0.94022	0.293998	0.0587406	0.630527	0
methionine sulfoxide	Methionine, Cysteine, SAM and Taurine Metabolism	Amino Acid	100000039	0.770726	0.0351785	0.0245016	0.98207	0.604864	0.809263	0.159849	0.150565	0.847423	0	0.696671	0.0952538	0.216652	0.751281	0
X-17707			999917707	1.07142	0.036488	0.0253655	1.14296	1.00435	1.10323	0.133266	0.0654362	1.97647	3.50877	1.06079	0.122256	0.0381883	3.35379	10.4895
glucuronide of C8H14O2 (4)*	Partially Characterized Molecules	Partially Characterized Molecules	100020030	1.28246	0.0365122	0.0253655	1.61922	1.01573	1.17099	0.445023	0.206675	1.11342	2.33918	1.34156	0.0434136	0.145484	1.37643	4.8951
X-24334			999924334	1.38017	0.036773	0.0254979	1.86752	1.01999	1.06604	0.746396	0.197735	1.03554	2.33918	2.06311	0.00332949	0.246705	1.38469	2.0979
phenyllactate (PLA)	Phenylalanine Metabolism	Amino Acid	100000774	0.902323	0.0367966	0.0254979	0.993717	0.819336	0.904429	0.0682228	0.0550862	0.63582	0	0.894027	0.307028	0.109664	0.712782	0
X-24669			999924669	1.07224	0.0368605	0.0255097	1.14482	1.00426	1.05929	0.207219	0.0456705	1.3651	11.6959	1.08735	0.0875778	0.0490218	1.54989	15.3846
X-13698			999913698	1.30441	0.0407694	0.028179	1.68261	1.01122	1.15067	0.382272	0.160633	1.16885	0.584795	1.6532	0.022805	0.220808	1.32213	0.699301
isoleucylhydroxyproline*	Dipeptide Derivative	Peptide	100021262	0.848209	0.0420941	0.0290207	0.994135	0.723703	0.848389	0.0975276	0.0992272	0.731983	1.16959	0.84785	0.239097	0.140202	0.705635	0.699301
leucine	Leucine, Isoleucine and Valine Metabolism	Amino Acid	397	0.734998	0.0422145	0.0290668	0.989231	0.546103	0.79545	0.182006	0.171472	0.875103	0	0.554205	0.0685731	0.324079	0.830452	0
X-17763			999917763	1.06401	0.0423996	0.0291573	1.12971	1.00213	1.09419	0.160138	0.0640862	1.85548	2.92398	1.05528	0.121891	0.0347838	3.24125	10.4895
2-methoxyhydroquinone sulfate (1)	Benzoate Metabolism	Xenobiotics	100021839	0.811627	0.0427872	0.0293867	0.993242	0.663221	0.927897	0.565565	0.130239	0.874464	0	0.648813	0.0102123	0.168425	0.542594	6.99301
butyrylputrescine/isobutyrylputrescine	Polyamine Metabolism	Amino Acid	100021922	0.763139	0.0429489	0.0294605	0.991458	0.587399	0.888824	0.463968	0.160933	0.959162	6.43275	0.544776	0.0111407	0.239291	0.496513	9.79021
4-quinolinecarboxylic acid	Chemical	Xenobiotics	100021550	1.21131	0.0440684	0.0301903	1.45982	1.0051	1.16554	0.137097	0.103036	1.51853	4.09357	1.51706	0.0942602	0.249069	1.31591	4.1958
diacetylspermidine*	Polyamine Metabolism	Amino Acid	100020242	0.691089	0.0449918	0.0307453	0.991783	0.481561	0.825607	0.373656	0.215408	0.929252	0	0.425079	0.0162839	0.35608	0.690766	0
3,4-dihydroxyphenylacetate sulfate	Tyrosine Metabolism	Amino Acid	100006254	0.878275	0.0453349	0.0309409	0.997308	0.773449	0.966445	0.624681	0.0697652	0.900781	0	0.478272	2.73592e-05	0.175848	0.406009	0
17alpha-hydroxypregnanolone glucuronide	Pregnenolone Steroids	Lipid	100005418	0.760363	0.0458144	0.0312289	0.994919	0.581105	1.06969	0.688616	0.168123	0.988145	0.584795	0.385262	5.82158e-05	0.237276	0.497741	0.699301
homocarnosine	Histidine Metabolism	Amino Acid	41	0.729608	0.0463929	0.0315836	0.994974	0.535018	0.692556	0.156482	0.259256	0.870865	11.6959	0.752554	0.154851	0.199833	0.779954	4.8951
N-methyl-GABA	Glutamate Metabolism	Amino Acid	100003152	0.880715	0.0467046	0.031756	0.998149	0.777098	0.525337	0.0104167	0.251287	0.568944	4.09357	0.912704	0.166555	0.0660306	0.621288	14.6853
X-23787			999923787	0.858288	0.0468079	0.0317865	0.997845	0.73825	0.829266	0.23015	0.156016	0.799095	0	0.867805	0.108458	0.0883327	0.664135	0
N-acetylhistamine	Histidine Metabolism	Amino Acid	100006123	0.946929	0.0471047	0.0319481	0.999303	0.8973	0.965894	0.248418	0.0300651	0.110735	15.2047	0.85676	0.0220769	0.0675379	0.0684163	19.5804
3,4-dihydroxyphenylacetate	Tyrosine Metabolism	Amino Acid	100000449	0.941566	0.0477991	0.0323383	0.999416	0.887065	0.950993	0.165535	0.0362362	0.462121	18.7135	0.919431	0.133599	0.0559982	0.463798	11.1888
sebacate (C10-DC)	Fatty Acid, Dicarboxylate	Lipid	100001211	0.993059	0.0478749	0.0323493	0.999935	0.986231	0.940809	0.046966	0.0307134	0.0300279	1.75439	0.993774	0.0780042	0.00354375	0.0985755	4.8951
X-23481			999923481	0.726517	0.0486171	0.03281	0.998062	0.528852	0.949795	0.80342	0.20693	0.963998	0	0.475184	0.0042806	0.260459	0.563783	0
eicosapentaenoate (EPA; 20:5n3)	Long Chain Polyunsaturated Fatty Acid (n3 and n6)	Lipid	2050	0.849715	0.0494617	0.0332973	0.999617	0.722292	0.520331	0.033183	0.306728	0.749761	1.75439	0.883193	0.149114	0.0860989	0.766399	0.699301
4-guanidinobutanoate	Guanidino and Acetamido Metabolism	Amino Acid	100000096	0.801087	0.049675	0.0333081	0.999685	0.641943	0.743617	0.0619547	0.158698	0.745339	0	0.86482	0.36681	0.16093	0.847304	0
leucylglutamine*	Dipeptide	Peptide	100003183	1.1497	0.0497301	0.0333081	1.3216	1.00016	1.07305	0.381729	0.0806069	1.26237	18.1287	1.46388	0.0115193	0.150836	1.80297	23.7762
uric acid ribonucleoside*	Purine Metabolism, (Hypo)Xanthine/Inosine containing	Nucleotide	100002682	0.689402	0.0498266	0.0333081	0.999718	0.475409	0.967768	0.891054	0.239196	1.00166	1.16959	0.388454	0.00236823	0.311078	0.720973	0.699301
glycine conjugate of C10H14O2 (1)*	Partially Characterized Molecules	Partially Characterized Molecules	100020254	0.876961	0.0498457	0.0333081	0.999912	0.769128	0.848534	0.106175	0.10166	0.661308	21.6374	0.899365	0.233092	0.0889495	0.737448	5.59441
cortisone	Corticosteroids	Lipid	273	0.732572	0.0503982	0.0335946	1.00054	0.536372	0.889972	0.570077	0.205243	0.910845	3.50877	0.54674	0.0164259	0.251648	0.649975	2.0979
beta-alanine	Pyrimidine Metabolism, Uracil containing	Nucleotide	244	0.784694	0.0511033	0.033982	1.00116	0.61503	0.842401	0.300177	0.165531	0.85758	0	0.715902	0.0757932	0.188221	0.743318	4.1958
N-acetylcitrulline	Urea cycle; Arginine and Proline Metabolism	Amino Acid	100001577	1.2827	0.0511044	0.033982	1.64728	0.998806	1.21419	0.209108	0.154515	1.27257	0	1.4432	0.105225	0.226453	1.37853	0
X-26099			999926099	1.33508	0.0514595	0.0341346	1.7857	0.998171	0.974796	0.906151	0.216521	0.993006	0	1.76384	0.0053481	0.203746	1.75136	2.7972
X-23459			999923459	0.818702	0.0529877	0.0350626	1.00258	0.668546	0.944831	0.644835	0.123115	0.870923	2.92398	0.581261	0.00436755	0.190349	0.562358	5.59441
8-hydroxyoctanoate	Fatty Acid, Monohydroxy	Lipid	100000956	0.867866	0.0534044	0.0352567	1.00208	0.751628	0.976528	0.799712	0.0936138	0.905128	12.2807	0.719259	0.00527408	0.118121	0.241077	27.972
carnosine	Histidine Metabolism	Amino Acid	249	0.826047	0.0534108	0.0352567	1.00281	0.68044	0.783675	0.12679	0.159646	0.797576	0	0.853618	0.209298	0.126062	0.729567	0
dehydroepiandrosterone sulfate (DHEA-S)	Androgenic Steroids	Lipid	100000792	0.893336	0.0541218	0.0356827	1.002	0.796457	0.911293	0.15342	0.0650698	0.710027	0	0.820616	0.141308	0.134404	0.643671	1.3986
phenylacetylmethionine	Acetylated Peptides	Peptide	100009241	0.893229	0.0551478	0.0363151	1.00249	0.795876	0.955181	0.494837	0.0671727	0.817692	15.7895	0.715144	0.0061262	0.12232	0.443701	2.0979
3-hydroxydecanoate	Fatty Acid, Monohydroxy	Lipid	100000997	0.819262	0.0552311	0.0363259	1.00447	0.668201	0.964755	0.75795	0.116431	0.990031	14.6199	0.430037	0.000262094	0.231192	0.465341	10.4895
X-12713			999912713	0.679898	0.0555043	0.0364615	1.00912	0.458084	0.907291	0.709087	0.260779	0.990558	0	0.443495	0.0104037	0.317343	0.791056	0
dihydroorotate	Pyrimidine Metabolism, Orotate containing	Nucleotide	923	0.903535	0.0556244	0.0364962	1.00244	0.814388	0.919224	0.217232	0.0682585	0.740275	1.16959	0.880228	0.129302	0.0841044	0.63297	4.1958
phenylalanylglycine	Dipeptide	Peptide	100003588	0.800845	0.055802	0.0365669	1.00552	0.637833	0.776948	0.14603	0.173613	0.786271	0	0.820725	0.205931	0.1562	0.80776	2.7972
diaminopimelate	Bacterial/Fungal	Xenobiotics	100000115	0.846714	0.0563616	0.0368464	1.00452	0.713698	0.896597	0.32371	0.110602	0.868332	12.8655	0.770737	0.0661823	0.141743	0.619476	5.59441
X-12822			999912822	0.657844	0.0606204	0.0394881	1.01886	0.424748	0.785621	0.376328	0.272732	0.924172	0	0.45895	0.0449524	0.388417	0.790053	0
deoxycarnitine	Carnitine Metabolism	Lipid	100001662	1.06839	0.0617583	0.040133	1.14518	0.996749	1.04977	0.18736	0.0368399	1.27982	0	1.32345	0.029249	0.128546	1.72213	0
o-cresol sulfate	Benzoate Metabolism	Xenobiotics	100001806	1.40343	0.0630282	0.0407147	2.0062	0.98176	1.39594	0.115343	0.21184	1.20137	0.584795	1.42503	0.322479	0.357993	1.1427	0
X-18059			999918059	0.845387	0.0641893	0.0413969	1.00995	0.707638	1.06665	0.559133	0.110466	1.10433	0	0.521786	4.36162e-05	0.159146	0.373171	0
N2-acetyl,N6-methyllysine	Lysine Metabolism	Amino Acid	100020546	0.824297	0.064359	0.0414266	1.01159	0.671683	0.7505	0.0499117	0.146383	0.782906	0.584795	0.908564	0.520206	0.149122	0.851268	1.3986
X-23922			999923922	1.2443	0.0655683	0.0421053	1.57024	0.98602	1.27814	0.228051	0.203587	1.12093	0	1.22723	0.161091	0.146109	1.21103	0.699301
X-18779			999918779	1.20501	0.066073	0.0423793	1.47015	0.987694	1.30614	0.0804773	0.152798	1.4047	0.584795	1.13079	0.365081	0.135713	1.09293	0
linolenate [alpha or gamma; (18:3n3 or 6)]	Long Chain Polyunsaturated Fatty Acid (n3 and n6)	Lipid	100001337	0.937621	0.0672644	0.0430925	1.00459	0.875119	0.944178	0.188037	0.043634	0.202564	9.35673	0.925527	0.19378	0.0595558	0.519328	0.699301
isoleucine	Leucine, Isoleucine and Valine Metabolism	Amino Acid	376	0.845793	0.067482	0.043181	1.01212	0.7068	0.852434	0.10401	0.098209	0.748001	0.584795	0.802711	0.386792	0.253926	0.859874	0
valine	Leucine, Isoleucine and Valine Metabolism	Amino Acid	566	0.834584	0.0678885	0.0433901	1.01338	0.687333	0.892613	0.287693	0.10685	0.861714	0	0.553847	0.0251585	0.263902	0.767058	0
3-methylcytidine	Pyrimidine Metabolism, Cytidine containing	Nucleotide	100001466	0.648842	0.0704059	0.0448997	1.03668	0.4061	0.767637	0.409911	0.320901	0.916697	1.16959	0.526075	0.0731264	0.358424	0.812687	0
(S)-3-hydroxybutyrylcarnitine	Fatty Acid Metabolism (Acyl Carnitine, Hydroxy)	Lipid	100009271	0.907332	0.0706343	0.0449768	1.00822	0.816541	0.918695	0.206876	0.0671849	0.498356	14.0351	0.887385	0.183298	0.0897869	0.659914	18.1818
pregnenetriol sulfate*	Pregnenolone Steroids	Lipid	100021103	0.891117	0.070836	0.0450091	1.00984	0.786353	0.960394	0.589749	0.0749465	0.945257	2.33918	0.731531	0.0101922	0.121676	0.601941	0
theophylline	Xanthine Metabolism	Xenobiotics	100000437	0.950504	0.0711835	0.0451244	1.00439	0.899509	0.972669	0.363125	0.0304712	0.702342	5.84795	0.831926	0.0120127	0.0732598	0.543568	4.8951
inosine	Purine Metabolism, (Hypo)Xanthine/Inosine containing	Nucleotide	361	0.797539	0.0713001	0.0451456	1.01981	0.623711	0.825687	0.279785	0.17722	0.861961	0.584795	0.770248	0.141511	0.177557	0.741121	0
X-12112			999912112	0.729108	0.0714243	0.0451716	1.02793	0.517155	0.858763	0.504814	0.228302	0.905736	1.16959	0.576536	0.0440043	0.273438	0.771415	2.0979
arachidonate (20:4n6)	Long Chain Polyunsaturated Fatty Acid (n3 and n6)	Lipid	229	0.925271	0.0715998	0.0452299	1.00685	0.850304	0.496703	0.000869251	0.210155	0.188208	5.26316	0.950905	0.25307	0.044046	0.522815	15.3846
methyl vanillate sulfate	Food Component/Plant	Xenobiotics	100020622	0.963105	0.0724876	0.0455788	1.00344	0.924393	0.886427	0.030564	0.0557432	0.526432	1.75439	0.976309	0.288395	0.0225838	0.681288	2.0979
pyridoxine (vitamin B6)	Vitamin B6 Metabolism	Cofactors and Vitamins	936	0.891055	0.0735054	0.0461653	1.01104	0.785313	0.889921	0.164669	0.0839293	0.759683	3.50877	0.892689	0.259261	0.100623	0.617001	4.1958
X-24762			999924762	0.882576	0.0747259	0.0468236	1.01254	0.769293	0.919753	0.273954	0.0764628	0.737063	0	0.710402	0.0511963	0.175361	0.699672	0
guanidinoacetate	Creatine Metabolism	Amino Acid	344	0.918844	0.0756597	0.0472996	1.00878	0.836925	0.935427	0.263583	0.0597089	0.698764	0	0.890484	0.142297	0.0790503	0.701901	0
allo-threonine	Glycine, Serine and Threonine Metabolism	Amino Acid	100000272	1.49599	0.0765204	0.0477278	2.33614	0.957992	1.16327	0.627968	0.312089	1.0552	0	1.98881	0.0383914	0.332039	1.13131	0.699301
taurochenodeoxycholate	Primary Bile Acid Metabolism	Lipid	1629	1.0572	0.0767887	0.0478403	1.12439	0.994035	1.02738	0.47083	0.0374634	1.25949	1.16959	1.13166	0.0323055	0.0577804	2.05007	0.699301
3'-sialyllactose	Disaccharides and Oligosaccharides	Carbohydrate	100003408	0.882525	0.0788786	0.0490298	1.01452	0.767701	0.934133	0.359954	0.074429	0.849423	0.584795	0.486168	0.00277517	0.241075	0.720172	0
glucuronide of C12H20O3 (4)*	Partially Characterized Molecules	Partially Characterized Molecules	100020094	0.819206	0.0802348	0.049759	1.0243	0.655175	0.950417	0.763336	0.168895	0.948086	26.3158	0.723437	0.0361351	0.154501	0.703694	16.7832
cyclo(pro-sulfo-tyr)*	Dipeptide	Peptide	100020992	0.999396	0.0811443	0.0502084	1.00007	0.998718	0.629504	3.32934e-05	0.111532	0.339384	7.01754	0.999401	0.0834141	3462314484587	0.138304	3.4965
X-12127			999912127	0.875715	0.0821682	0.0507264	1.01707	0.754003	0.923088	0.331609	0.0824311	0.766475	0	0.637124	0.0260367	0.202542	0.659708	0.699301
fructosyllysine	Lysine Metabolism	Amino Acid	100005373	0.965164	0.084522	0.0520612	1.00484	0.927054	0.66482	7.74913e-06	0.0912879	0.322735	0	0.984572	0.461099	0.0210961	0.584162	0
spermidine	Polyamine Metabolism	Amino Acid	50	0.911665	0.0859065	0.0527346	1.01315	0.820348	0.929595	0.243476	0.0625937	0.800124	10.5263	0.862469	0.161334	0.105637	0.675721	6.99301
alpha-hydroxyisovalerate	Leucine, Isoleucine and Valine Metabolism	Amino Acid	100001300	0.920008	0.088227	0.053969	1.01256	0.83592	0.908816	0.129653	0.0630906	0.632614	0	0.937115	0.401423	0.0774049	0.65275	0
heptadecanedioate (C17-DC)	Fatty Acid, Dicarboxylate	Lipid	100019969	0.9379	0.0883148	0.053969	1.00966	0.871238	0.959927	0.286246	0.0383515	0.649315	23.3918	0.52065	0.000725205	0.193107	0.186104	9.79021
phenylacetylvaline	Acetylated Peptides	Peptide	100020880	0.886904	0.0893864	0.0545625	1.01864	0.772208	0.980618	0.808285	0.0806645	0.958125	23.9766	0.636926	0.00206806	0.146448	0.493623	15.3846
tartarate	Food Component/Plant	Xenobiotics	100000295	0.961317	0.0903803	0.0551073	1.00623	0.918409	0.974569	0.297941	0.0247485	0.672636	9.94152	0.864144	0.0344467	0.0690446	0.19699	7.69231
3-methylglutarylcarnitine (2)	Leucine, Isoleucine and Valine Metabolism	Amino Acid	100005850	0.863795	0.0905618	0.055156	1.02341	0.729072	0.758518	0.0288055	0.126428	0.702585	2.33918	0.968538	0.787588	0.118641	0.985786	2.0979
4-hydroxymandelate	Benzoate Metabolism	Xenobiotics	1115	0.91343	0.0911959	0.0554271	1.01462	0.822327	0.930469	0.198325	0.0560243	0.623231	22.807	0.747524	0.114743	0.184494	0.71484	1.3986
X-25983			999925983	0.899196	0.0923831	0.0560767	1.01764	0.794536	0.954286	0.478175	0.0659739	0.766233	6.43275	0.470958	0.000538602	0.217577	0.55601	4.1958
m-tyramine	Tyrosine Metabolism	Amino Acid	100002797	1.29425	0.0929292	0.0563452	1.7486	0.957953	1.18789	0.428323	0.217382	1.04731	12.2807	1.40951	0.113418	0.216828	1.03755	11.1888
homovanillate (HVA)	Tyrosine Metabolism	Amino Acid	117	0.912981	0.0932097	0.0564523	1.01537	0.820917	0.961605	0.479597	0.0553803	0.788297	1.75439	0.271522	1.11838e-06	0.267726	0.425501	5.59441
X-24339			999924339	0.75701	0.096628	0.0583275	1.05129	0.545104	0.954588	0.823887	0.208831	0.957458	0	0.497856	0.0129756	0.280725	0.731935	0
2-hydroxybutyrate/2-hydroxyisobutyrate	Glutathione Metabolism	Amino Acid	100008928	0.946946	0.0993403	0.0598982	1.01037	0.887503	0.962129	0.264201	0.0345781	0.634759	0	0.797809	0.0465681	0.113499	0.718732	0.699301
X-17010			999917010	0.943643	0.100512	0.0605377	1.01128	0.88053	0.964158	0.31019	0.035967	0.757751	0	0.527823	0.000630291	0.186937	0.463544	0
gamma-glutamyl-alpha-lysine	Gamma-glutamyl Amino Acid	Peptide	100010901	0.865695	0.101424	0.0610194	1.02876	0.728481	0.947849	0.614413	0.106315	0.879178	1.75439	0.710208	0.0293932	0.157103	0.589533	16.0839
X-16938			999916938	0.959929	0.103648	0.0622882	1.00839	0.913796	1.19487	0.322888	0.180102	1.17602	0	0.955766	0.0746211	0.0253774	0.120941	0
ribulose/xylulose	Pentose Metabolism	Carbohydrate	100006122	0.836679	0.105516	0.0632009	1.03831	0.674203	0.845649	0.256702	0.147812	0.824703	0	0.825607	0.246088	0.165218	0.794991	0
isobutyrylcarnitine (C4)	Leucine, Isoleucine and Valine Metabolism	Amino Acid	100001055	1.14787	0.109938	0.0656146	1.35934	0.969294	1.0656	0.514082	0.097378	1.0922	0.584795	1.50584	0.0277829	0.186041	1.80602	2.0979
linoleate (18:2n6)	Long Chain Polyunsaturated Fatty Acid (n3 and n6)	Lipid	180	0.917455	0.110363	0.0656916	1.0198	0.825379	0.793635	0.163499	0.165876	0.18349	0	0.933333	0.226645	0.0570644	0.545354	0
N2-acetyllysine	Lysine Metabolism	Amino Acid	100001721	1.29484	0.110446	0.0656916	1.77831	0.942813	1.19965	0.401626	0.217037	1.16932	0	1.42492	0.145073	0.24302	1.15449	0
2-hydroxyheptanoate*	Fatty Acid, Monohydroxy	Lipid	100019960	0.854778	0.115893	0.0684354	1.03945	0.702914	1.11046	0.433582	0.133798	1.13288	16.9591	0.615623	0.00120563	0.149842	0.354008	25.8741
5-oxoproline	Glutathione Metabolism	Amino Acid	1021	0.765897	0.122905	0.0719508	1.07481	0.545772	0.763698	0.373251	0.302766	0.916657	0	0.766964	0.207724	0.210593	0.828785	0
o-tyrosine	Tyrosine Metabolism	Amino Acid	100004290	1.13679	0.123419	0.0720746	1.3382	0.9657	1.05532	0.572615	0.0954297	1.11602	0	1.43962	0.0321412	0.17006	1.44757	0
cystathionine	Methionine, Cysteine, SAM and Taurine Metabolism	Amino Acid	310	1.15302	0.124015	0.0722888	1.38239	0.961704	1.02647	0.791186	0.098669	1.05254	0.584795	2.70857	0.000194573	0.267427	2.71619	0
S-adenosylhomocysteine (SAH)	Methionine, Cysteine, SAM and Taurine Metabolism	Amino Acid	197	1.30869	0.128145	0.0745361	1.85074	0.925393	1.34141	0.142387	0.200226	1.1766	12.8655	1.19904	0.630048	0.376866	0.991014	11.1888
X-24543			999924543	0.965864	0.133765	0.077722	1.01072	0.922995	0.957536	0.449053	0.0573208	0.87364	1.75439	0.967498	0.191962	0.0253234	0.392176	0.699301
6-oxopiperidine-2-carboxylate	Lysine Metabolism	Amino Acid	100004499	0.802426	0.134563	0.078102	1.07058	0.601439	0.83106	0.275061	0.169543	0.875909	0	0.721163	0.269216	0.295862	0.876022	0.699301
anserine	Histidine Metabolism	Amino Acid	100000044	0.868187	0.136599	0.0789465	1.04578	0.720753	0.988972	0.914621	0.103432	0.94362	14.6199	0.431802	0.000454294	0.239505	0.550476	5.59441
N-acetylhistidine	Histidine Metabolism	Amino Acid	100001293	0.756219	0.13705	0.0791229	1.09298	0.523219	0.839284	0.532565	0.280737	0.970017	0	0.694861	0.150125	0.252967	0.831425	0
phytosphingosine	Sphingolipid Synthesis	Lipid	469	0.936111	0.137348	0.079211	1.0213	0.85803	0.969021	0.500639	0.0467259	0.8241	7.01754	0.675049	0.00625672	0.143734	0.409648	4.8951
X-24338			999924338	0.761638	0.138904	0.0799041	1.09235	0.531051	0.863686	0.530724	0.233762	0.929696	2.33918	0.620646	0.109778	0.298272	0.831449	0
X-12410			999912410	0.887802	0.1494	0.0854359	1.04371	0.755181	1.0209	0.812316	0.087121	1.01314	0	0.260303	1.85982e-07	0.258192	0.432498	0
picolinate	Tryptophan Metabolism	Amino Acid	1022	0.933949	0.149949	0.0856598	1.025	0.850985	0.966875	0.486535	0.048411	1.00707	0.584795	0.395526	0.000119335	0.241076	0.448471	0
X-12117			999912117	0.788462	0.15062	0.085883	1.09026	0.570206	0.671542	0.0656002	0.216267	0.832669	0	0.988272	0.963324	0.256551	1.05505	0
gamma-glutamylserine	Gamma-glutamyl Amino Acid	Peptide	100009231	0.868467	0.151188	0.086096	1.0529	0.716344	0.948125	0.718453	0.147753	0.906126	1.16959	0.810105	0.109415	0.131552	0.714809	0
trans-3,4-methyleneheptanoylglycine	Fatty Acid Metabolism (Acyl Glycine)	Lipid	100010861	0.865368	0.152421	0.0867069	1.0549	0.709888	0.802746	0.234599	0.184855	0.863135	5.26316	0.893516	0.350794	0.12067	0.757592	2.0979
3-hydroxypropanoate	Fatty Acid, Monohydroxy	Lipid	115	0.95594	0.153275	0.0867716	1.01693	0.898613	0.974306	0.414284	0.031885	0.723841	24.5614	0.388613	1.63162e-05	0.219291	0.23639	2.0979
X-15503			999915503	0.735482	0.153442	0.0867716	1.12143	0.482362	0.957997	0.875809	0.27457	0.950942	0	0.482657	0.0355865	0.346613	0.752187	0
monobutyl phthalate acyl-beta-glucuronide	Chemical	Xenobiotics	100021961	1.01477	0.157068	0.0884247	1.03559	0.994369	1.00873	0.486969	0.0125029	0.980104	2.92398	1.02815	0.133818	0.0185196	2.57271	9.09091
vanillic alcohol sulfate	Tyrosine Metabolism	Amino Acid	100006125	0.941625	0.157266	0.0884444	1.02348	0.86632	0.965697	0.417245	0.0430279	0.751927	1.16959	0.323916	5.59058e-05	0.279758	0.426205	4.1958
glucuronate	Aminosugar Metabolism	Carbohydrate	100000257	1.2954	0.159571	0.0895556	1.85796	0.903172	1.89494	0.0380726	0.308181	1.18133	0	1.04924	0.834019	0.229394	1.04199	0
serine	Glycine, Serine and Threonine Metabolism	Amino Acid	503	0.780475	0.160717	0.0901056	1.10349	0.552015	0.899646	0.694941	0.269672	0.945602	0	0.701339	0.129355	0.233912	0.810238	0
glycohyocholate	Secondary Bile Acid Metabolism	Lipid	100004083	0.944724	0.161385	0.0903485	1.02298	0.872456	0.866265	0.0125879	0.0575356	0.484313	2.92398	1.02959	0.610908	0.0573088	0.948892	2.7972
creatine	Creatine Metabolism	Amino Acid	1221	1.03238	0.161483	0.0903485	1.07947	0.987339	1.05887	0.083552	0.033057	1.58365	0	1.00907	0.773504	0.031381	1.355	0
taurine	Methionine, Cysteine, SAM and Taurine Metabolism	Amino Acid	512	1.12086	0.164343	0.0918538	1.31641	0.95436	1.181	0.183943	0.125204	1.23002	0	1.07763	0.49128	0.10862	1.13674	0
X-24408			999924408	0.723735	0.164736	0.0919395	1.14203	0.458651	1.0648	0.80616	0.255865	1.01644	0.584795	0.113826	0.000104323	0.560027	0.707492	0
salicylate	Drug - Topical Agents	Xenobiotics	501	0.926227	0.164835	0.0919395	1.032	0.831292	0.969425	0.667968	0.0723942	0.946943	7.01754	0.869532	0.100907	0.0852196	0.399128	8.39161
2-hydroxydecanoate	Fatty Acid, Monohydroxy	Lipid	100004089	0.890802	0.167661	0.0934202	1.04983	0.755866	1.07669	0.548969	0.12329	1.09361	7.60234	0.756975	0.014824	0.114265	0.389731	2.0979
1-methylxanthine	Xanthine Metabolism	Xenobiotics	100001405	0.927923	0.1692	0.0941808	1.03235	0.834056	0.856501	0.115325	0.0983677	0.735887	7.01754	0.961277	0.545415	0.0653162	0.762134	0
4-imidazoleacetate	Histidine Metabolism	Amino Acid	100001207	0.797671	0.172821	0.0958039	1.10402	0.576327	0.954146	0.841345	0.23449	0.969725	2.33918	0.666797	0.0840118	0.234549	0.697494	5.59441
4-methylbenzenesulfonate	Chemical	Xenobiotics	100002390	0.966554	0.175664	0.0968854	1.01533	0.920118	1.14928	0.233366	0.116754	1.45292	16.3743	0.958464	0.0990943	0.0257226	0.560374	2.0979
guanosine	Purine Metabolism, Guanine containing	Nucleotide	1099	0.892381	0.181549	0.10003	1.05462	0.755102	0.921794	0.550232	0.136309	0.948669	8.18713	0.873998	0.217479	0.109204	0.693592	6.29371
2-oxoadipate	Lysine Metabolism	Amino Acid	92	0.933177	0.184443	0.101214	1.03352	0.842574	0.84505	0.134564	0.112514	0.772974	3.50877	0.958802	0.474271	0.0587959	0.729747	2.7972
X-24403			999924403	0.942873	0.184816	0.101316	1.02852	0.86436	0.97022	0.532646	0.0484509	0.784086	1.16959	0.813039	0.0605665	0.11029	0.666876	1.3986
benzoate	Benzoate Metabolism	Xenobiotics	100000008	0.965161	0.186377	0.101864	1.01728	0.915708	0.978888	0.510691	0.03244	0.918888	8.77193	0.93606	0.166548	0.047764	0.0952637	10.4895
nicotinamide	Nicotinate and Nicotinamide Metabolism	Cofactors and Vitamins	432	0.939887	0.187706	0.102487	1.0307	0.857076	0.975831	0.631786	0.0510536	0.8095	1.16959	0.760297	0.0239328	0.121356	0.337437	1.3986
acetylcholine	Neurotransmitter	Lipid	1749	0.925945	0.192571	0.104722	1.03955	0.824752	0.951263	0.433414	0.0637824	0.783276	23.9766	0.787668	0.126453	0.156179	0.717208	25.8741
X-25806			999925806	0.833018	0.193605	0.105136	1.09719	0.63245	1.03942	0.83874	0.18998	1.05587	0	0.637459	0.031103	0.208867	0.733909	0
X-12844			999912844	0.95091	0.194317	0.10525	1.02601	0.881309	0.934334	0.331223	0.0699027	0.88663	0.584795	0.958375	0.361725	0.0466142	1.11265	0
phenylacetylglutamate	Acetylated Peptides	Peptide	100009045	0.954238	0.195655	0.105869	1.0244	0.888881	0.990296	0.798061	0.0381124	0.951101	0	0.677952	0.00078133	0.115702	0.391272	0
X-23654			999923654	0.824334	0.196378	0.106155	1.10505	0.61493	1.00581	0.975974	0.192416	0.990039	0	0.608642	0.0366249	0.23758	0.769642	0
N-acetyl-2-aminoadipate	Lysine Metabolism	Amino Acid	100021760	0.732927	0.197842	0.10684	1.1761	0.456749	1.03053	0.925952	0.32356	0.99295	1.16959	0.478246	0.0416704	0.362152	0.812189	0
cholate	Primary Bile Acid Metabolism	Lipid	136	0.97877	0.198494	0.107085	1.01131	0.947274	0.98481	0.367453	0.0169838	0.170424	7.01754	0.823937	0.0311425	0.0898555	0.239408	0
glucuronide of C10H18O2 (11)*	Partially Characterized Molecules	Partially Characterized Molecules	100020018	0.848025	0.200457	0.108037	1.09146	0.658882	0.943088	0.746515	0.181277	0.943647	1.16959	0.761067	0.135538	0.182923	0.735092	0.699301
X-24563			999924563	0.969249	0.20198	0.10875	1.01689	0.923843	0.99218	0.897437	0.0609056	1.05801	14.0351	0.964892	0.18127	0.0267339	0.446516	17.4825
glutamate	Glutamate Metabolism	Amino Acid	561	0.977398	0.204478	0.109986	1.01253	0.943486	0.985784	0.432704	0.0182499	0.790082	0	0.703891	0.00190997	0.113126	0.276191	0
N2,N2-dimethylguanine	Purine Metabolism, Guanine containing	Nucleotide	100001853	0.973926	0.204908	0.110108	1.01453	0.934944	0.981556	0.375988	0.0210282	0.759708	1.75439	0.631785	0.00336397	0.156599	0.332134	11.1888
X-23925			999923925	0.983331	0.205227	0.110171	1.00924	0.958086	0.985847	0.285683	0.0133513	0.657513	22.807	0.799491	0.0625385	0.120153	0.532297	22.3776
X-25433			999925433	1.08149	0.206441	0.110713	1.22124	0.95773	1.09748	0.314745	0.0925208	1.26574	1.75439	1.06863	0.426909	0.0835417	1.11525	0
3-methoxytyramine	Tyrosine Metabolism	Amino Acid	118	1.05815	0.210005	0.112292	1.15591	0.968652	1.06439	0.181714	0.0467287	1.6692	0.584795	0.977389	0.893972	0.171597	0.882076	1.3986
X-24545			999924545	0.880145	0.210762	0.112586	1.07495	0.720641	0.934178	0.582916	0.123992	0.870809	19.883	0.776856	0.159463	0.179476	0.728529	5.59441
X-14837			999914837	0.977831	0.212957	0.113535	1.01294	0.943934	0.983951	0.377218	0.0183226	0.461558	3.50877	0.822781	0.0429823	0.0963815	0.354684	0.699301
3-amino-2-piperidone	Urea cycle; Arginine and Proline Metabolism	Amino Acid	100020361	1.34716	0.215051	0.114446	2.15782	0.841053	1.32844	0.359455	0.30991	1.05784	0	1.37593	0.401973	0.380776	1.06882	0
gamma-glutamylphenylalanine	Gamma-glutamyl Amino Acid	Peptide	100000491	0.823252	0.215086	0.114446	1.11963	0.605328	0.946829	0.79024	0.205402	0.952178	0	0.676826	0.108294	0.243066	0.758092	0
X-24359			999924359	1.12003	0.215832	0.11473	1.34025	0.93599	1.26679	0.149954	0.164264	1.37636	0.584795	1.05951	0.600289	0.110326	1.17827	0
fructose	Fructose, Mannose and Galactose Metabolism	Carbohydrate	878	0.823396	0.219099	0.116239	1.12254	0.603971	1.06763	0.790234	0.246006	1.02408	4.09357	0.685796	0.0676441	0.206403	0.772602	6.29371
alpha-ketoglutarate	TCA Cycle	Energy	93	0.959787	0.220162	0.11665	1.02487	0.898837	0.769638	0.016546	0.109251	0.666281	0	0.981997	0.605438	0.0351667	0.776815	0.699301
X-25656			999925656	1.01918	0.220303	0.11665	1.0506	0.988687	1.02243	0.278493	0.0204662	1.44327	0	1.01482	0.535069	0.0237209	1.34754	0
pregnenetriol disulfate*	Pregnenolone Steroids	Lipid	100021104	0.91469	0.228878	0.120369	1.05768	0.79103	0.887522	0.366393	0.132103	0.877519	0	0.927443	0.400116	0.089521	0.83992	0
taurocholenate sulfate*	Secondary Bile Acid Metabolism	Lipid	100001990	1.0205	0.230118	0.120905	1.0549	0.987231	1.00771	0.690616	0.0192879	1.2305	0	1.06424	0.0767226	0.0351733	1.70189	0
glutamine conjugate of C8H12O4 (1)*	Partially Characterized Molecules	Partially Characterized Molecules	100020265	0.906906	0.239996	0.125973	1.06746	0.770501	1.0078	0.951195	0.126943	1.00603	0.584795	0.837754	0.107773	0.110074	0.699492	0.699301
picolinoylglycine	Fatty Acid Metabolism (Acyl Glycine)	Lipid	100021198	0.734715	0.242106	0.126958	1.23153	0.438323	0.637446	0.182351	0.337659	0.895925	0	0.916744	0.836627	0.421549	0.994432	0
cysteinylglycine	Glutathione Metabolism	Amino Acid	278	1.20708	0.247067	0.129309	1.6601	0.877679	1.14924	0.500315	0.206388	1.04709	2.92398	1.30803	0.309054	0.263979	1.01709	0
pregnenediol disulfate (C21H34O8S2)*	Pregnenolone Steroids	Lipid	100001993	0.93919	0.248581	0.129976	1.04481	0.844246	0.948645	0.521247	0.0821922	0.923002	0	0.931895	0.330675	0.0725102	0.871103	0
3-hydroxyoctanoylcarnitine (1)	Fatty Acid Metabolism (Acyl Carnitine, Hydroxy)	Lipid	100021990	0.912037	0.249327	0.130116	1.06671	0.779792	0.90209	0.338053	0.107556	0.686436	29.8246	0.924455	0.510771	0.119444	0.817502	16.7832
3-methoxytyramine sulfate	Tyrosine Metabolism	Amino Acid	100004634	1.04361	0.24995	0.130206	1.12233	0.970411	1.05634	0.149209	0.0380038	4.06065	0	0.81523	0.233593	0.171502	0.803387	0
X-26157			999926157	1.03297	0.250421	0.130311	1.09172	0.97738	1.4729	0.00975656	0.149839	3.35731	5.26316	1.01958	0.49993	0.0287391	2.57731	3.4965
X-25422			999925422	0.837169	0.254278	0.13194	1.13636	0.616751	0.932538	0.719051	0.194162	0.936638	0	0.688319	0.153287	0.261553	0.996162	0
glucuronide of C8H14O2 (6)*	Partially Characterized Molecules	Partially Characterized Molecules	100020032	0.884251	0.259771	0.134661	1.09519	0.713937	0.748805	0.0232595	0.127483	0.631861	24.5614	1.39634	0.11415	0.211324	1.22127	15.3846
X-17357			999917357	0.950951	0.264243	0.136849	1.03873	0.87059	1.02014	0.811505	0.0836062	1.08269	0.584795	0.924019	0.139468	0.053474	0.954737	2.7972
vanillate glucuronide	Food Component/Plant	Xenobiotics	100020606	0.915193	0.272329	0.140329	1.07209	0.781257	0.937042	0.625399	0.133195	0.911142	17.5439	0.90274	0.313417	0.101501	0.839085	17.4825
umbelliferone sulfate	Food Component/Plant	Xenobiotics	100006282	0.940253	0.276862	0.142433	1.05068	0.841435	1.12629	0.188813	0.0905015	2.18869	14.0351	0.836988	0.0143125	0.0726507	0.211165	6.29371
glycochenodeoxycholate	Primary Bile Acid Metabolism	Lipid	1628	1.03132	0.278295	0.143036	1.09045	0.975396	1.01039	0.762521	0.0342186	1.02003	12.8655	1.07969	0.134024	0.0511673	1.47342	8.39161
isocaproylglycine	Fatty Acid Metabolism (Acyl Glycine)	Lipid	100019816	0.943928	0.279134	0.143196	1.04791	0.850265	0.965704	0.527584	0.0552448	0.884077	1.16959	0.692287	0.0710052	0.203692	0.789155	0.699301
1,3-dimethylurate	Xanthine Metabolism	Xenobiotics	100001106	0.970688	0.2867	0.146517	1.02529	0.918991	0.985834	0.721302	0.0399947	0.875984	4.09357	0.956499	0.254176	0.0390044	0.657572	6.99301
ethyl beta-glucopyranoside	Food Component/Plant	Xenobiotics	100020377	0.976117	0.286956	0.146517	1.02053	0.933639	0.974476	0.340785	0.0271414	0.857041	0	0.97995	0.624808	0.0414147	0.710292	0
dimethylguanidino valeric acid (DMGV)*	Urea cycle; Arginine and Proline Metabolism	Amino Acid	100020866	1.12543	0.287231	0.146519	1.39904	0.905328	0.931068	0.625282	0.146246	0.932118	4.09357	1.4567	0.02746	0.170606	1.68107	25.1748
benzoylcarnitine*	Chemical	Xenobiotics	100004555	0.968727	0.298924	0.152198	1.02858	0.912359	1.00946	0.8275	0.0432285	1.03891	4.09357	0.929533	0.0913796	0.0432851	0.320373	29.3706
2-oxoarginine*	Urea cycle; Arginine and Proline Metabolism	Amino Acid	100002784	1.22072	0.303138	0.154199	1.78435	0.835127	1.31745	0.225837	0.227631	1.12818	0.584795	0.999437	0.998782	0.368653	0.992459	0
X-26101			999926101	1.16124	0.303555	0.154267	1.54382	0.873464	1.09469	0.617345	0.181076	1.07461	1.16959	1.29198	0.292701	0.243465	1.17793	1.3986
neopterin	Pterin Metabolism	Cofactors and Vitamins	100001474	0.888244	0.310564	0.157236	1.11689	0.706405	1.01534	0.920714	0.15292	0.986671	0	0.736169	0.0909753	0.181211	0.732129	0
cysteine s-sulfate	Methionine, Cysteine, SAM and Taurine Metabolism	Amino Acid	100000808	1.04712	0.310843	0.157236	1.14463	0.957913	1.03321	0.606294	0.0633846	1.09259	4.09357	1.06201	0.355702	0.0651425	1.54085	4.8951
kynurenate	Tryptophan Metabolism	Amino Acid	98	0.787045	0.310845	0.157236	1.25064	0.4953	0.99815	0.995931	0.363152	1.00689	0	0.661046	0.18344	0.311171	0.827512	0
X-25855			999925855	0.818977	0.315623	0.159345	1.20966	0.554472	0.523523	0.0350277	0.307003	0.856571	0	1.13267	0.633594	0.261346	1.05089	0
6'-sialyllactose	Disaccharides and Oligosaccharides	Carbohydrate	100003132	0.985945	0.3207	0.161469	1.01388	0.958781	0.995716	0.771111	0.0147578	0.927099	2.92398	0.859613	0.00597953	0.0550305	0.555636	1.3986
X-24411			999924411	1.21974	0.322957	0.162305	1.80856	0.822625	1.44327	0.199313	0.285865	1.13264	0.584795	1.03479	0.903681	0.282591	1.12427	0.699301
S-carboxymethyl-cysteine	Drug - Other	Xenobiotics	100002324	0.922217	0.335979	0.168072	1.0876	0.78198	0.941443	0.533997	0.0970246	0.972395	0	0.866166	0.395621	0.16914	0.895076	0
X-17676			999917676	0.849899	0.336965	0.16841	1.18453	0.609802	0.594795	0.0444132	0.258455	0.809313	0	1.11189	0.636259	0.224255	1.08225	0
3-(N-acetyl-cystein-S-yl) acetaminophen	Drug - Analgesics, Anesthetics	Xenobiotics	2048	1.00178	0.33906	0.169179	1.00543	0.998138	1.00446	0.593335	0.00833009	2.73157	14.6199	1.00164	0.39056	0.00190451	2.85883	18.8811
X-25542			999925542	1.02672	0.342726	0.170404	1.08419	0.972291	1.02346	0.409245	0.0281016	5.94561	25.731	1.182	0.371516	0.187112	1.21957	28.6713
phenol glucuronide	Tyrosine Metabolism	Amino Acid	100006679	0.974791	0.3431	0.170404	1.02763	0.924671	1.09128	0.253668	0.0765277	3.4	15.2047	0.959359	0.149299	0.028772	0.355399	8.39161
gamma-glutamylglycine	Gamma-glutamyl Amino Acid	Peptide	100001294	0.895784	0.343151	0.170404	1.12467	0.713477	0.989718	0.950038	0.164946	0.95751	1.16959	0.812235	0.203223	0.16344	0.797383	0
mandelate	Benzoate Metabolism	Xenobiotics	100000710	1.01377	0.347906	0.17245	1.04312	0.985235	1.017	0.25819	0.0149104	1.47917	11.6959	0.948591	0.438218	0.0680825	0.947165	19.5804
glutamine conjugate of C8H12O2 (1)*	Partially Characterized Molecules	Partially Characterized Molecules	100020257	0.888074	0.354651	0.175474	1.14185	0.690703	0.938544	0.775242	0.222136	0.969141	1.75439	0.863872	0.351485	0.157055	0.80838	0
X-23918			999923918	0.945902	0.359983	0.177626	1.06552	0.839711	1.05717	0.562069	0.0958863	1.04762	4.67836	0.877904	0.0972973	0.0785346	0.62552	8.39161
N-acetyl-1-methylhistidine*	Histidine Metabolism	Amino Acid	100004299	1.1544	0.364635	0.179416	1.57458	0.846341	1.1599	0.449879	0.196309	1.14835	2.33918	1.14421	0.615256	0.268044	1.07224	1.3986
17alpha-hydroxypregnenolone 3-sulfate	Pregnenolone Steroids	Lipid	100002128	0.963158	0.365925	0.179742	1.04481	0.887885	0.964765	0.473634	0.0500587	0.75193	18.1287	0.959624	0.579203	0.0743186	0.734556	15.3846
X-24330			999924330	0.910436	0.367909	0.180553	1.11675	0.742241	0.702651	0.0664763	0.192292	0.730204	10.5263	1.01399	0.910783	0.123999	1.06479	7.69231
X-21816			999921816	0.985454	0.369169	0.180845	1.01748	0.954437	0.972853	0.141841	0.0187356	0.382383	16.9591	1.02609	0.43784	0.0332008	1.46063	6.99301
sucrose	Disaccharides and Oligosaccharides	Carbohydrate	935	1.02426	0.369563	0.180875	1.07933	0.972005	2.04604	0.00406961	0.249208	2.21886	1.16959	1.01606	0.553378	0.0268742	2.09986	16.0839
acetylcarnitine (C2)	Fatty Acid Metabolism (Acyl Carnitine, Short Chain)	Lipid	100000802	1.01508	0.370714	0.181275	1.0489	0.982353	1.00775	0.660078	0.0175483	1.02814	0.584795	1.09032	0.116642	0.0551097	1.62382	0
arabinose	Pentose Metabolism	Carbohydrate	828	0.863822	0.375188	0.183101	1.19381	0.625045	0.622837	0.101613	0.289217	0.892493	0	1.01172	0.953773	0.20104	1.02948	0
diisopropanolamine	Chemical	Xenobiotics	100000894	0.924897	0.376164	0.18328	1.09948	0.778037	1.00026	0.998432	0.133403	1.00727	11.1111	0.870265	0.237393	0.117608	0.83871	0.699301
X-18945			999918945	1.00941	0.379054	0.184523	1.0307	0.988562	1.01211	0.264526	0.0107841	2.30496	0	0.909553	0.15967	0.0674176	0.718206	0
4-acetaminophen sulfate	Drug - Analgesics, Anesthetics	Xenobiotics	2049	1.00231	0.381598	0.185595	1.00752	0.997137	1.00308	0.578381	0.00552912	2.20165	2.92398	1.00209	0.487866	0.00300812	1.54857	8.39161
X-24495			999924495	0.911817	0.394299	0.190917	1.1276	0.73733	1.15528	0.335017	0.149721	1.29048	7.01754	0.702751	0.0247088	0.157063	0.643702	7.69231
X-21285			999921285	0.955575	0.396351	0.19174	1.06138	0.860319	0.974503	0.660035	0.0587168	0.81568	23.3918	0.866751	0.274819	0.130952	0.688831	9.09091
diethylamine	Chemical	Xenobiotics	100004379	0.93572	0.402776	0.193985	1.0933	0.800853	0.997501	0.976884	0.0863614	0.975436	8.18713	0.659507	0.0393384	0.202008	0.798534	0
X-19141			999919141	1.10133	0.409353	0.196629	1.38516	0.875661	1.06343	0.708228	0.164339	1.13116	13.4503	1.14168	0.42637	0.166582	1.088	11.8881
uracil	Pyrimidine Metabolism, Uracil containing	Nucleotide	825	0.985985	0.411343	0.197411	1.01975	0.953336	0.990444	0.578702	0.0172922	0.839158	2.33918	0.697013	0.017269	0.151601	0.546853	4.8951
pregnanediol-3-glucuronide	Progestin Steroids	Lipid	100003470	0.934192	0.418021	0.199797	1.1015	0.792297	1.01117	0.905683	0.0937536	0.94365	15.7895	0.675362	0.0386141	0.189775	0.608973	16.0839
N2-acetyl,N6,N6-dimethyllysine	Lysine Metabolism	Amino Acid	100020545	0.961915	0.418154	0.199797	1.05672	0.875615	1.00793	0.913081	0.0723792	1.00914	0	0.927367	0.238968	0.0640348	0.765619	0.699301
5-methylthioadenosine (MTA)	Polyamine Metabolism	Amino Acid	212	0.912672	0.421068	0.200835	1.14022	0.730532	0.96573	0.780144	0.124926	0.870665	0.584795	0.697245	0.186018	0.272689	0.784573	1.3986
3-formylindole	Food Component/Plant	Xenobiotics	100020219	0.936985	0.421435	0.200835	1.09812	0.799497	0.972519	0.775154	0.0975567	0.983333	0	0.862904	0.309591	0.145118	0.804632	0
X-12306			999912306	0.970536	0.423961	0.201542	1.04436	0.901933	0.951004	0.342909	0.0529687	1.00848	11.6959	0.99036	0.854504	0.0528238	1.01316	0
N-acetylisoleucine	Leucine, Isoleucine and Valine Metabolism	Amino Acid	100001276	1.16724	0.426856	0.202108	1.70931	0.797076	0.937131	0.78161	0.234225	0.959962	0	1.90466	0.0654691	0.349777	1.08989	0
erucate (22:1n9)	Long Chain Monounsaturated Fatty Acid	Lipid	1087	0.985699	0.427084	0.202108	1.02137	0.951275	0.897621	0.168249	0.0783877	0.189432	8.18713	0.990932	0.625088	0.0186427	0.732186	7.69231
urea	Urea cycle; Arginine and Proline Metabolism	Amino Acid	533	0.787009	0.429004	0.202488	1.42481	0.434711	0.867956	0.70136	0.369283	0.948514	0	0.643666	0.405118	0.529209	1.01179	0
lactate	Glycolysis, Gluconeogenesis, and Pyruvate Metabolism	Carbohydrate	482	0.973749	0.431053	0.203278	1.04041	0.91136	0.983281	0.638356	0.0358738	0.841469	0	0.902136	0.305276	0.10046	0.603233	0
methionine	Methionine, Cysteine, SAM and Taurine Metabolism	Amino Acid	415	1.19809	0.446511	0.209839	1.90801	0.752319	1.29448	0.372175	0.289227	1.05907	0	1.02111	0.959921	0.415699	0.984953	0
glutarylcarnitine (C5-DC)	Lysine Metabolism	Amino Acid	100001593	1.10135	0.450923	0.211453	1.41555	0.856892	1.24773	0.189209	0.168577	1.16885	0	0.928956	0.708187	0.19689	0.96787	0
triethanolamine	Chemical	Xenobiotics	100000989	0.995443	0.452731	0.212029	1.00738	0.983644	1.16583	0.0527347	0.0792085	4.02061	0.584795	0.99451	0.366893	0.00610141	0.897938	0
X-24764			999924764	1.02547	0.456483	0.213051	1.09565	0.959783	1.03305	0.345541	0.0344736	3.43832	2.33918	0.859582	0.369824	0.16872	0.905621	2.7972
X-23429			999923429	0.980702	0.460618	0.214429	1.0328	0.931229	0.996969	0.909875	0.0268211	1.14518	28.0702	0.580135	0.000326212	0.15152	0.361391	22.3776
7-hydroxyoctanoate	Fatty Acid, Monohydroxy	Lipid	100001223	1.04155	0.461571	0.214688	1.16078	0.934573	0.959617	0.506616	0.0620691	0.941839	0.584795	1.42743	0.00346253	0.121734	2.39935	0
X-24588			999924588	1.03949	0.463101	0.215216	1.1528	0.937321	0.976661	0.733051	0.0692399	0.99273	12.2807	1.13346	0.12461	0.0815742	1.39878	0
hydroquinone sulfate	Drug - Topical Agents	Xenobiotics	100001604	0.968289	0.475944	0.218924	1.058	0.886189	1.01069	0.826993	0.0486613	1.14852	0	0.739177	0.0133432	0.122134	0.335497	0
3-methylglutaconate	Leucine, Isoleucine and Valine Metabolism	Amino Acid	100002458	0.811753	0.476518	0.218924	1.44141	0.457151	0.806454	0.60323	0.413861	0.947381	0	0.81711	0.626257	0.414744	0.946172	0
X-15220			999915220	1.0042	0.478388	0.219503	1.01592	0.992623	1.13512	0.00892456	0.0484672	3.85675	25.1462	1.00234	0.694664	0.00596281	1.27569	19.5804
phenol sulfate	Tyrosine Metabolism	Amino Acid	100001510	0.975715	0.479555	0.219853	1.04453	0.911432	1.03852	0.524283	0.0593557	1.33688	0	0.944423	0.182632	0.0429066	0.51423	0
GlcNAc sulfate conjugate of C21H34O2 steroid**	Partially Characterized Molecules	Partially Characterized Molecules	100021726	1.03328	0.486524	0.222019	1.1331	0.942257	1.0113	0.863772	0.0654956	1.0885	8.77193	1.05725	0.410453	0.0676344	1.11703	7.69231
cystine	Methionine, Cysteine, SAM and Taurine Metabolism	Amino Acid	279	1.07519	0.487817	0.222328	1.31958	0.876065	1.21503	0.18794	0.147921	1.2241	0	0.951879	0.738369	0.147649	0.914361	0
isobutyrylglycine	Leucine, Isoleucine and Valine Metabolism	Amino Acid	100001590	0.920087	0.488771	0.222576	1.16476	0.72681	0.758883	0.0479926	0.139528	0.747429	1.16959	1.60811	0.0455224	0.237553	1.64784	1.3986
X-25957			999925957	0.935347	0.490548	0.223198	1.13108	0.773487	0.999434	0.997047	0.152991	0.996924	1.75439	0.894669	0.374451	0.125315	0.823444	0
2'-fucosyllactose	Disaccharides and Oligosaccharides	Carbohydrate	100002930	0.986273	0.493595	0.224209	1.02608	0.948008	0.997866	0.917986	0.0207479	0.98739	18.1287	0.800847	0.01123	0.087592	0.440623	23.0769
ursocholate	Secondary Bile Acid Metabolism	Lipid	100002913	0.928838	0.497849	0.225412	1.14984	0.750316	1.07594	0.630738	0.152271	0.942535	24.5614	0.796331	0.143823	0.155805	0.654076	16.0839
X-12125			999912125	1.05853	0.497903	0.225412	1.24777	0.897988	1.0162	0.871357	0.0992466	1.11852	0	1.17263	0.311013	0.15719	1.21636	0
androsterone glucuronide	Androgenic Steroids	Lipid	100002761	0.986213	0.504988	0.227671	1.0273	0.946769	0.998118	0.929554	0.0213047	0.965592	16.3743	0.762225	0.00595112	0.0987154	0.368598	9.09091
glycocholenate sulfate*	Secondary Bile Acid Metabolism	Lipid	100001989	0.989928	0.509756	0.229439	1.02018	0.960576	0.977426	0.176564	0.0168958	0.611775	29.8246	1.05154	0.172362	0.0368252	1.43289	13.2867
dimethylmalonic acid	Fatty Acid, Dicarboxylate	Lipid	100004251	0.870341	0.514683	0.230833	1.32163	0.57315	0.727702	0.238298	0.269547	0.931098	1.16959	1.17321	0.646357	0.348154	1.122	0
2-hydroxyhippurate (salicylurate)	Benzoate Metabolism	Xenobiotics	1869	0.990511	0.514822	0.230833	1.01934	0.962497	0.852479	0.0463791	0.0801266	0.612503	0	0.995656	0.770006	0.0148887	0.866308	0
isoxanthopterin	Pterin Metabolism	Cofactors and Vitamins	100000749	0.918408	0.514978	0.230833	1.1866	0.71083	0.998643	0.993661	0.170891	0.991811	0	0.816081	0.316616	0.20295	0.787242	0
X-24414			999924414	0.992537	0.516035	0.230926	1.01523	0.970352	0.999666	0.983618	0.016257	1.25248	1.16959	0.985364	0.367643	0.0163659	0.604751	0
tigloylglycine	Leucine, Isoleucine and Valine Metabolism	Amino Acid	1161	0.936748	0.516642	0.231008	1.14126	0.768885	0.764186	0.0225262	0.117887	0.550366	2.92398	1.62642	0.0121983	0.194059	2.10288	15.3846
cis-urocanate	Histidine Metabolism	Amino Acid	100003425	0.936062	0.520767	0.232524	1.14521	0.765108	1.1186	0.424128	0.14022	1.19918	0	0.760407	0.0705253	0.151451	0.763901	0
S(2-carboxyethyl)mercapturic acid	Chemical	Xenobiotics	100004569	0.931993	0.524828	0.233932	1.15794	0.750134	0.842032	0.178524	0.127804	0.79534	1.16959	1.26576	0.288285	0.22194	1.19654	0.699301
tryptamine	Tryptophan Metabolism	Amino Acid	1095	1.03439	0.527578	0.234931	1.14881	0.93137	1.043	0.654569	0.0940947	1.00809	7.01754	1.0303	0.646508	0.0650852	0.859551	18.8811
tricarballylate	TCA Cycle	Energy	2053	0.990779	0.530102	0.235667	1.01985	0.962539	0.997996	0.903828	0.016599	0.863708	4.09357	0.964086	0.256015	0.0321997	0.0538203	11.8881
X-21815			999921815	0.997435	0.535397	0.237439	1.00557	0.989368	1.00455	0.428204	0.00572514	1.41576	7.01754	0.989674	0.0838287	0.00600362	0.611961	1.3986
5alpha-pregnan-3beta,20alpha-diol disulfate	Progestin Steroids	Lipid	100001988	0.958846	0.537067	0.237986	1.09572	0.839068	0.995775	0.956235	0.0771451	1.05153	0	0.839356	0.226436	0.144777	0.79167	0
adenosine	Purine Metabolism, Adenine containing	Nucleotide	798	1.05502	0.539784	0.2388	1.25205	0.889001	0.999078	0.99301	0.105291	0.991782	1.75439	1.18996	0.266401	0.156492	1.09337	2.0979
tetrahydrocortisone glucuronide (5)	Corticosteroids	Lipid	100022127	1.03022	0.541421	0.239329	1.13352	0.936335	1.14473	0.103274	0.0829655	1.41233	5.84795	0.974513	0.668304	0.0602537	0.955487	4.8951
1-ribosyl-imidazoleacetate*	Histidine Metabolism	Amino Acid	100001668	0.932266	0.545235	0.240819	1.17013	0.742759	1.14645	0.415142	0.167723	1.09456	0	0.771496	0.105932	0.16046	0.61827	0
phenylalanine	Phenylalanine Metabolism	Amino Acid	460	0.890131	0.546325	0.241105	1.29919	0.609868	1.02416	0.921994	0.243772	1.02212	0	0.703639	0.265413	0.315609	0.881858	0
pyruvate	Glycolysis, Gluconeogenesis, and Pyruvate Metabolism	Carbohydrate	823	0.973397	0.554452	0.244096	1.06443	0.89015	0.952787	0.326842	0.0493256	0.748797	4.09357	1.10453	0.406879	0.119867	2.17449	13.986
X-24425			999924425	0.943997	0.555432	0.244214	1.14332	0.779422	0.774897	0.0376492	0.122688	0.602753	3.50877	1.33017	0.0776828	0.161713	1.627	13.986
pregnenolone sulfate	Pregnenolone Steroids	Lipid	100002129	0.977607	0.555617	0.244214	1.05408	0.906683	0.957117	0.437293	0.056425	0.803136	29.2398	0.995684	0.934304	0.0524773	0.812138	20.2797
N-carbamoylvaline	Leucine, Isoleucine and Valine Metabolism	Amino Acid	100020351	1.13341	0.557198	0.244711	1.72177	0.7461	1.54131	0.179884	0.322591	1.10016	0	0.892528	0.689319	0.2844	0.965231	0
bilirubin degradation product, C16H18N2O5 (3)**	Partially Characterized Molecules	Partially Characterized Molecules	100022014	1.06663	0.565019	0.247201	1.32874	0.856228	1.20798	0.29677	0.181096	1.09511	2.92398	0.987268	0.928472	0.142746	0.95175	11.8881
octanoylcarnitine (C8)	Fatty Acid Metabolism (Acyl Carnitine, Medium Chain)	Lipid	100001247	1.01421	0.565145	0.247201	1.06415	0.966609	1.00884	0.72252	0.0247742	0.957817	11.6959	1.31579	0.113622	0.173463	1.53768	24.4755
2-methoxyhydroquinone sulfate (2)	Benzoate Metabolism	Xenobiotics	100021840	0.954418	0.569777	0.248627	1.121	0.81259	1.06758	0.554361	0.110602	1.17007	1.16959	0.831921	0.13293	0.122463	0.744147	3.4965
2-hydroxyadipate	Fatty Acid, Dicarboxylate	Lipid	100001153	0.884524	0.571722	0.249275	1.35333	0.578119	0.761478	0.317466	0.272582	0.954918	0	1.14609	0.70366	0.358476	1.05574	0
cytosine	Pyrimidine Metabolism, Cytidine containing	Nucleotide	881	0.973349	0.575782	0.250571	1.06994	0.885476	1.02971	0.565315	0.0509283	1.21019	0	0.591288	0.000525558	0.151542	0.35671	0.699301
leucylglycine	Dipeptide	Peptide	100003185	1.02089	0.576078	0.250571	1.09761	0.949528	0.998962	0.980132	0.041713	0.964934	9.94152	1.10538	0.209475	0.0798327	1.20689	6.29371
bilirubin degradation product, C16H18N2O5 (4)**	Partially Characterized Molecules	Partially Characterized Molecules	100022015	1.06253	0.58393	0.253099	1.32011	0.855206	1.07285	0.561032	0.120964	1.03321	16.3743	1.01062	0.969395	0.27537	0.962886	29.3706
3-aminoisobutyrate	Pyrimidine Metabolism, Thymine containing	Nucleotide	1114	0.99594	0.58831	0.254263	1.01072	0.981377	0.99614	0.619995	0.00779931	0.538186	0	0.99334	0.812256	0.0281343	0.797739	0
isovalerylglutamine	Leucine, Isoleucine and Valine Metabolism	Amino Acid	100010859	0.960205	0.613901	0.264482	1.12429	0.820068	0.893802	0.23945	0.0954389	0.841329	1.75439	1.14561	0.36416	0.149799	1.23026	2.7972
2,3-dihydroxy-5-methylthio-4-pentenoate (DMTPA)*	Methionine, Cysteine, SAM and Taurine Metabolism	Amino Acid	100020893	0.906343	0.616884	0.265557	1.33233	0.616556	1.0474	0.832258	0.21866	0.987716	0	0.492797	0.114829	0.448778	0.831403	0
cortisone 21-sulfate	Corticosteroids	Lipid	100001995	0.965124	0.632838	0.271349	1.11643	0.834322	0.933007	0.490328	0.100528	0.903012	2.33918	1.00528	0.961958	0.110323	0.97144	0
X-15523			999915523	0.942939	0.638007	0.27292	1.20443	0.738221	0.909546	0.579808	0.17124	0.954742	0	0.982361	0.922321	0.182509	1.08453	0
glycochenodeoxycholate 3-sulfate	Primary Bile Acid Metabolism	Lipid	100006641	1.00551	0.639947	0.273534	1.02893	0.982621	0.998644	0.915125	0.0127336	1.03626	12.2807	1.04577	0.141989	0.0304762	1.7049	8.39161
X-25948			999925948	0.956896	0.641839	0.273912	1.15212	0.794752	0.911454	0.381289	0.105896	0.8588	0	1.16277	0.476725	0.211928	1.02588	0
6beta-hydroxycortisol	Corticosteroids	Lipid	100021049	0.934704	0.643772	0.27433	1.24443	0.702067	1.08906	0.627855	0.175997	1.02613	7.60234	0.666865	0.121409	0.261587	0.866209	6.99301
tiglylcarnitine (C5:1-DC)	Leucine, Isoleucine and Valine Metabolism	Amino Acid	100001597	0.932101	0.644143	0.27433	1.25613	0.691655	0.875785	0.464889	0.181487	0.904193	0	1.08065	0.78144	0.279566	1.03671	0
X-24468			999924468	0.962637	0.645199	0.27433	1.13203	0.818592	0.873664	0.310057	0.13305	0.834758	8.77193	1.02325	0.827674	0.105573	0.972651	24.4755
2-methylbutyrylglycine	Leucine, Isoleucine and Valine Metabolism	Amino Acid	100001155	1.04281	0.650593	0.276129	1.25022	0.869811	0.875115	0.221351	0.109081	0.851838	0	1.63647	0.00485561	0.174879	2.08149	0.699301
X-24340			999924340	1.03906	0.655665	0.277638	1.22967	0.878001	0.916167	0.504316	0.131129	0.892244	4.09357	1.14233	0.242142	0.113767	1.15801	2.0979
N-acetylmethionine sulfoxide	Methionine, Cysteine, SAM and Taurine Metabolism	Amino Acid	100005463	1.09054	0.667162	0.281621	1.61885	0.734651	1.37507	0.186971	0.241366	1.15737	0	0.639294	0.222002	0.366347	0.824725	0
N-acetyl-3-methylhistidine*	Histidine Metabolism	Amino Acid	100002204	0.954716	0.674805	0.283965	1.18547	0.768879	1.04068	0.727628	0.114497	1.07894	1.75439	0.300606	0.00413867	0.41918	0.626805	0.699301
X-24801			999924801	1.05108	0.675714	0.284127	1.32745	0.832258	0.896493	0.541576	0.178996	0.86982	7.01754	1.1927	0.269384	0.159548	1.18668	8.39161
histidine	Histidine Metabolism	Amino Acid	355	0.934762	0.683337	0.28711	1.29264	0.675965	0.995515	0.98616	0.259156	0.968848	0	0.895182	0.606236	0.214817	0.896708	0
N-formylmethionine	Methionine, Cysteine, SAM and Taurine Metabolism	Amino Acid	194	0.958117	0.68588	0.287956	1.17886	0.778708	1.0364	0.768111	0.121256	1.06909	8.77193	0.746035	0.175821	0.216426	0.806961	0
N-acetylleucine	Leucine, Isoleucine and Valine Metabolism	Amino Acid	1082	0.947371	0.696005	0.291083	1.24252	0.722335	0.882444	0.491567	0.181821	0.918779	0	1.04461	0.837881	0.213299	0.934487	0
2-dimethylaminoethanol	Food Component/Plant	Xenobiotics	100001630	0.989236	0.702379	0.293522	1.0457	0.935816	1.01956	0.537277	0.0314065	1.1367	0	0.86729	0.0298524	0.0655523	0.383597	18.1818
glucose	Glycolysis, Gluconeogenesis, and Pyruvate Metabolism	Carbohydrate	572	0.981613	0.704017	0.293946	1.08024	0.891991	0.965471	0.75568	0.112931	1.04514	0.584795	0.985367	0.785559	0.0541795	1.26175	1.3986
dopamine	Tyrosine Metabolism	Amino Acid	1748	0.986595	0.708917	0.295346	1.05904	0.919108	0.997393	0.943214	0.0366463	0.914442	9.94152	0.664727	0.0642838	0.220721	0.712262	4.8951
taurohyocholate*	Secondary Bile Acid Metabolism	Lipid	100004084	0.980666	0.712468	0.29637	1.08796	0.883953	0.892953	0.210569	0.0904323	0.746078	1.16959	1.02986	0.652568	0.0653632	0.977474	0.699301
imidazole propionate	Histidine Metabolism	Amino Acid	100003434	0.994939	0.713179	0.296439	1.02222	0.968383	0.986108	0.56623	0.0243887	0.780744	0.584795	0.999128	0.958457	0.0167428	0.870911	0.699301
homovanillate sulfate	Tyrosine Metabolism	Amino Acid	100002250	1.02523	0.718665	0.297808	1.17409	0.895247	1.08852	0.239796	0.0721536	1.39112	0	0.519311	0.00704059	0.243144	0.716179	0
4-acetylcatechol sulfate (2)	Food Component/Plant	Xenobiotics	100020854	1.02415	0.720723	0.298206	1.16727	0.898572	1.08684	0.247571	0.0720207	1.82264	0	0.713714	0.0574956	0.177557	0.780878	0
X-24133			999924133	1.00094	0.738523	0.304643	1.00646	0.995448	1.00576	0.200747	0.00448581	2.34369	18.7135	0.997853	0.54996	0.00359603	0.70486	8.39161
X-24546			999924546	1.04967	0.739801	0.304707	1.39729	0.788529	1.09891	0.602322	0.181015	1.00726	0	0.963952	0.881717	0.246741	0.900977	0
dopamine 3-O-sulfate	Tyrosine Metabolism	Amino Acid	100006361	0.981827	0.740907	0.304856	1.09458	0.880685	1.05699	0.338787	0.0579373	1.54813	0	0.436628	1.59411e-05	0.192033	0.409857	0
X-12199			999912199	1.04697	0.741283	0.304856	1.37493	0.797241	1.44709	0.0618306	0.197886	1.31392	0	0.763672	0.167608	0.195384	0.793013	0
X-21470			999921470	1.02257	0.752397	0.308492	1.17466	0.890169	1.03511	0.778966	0.122935	1.06743	0	1.01642	0.850674	0.0865091	0.98501	0
p-cresol glucuronide*	Tyrosine Metabolism	Amino Acid	100006191	1.00611	0.755349	0.309469	1.04543	0.968275	1.01077	0.584887	0.0196124	1.37387	13.4503	0.437981	0.00170587	0.263161	0.0639563	11.8881
X-19913			999919913	1.01204	0.757598	0.309923	1.09195	0.937975	1.00651	0.894036	0.048686	1.01311	0.584795	1.02171	0.737656	0.0641246	1.2048	1.3986
N-lactoyl phenylalanine	Lactoyl Amino Acid	Amino Acid	100022482	1.07261	0.760918	0.311047	1.68472	0.682896	1.20999	0.516753	0.293994	1.06568	0	0.885505	0.742947	0.370776	0.955057	0
4-hydroxyphenylpyruvate	Tyrosine Metabolism	Amino Acid	1141	1.005	0.766221	0.31274	1.03858	0.972501	1.00722	0.762118	0.0237574	1.00638	2.33918	1.0028	0.906001	0.023678	0.848722	1.3986
indolelactate	Tryptophan Metabolism	Amino Acid	100000463	0.976514	0.770789	0.314136	1.14582	0.832225	0.932378	0.534463	0.112711	0.94092	0.584795	1.02748	0.818597	0.118217	1.00858	4.8951
4-methylnonanoylcarnitine	Fatty Acid Metabolism (Acyl Carnitine, Medium Chain)	Lipid	100021138	0.992459	0.781327	0.317241	1.04695	0.940807	0.988421	0.677461	0.0280005	0.851816	7.60234	1.06981	0.574331	0.120148	1.11883	4.8951
(N(1) + N(8))-acetylspermidine	Polyamine Metabolism	Amino Acid	100016038	0.944425	0.784814	0.318419	1.42369	0.626495	0.982254	0.943735	0.253709	0.995319	0	0.86838	0.703596	0.370924	0.867475	0
X-24670			999924670	0.993322	0.786243	0.318523	1.04261	0.946367	0.985677	0.640849	0.0309233	1.0408	11.1111	1.00696	0.865923	0.0410837	1.27468	4.1958
5-methyluridine (ribothymidine)	Pyrimidine Metabolism, Uracil containing	Nucleotide	100001446	0.989031	0.787751	0.318896	1.07172	0.912723	0.728882	0.0312785	0.14685	0.484	5.26316	1.01484	0.729914	0.0426605	0.914364	4.8951
S-carboxyethylcysteine	Methionine, Cysteine, SAM and Taurine Metabolism	Amino Acid	100021530	1.04531	0.790716	0.319801	1.45009	0.753527	0.762669	0.359742	0.295823	0.920979	0	1.21139	0.343192	0.202318	1.09466	6.29371
dopamine 4-sulfate	Tyrosine Metabolism	Amino Acid	100006360	0.98857	0.79415	0.320545	1.07773	0.906789	1.04421	0.348986	0.0461961	1.26222	0.584795	0.570074	0.000124593	0.146469	0.396545	0
hexanoylcarnitine (C6)	Fatty Acid Metabolism (Acyl Carnitine, Medium Chain)	Lipid	100000781	0.991089	0.798254	0.321948	1.0615	0.925349	0.984179	0.681585	0.0388674	0.701594	22.2222	1.02144	0.792668	0.0807012	1.06459	9.79021
phenylacetyltaurine	Acetylated Peptides	Peptide	100008932	1.01606	0.805692	0.324467	1.15358	0.894933	1.08672	0.32855	0.0851195	1.4696	0.584795	0.926344	0.443341	0.0998089	0.825672	0
azeloyltaurine	Endocannabinoid	Lipid	100021233	1.01653	0.810866	0.326111	1.16257	0.88883	0.998635	0.990888	0.119581	1.14786	19.883	1.02538	0.76424	0.0835531	1.11298	4.1958
cysteinylglycine disulfide*	Glutathione Metabolism	Amino Acid	100002466	0.978876	0.815295	0.327605	1.17091	0.818336	0.964094	0.887897	0.259397	0.978367	0	0.98099	0.844191	0.0976583	0.783006	0.699301
3-(3-hydroxyphenyl)propionate	Benzoate Metabolism	Xenobiotics	100001624	0.97295	0.818855	0.32855	1.23031	0.769426	1.07988	0.768594	0.261218	1.10098	29.2398	0.946331	0.68222	0.13473	0.91959	25.1748
4-methoxyphenol sulfate	Tyrosine Metabolism	Amino Acid	100006262	1.0244	0.824621	0.330375	1.26784	0.827701	0.981457	0.877525	0.121453	1.01987	0	1.21876	0.418677	0.244622	1.10031	0
X-11381			999911381	1.01162	0.826336	0.330819	1.12159	0.912432	1.01019	0.873903	0.0639053	0.916897	5.84795	1.01464	0.875704	0.0928986	0.97618	12.5874
11-ketoetiocholanolone sulfate	Androgenic Steroids	Lipid	100002125	0.978961	0.833692	0.333027	1.19389	0.802721	1.19846	0.175579	0.133654	1.36566	29.8246	0.745308	0.0581794	0.155176	0.61545	6.99301
X-25645			999925645	0.976339	0.835131	0.333357	1.22331	0.779231	0.947267	0.718932	0.150531	0.966155	0	1.0187	0.917316	0.178425	1.1063	0
oxindolylalanine	Tryptophan Metabolism	Amino Acid	100022120	0.981823	0.837749	0.334156	1.17027	0.823718	1.34737	0.0467819	0.149958	1.31821	0	0.823675	0.0824802	0.111709	0.637873	0
guanine	Purine Metabolism, Guanine containing	Nucleotide	172	1.02301	0.840106	0.334641	1.27599	0.820184	1.07587	0.681718	0.178316	1.0346	2.33918	0.989249	0.940789	0.145523	0.918485	9.09091
X-23666			999923666	0.964513	0.840196	0.334641	1.37036	0.678862	1.12092	0.602705	0.219305	1.08298	1.16959	0.713201	0.276835	0.31081	0.847883	0
N-formylphenylalanine	Tyrosine Metabolism	Amino Acid	100006056	0.965609	0.847831	0.336941	1.38052	0.675401	1.36693	0.299251	0.301114	1.07962	6.43275	0.789489	0.302409	0.2292	0.794932	6.99301
beta-hydroxyisovaleroylcarnitine	Leucine, Isoleucine and Valine Metabolism	Amino Acid	100001594	1.02821	0.867476	0.343304	1.42557	0.741609	0.893047	0.612235	0.223159	0.924985	0	1.22852	0.411838	0.250789	1.11837	0
1-methyl-4-imidazoleacetate	Histidine Metabolism	Amino Acid	100001208	1.01843	0.867635	0.343304	1.26249	0.821558	0.794226	0.471538	0.319992	0.915763	0	1.05266	0.660025	0.116661	0.911055	0
2-O-methylascorbic acid	Ascorbate and Aldarate Metabolism	Cofactors and Vitamins	100003258	0.960137	0.883087	0.348404	1.65118	0.558308	1.14301	0.754046	0.426615	1.01655	0	0.846073	0.645504	0.363356	0.961218	0
2-isopropylmalate	Food Component/Plant	Xenobiotics	100000409	1.00261	0.885306	0.348519	1.03882	0.967672	1.01619	0.431451	0.0204148	2.38299	13.4503	0.954301	0.231802	0.0391194	0.344413	13.2867
X-23653			999923653	1.031	0.886805	0.348857	1.56972	0.677167	1.4224	0.245441	0.303354	1.10461	1.75439	0.747424	0.337096	0.303279	0.875202	6.29371
trans-urocanate	Histidine Metabolism	Amino Acid	537	0.99107	0.895255	0.351672	1.13265	0.867186	1.00172	0.984046	0.0860136	1.03583	0	0.973391	0.809063	0.111612	0.924444	0
3alpha,21-dihydroxy-5beta-pregnane-11,20-dione 21-glucuronide	Corticosteroids	Lipid	100005417	0.995037	0.915215	0.357188	1.09049	0.907939	1.00633	0.922911	0.0652233	1.00833	10.5263	0.983254	0.801009	0.0670045	0.78715	11.1888
X-23650			999923650	0.997527	0.916621	0.35748	1.04485	0.952343	0.995805	0.922331	0.0431191	1.00884	0	0.998269	0.95116	0.0282846	0.853478	1.3986
1-palmitoyl-2-linoleoyl-GPC (16:0/18:2)	Phosphatidylcholine (PC)	Lipid	1537	0.996462	0.932664	0.362695	1.08185	0.917816	1.00165	0.969886	0.0435401	1.07124	29.8246	0.931864	0.652044	0.156497	0.881073	0
X-24135			999924135	0.999945	0.940731	0.365048	1.00139	0.998502	1.00161	0.251072	0.00140296	2.31685	21.6374	0.999311	0.426005	866243202754	0.376869	11.1888
2-amino-2-methyl-1-propanol	Chemical	Xenobiotics	100000832	1.0006	0.943103	0.365447	1.01719	0.984282	1.00632	0.667185	0.0146523	1.04981	9.35673	0.997821	0.831147	0.0102317	0.821119	2.0979
thiamin (vitamin B1)	Thiamine Metabolism	Cofactors and Vitamins	873	1.01246	0.945337	0.366051	1.44252	0.710615	1.0679	0.804798	0.2658	1.03425	0	0.9672	0.892249	0.246196	0.931023	0
arginine	Urea cycle; Arginine and Proline Metabolism	Amino Acid	231	1.00442	0.956308	0.3696	1.17614	0.857773	0.950192	0.563571	0.0884631	0.840068	0	1.31355	0.16086	0.194504	1.21812	0
N4-acetylcytidine	Pyrimidine Metabolism, Cytidine containing	Nucleotide	100001413	0.987986	0.956542	0.3696	1.526	0.639655	0.934573	0.834704	0.324266	0.977087	7.01754	1.03747	0.903709	0.304079	0.938714	2.0979
isovalerylglycine	Leucine, Isoleucine and Valine Metabolism	Amino Acid	100001452	0.994765	0.959041	0.369776	1.21539	0.814193	0.867895	0.191693	0.108522	0.831751	0	2.8996	0.000459677	0.303885	2.30061	0
X-24327			999924327	0.998183	0.968345	0.370994	1.09197	0.912449	0.992397	0.879055	0.0501524	0.920995	7.01754	1.02792	0.806986	0.112692	0.897623	4.1958
16alpha-hydroxydehydroepiandrosterone glucuronide (1)	Androgenic Steroids	Lipid	100021823	0.996697	0.972935	0.37249	1.20661	0.823301	1.13173	0.345007	0.131042	1.1916	22.807	0.851316	0.270146	0.145976	0.712022	27.972
ornithine	Urea cycle; Arginine and Proline Metabolism	Amino Acid	444	0.997786	0.976651	0.373004	1.15743	0.860159	0.99575	0.962018	0.0894256	0.948435	0	1.00296	0.983412	0.142373	1.05522	0
X-24518			999924518	1.0038	0.976822	0.373004	1.29628	0.777311	0.816865	0.263425	0.180878	0.892392	0	1.25516	0.227613	0.188359	1.23904	6.29371
3-(4-hydroxyphenyl)lactate	Tyrosine Metabolism	Amino Acid	240	0.999288	0.977903	0.373004	1.05092	0.950191	0.987602	0.662101	0.0285478	0.874492	0	1.05094	0.40044	0.0590864	1.2337	0
sphingosine	Sphingosines	Lipid	297	1.00038	0.98081	0.373399	1.03159	0.970105	0.993884	0.74923	0.0191932	1.02197	19.2982	1.01353	0.621053	0.0271793	1.37019	6.99301
X-24590			999924590	0.998995	0.981574	0.373429	1.08801	0.917263	1.0457	0.315401	0.0445072	1.33518	0	0.357683	1.10474e-06	0.211024	0.423113	0
dihydrobiopterin	Tetrahydrobiopterin Metabolism	Cofactors and Vitamins	100001506	1.00309	0.984708	0.374359	1.37527	0.731633	1.14944	0.500777	0.206858	1.07181	27.4854	0.813668	0.421334	0.256437	0.827617	9.79021
cis-3,4-methyleneheptanoylglycine	Fatty Acid Metabolism (Acyl Glycine)	Lipid	100021992	0.999446	0.9949	0.377178	1.1846	0.843233	0.870926	0.346616	0.146836	0.83338	0.584795	1.0759	0.49598	0.107454	1.08155	0.699301
* Indicates a compound that has not been confirmed based on a standard, but Metabolon is confident in its identity.
													0					0
													0					0
													0					0
													0					0
													0					0
													0					0
													0					0
													0					0
													0					0
													0					0
													0					0
													0					0
													0					0
													0					0
													0					0
													0					0
													0					0
													0					0
													0					0
													0					0
													0					0
													0					0
													0					0
													0					0
													0					0
													0					0
													0					0
													0					0
													0					0
													0					0
													0					0
													0					0
													0					0
													0					0
													0					0
													0					0
													0					0
													0					0
													0					0
													0					0
													0					0
													0					0
													0					0
													0					0
													0					0
													0					0
													0					0
													0					0
													0					0
													0					0
													0					0
													0					0
													0					0
													0					0
													0					0
													0					0
													0					0
													0					0
													0					0
													0					0
													0					0
													0					0
													0					0
													0					0
													0					0
													0					0
													0					0
													0					0
													0					0
													0					0
													0					0
													0					0
													0					0
													0					0
													0					0
													0					0
													0					0
													0					0
													0					0
													0					0
													0					0
													0					0
													0					0
													0					0
													0					0
													0					0
													0					0
													0					0
													0					0
													0					0
													0					0
													0					0
													0					0
													0					0
													0					0
													0					0
													0					0
													0					0
													0					0
													0					0
													0					0
													0					0
													0					0
													0					0
													0					0
													0					0
													0					0
													0					0
													0					0
													0					0
													0					0
													0					0
													0					0
													0					0
													0					0
													0					0
													0					0
													0					0
													0					0
													0					0
													0					0
													0					0
													0					0
													0					0
													0					0
													0					0
													0					0
													0					0
													0					0
													0					0
													0					0
													0					0
													0					0
													0					0
													0					0
													0					0
													0					0
													0					0
													0					0
													0					0
													0					0
													0					0
													0					0
													0					0
													0					0
													0					0
													0					0
													0					0
													0					0
													0					0
													0					0
													0					0
													0					0
													0					0
													0					0
													0					0
													0					0
													0					0
													0					0
													0					0
													0					0
													0					0
													0					0
													0					0
													0					0
													0					0
													0					0
													0					0
													0					0
													0					0
													0					0
													0					0
													0					0
													0					0
													0					0
													0					0
													0					0
													0					0
													0					0
													0					0
													0					0
													0					0
													0					0
													0					0
													0					0
													0					0
													0					0
													0					0
													0					0
													0					0
													0					0
													0					0
													0					0
													0					0
													0					0
													0					0
													0					0
													0					0
													0					0
													0					0
													0					0
													0					0
													0					0
													0					0
													0					0
													0					0
													0					0
													0					0
													0					0
													0					0
													0					0
													0					0
													0					0
													0					0
													0					0
													0					0
													0					0
													0					0
													0					0
													0					0
													0					0
													0					0
													0					0
													0					0
													0					0
													0					0
													0					0
													0					0
													0					0
													0					0
													0					0
													0					0
													0					0
													0					0
													0					0
													0					0
													0					0
													0					0
													0					0
													0					0
													0					0
													0					0
													0					0
													0					0
													0					0
													0					0
													0					0
													0					0
													0					0
													0					0
													0					0
													0					0
													0					0
													0					0
													0					0
													0					0
													0					0
													0					0
													0					0
													0					0
													0					0
													0					0
													0					0
													0					0
													0					0
													0					0
													0					0
													0					0
													0					0
													0					0
													0					0
													0					0
													0					0
													0					0
													0					0
													0					0
													0					0
													0					0
													0					0
													0					0
													0					0
													0					0
													0					0
													0					0
													0					0
													0					0
													0					0
													0					0
													0					0
													0					0
													0					0
													0					0
													0					0
													0					0
													0					0
													0					0
													0					0
													0					0
													0					0
													0					0
													0					0
													0					0
													0					0
													0					0
													0					0
													0					0
													0					0
													0					0
													0					0
													0					0
													0					0
													0					0
													0					0
													0					0
													0					0
													0					0
													0					0
													0					0
													0					0
													0					0
													0					0
													0					0
													0					0
													0					0
													0					0
													0					0
													0					0
													0					0
													0					0
													0					0
													0					0
													0					0
													0					0
													0					0
													0					0
													0					0
													0					0
													0					0
													0					0
													0					0
													0					0
													0					0
													0					0
													0					0
													0					0
													0					0
													0					0
													0					0
													0					0
													0					0
													0					0
													0					0
													0					0
													0					0
													0					0
													0					0
													0					0
													0					0
													0					0
													0					0
													0					0
													0					0
													0					0
													0					0
													0					0
													0					0
													0					0
													0					0
													0					0
													0					0
													0					0
													0					0
													0					0
													0					0
													0					0
													0					0
													0					0
													0					0
													0					0
													0					0
													0					0
													0					0
													0					0
													0					0
													0					0
													0					0
													0					0
													0					0
													0					0
													0					0
													0					0
													0					0
													0					0
													0					0
													0					0
													0					0
													0					0
													0					0
													0					0
													0					0
													0					0
													0					0
													0					0
													0					0
													0					0
													0					0
													0					0
													0					0
													0					0
													0					0
													0					0
													0					0
													0					0
													0					0
													0					0
													0					0
													0					0
													0					0
													0					0
													0					0
													0					0
													0					0
													0					0
													0					0
													0					0
													0					0
													0					0
													0					0
													0					0
													0					0
													0					0
													0					0
													0					0
													0					0
													0					0
													0					0
													0					0
													0					0
													0					0
													0					0
													0					0
													0					0
													0					0
													0					0
													0					0
													0					0
													0					0
													0					0
													0					0
													0					0
													0					0
													0					0
													0					0
													0					0
													0					0
													0					0
													0					0
													0					0
													0					0
													0					0
													0					0
													0					0
													0					0
													0					0
													0					0
													0					0
													0					0
													0					0
													0					0
													0					0
													0					0
													0					0
													0					0
													0					0
													0					0
													0					0
													0					0
													0					0
													0					0
													0					0
													0					0
													0					0
													0					0
													0					0
													0					0
													0					0
													0					0
													0					0
													0					0
													0					0
													0					0
													0					0
													0					0
													0					0
													0					0
													0					0
													0					0
													0					0
													0					0
													0					0
													0					0
													0					0
													0					0
													0					0
													0					0
													0					0
													0					0
													0					0
													0					0
													0					0
													0					0
													0					0
													0					0
													0					0
													0					0
													0					0
													0					0
													0					0
													0					0
													0					0
													0					0
													0					0
													0					0
													0					0
													0					0
													0					0
													0					0
													0					0
													0					0
													0					0
													0					0
													0					0
													0					0
													0					0
													0					0
													0					0
													0					0
													0					0
													0					0
													0					0
													0					0
													0					0
													0					0
													0					0
													0					0
													0					0
													0					0
													0					0
													0					0
													0					0
													0					0
													0					0
													0					0
													0					0
													0					0
													0					0
													0					0
													0					0
													0					0
													0					0
													0					0
													0					0
													0					0
													0					0
													0					0
													0					0
													0					0
													0					0
													0					0
													0					0
													0					0
													0					0
													0					0
													0					0
													0					0
													0					0
													0					0
													0					0
													0					0
													0					0
													0					0
													0					0
													0					0
													0					0
													0					0
													0					0
													0					0
													0					0
													0					0
													0					0
													0					0
													0					0
													0					0
													0					0
													0					0
													0					0
													0					0
													0					0
													0					0
													0					0
													0					0
													0					0
													0					0
													0					0
													0					0
													0					0
													0					0
													0					0
													0					0
													0					0
													0					0
													0					0
													0					0
													0					0
													0					0
													0					0
													0					0
													0					0
													0					0
													0					0
													0					0
													0					0
													0					0
													0					0
													0					0
													0					0
													0					0
													0					0
													0					0
													0					0
													0					0
													0					0
													0					0
													0					0
													0					0
													0					0
													0					0
													0					0
													0					0
													0					0
													0					0
													0					0
													0					0
													0					0
													0					0
													0					0
													0					0
													0					0
													0					0
													0					0
													0					0
													0					0
													0					0
													0					0
													0					0
													0					0
													0					0
													0					0
													0					0
													0					0
													0					0
													0					0
													0					0
													0					0
													0					0
													0					0
													0					0
													0					0
													0					0
													0					0
													0					0
													0					0
													0					0
													0					0
													0					0
													0					0
													0					0
													0					0
													0					0
													0					0
													0					0
													0					0
													0					0
													0					0
													0					0
													0					0
													0					0
													0					0
													0					0
													0					0
													0					0
													0					0
													0					0
													0					0
													0					0
													0					0
													0					0
													0					0
													0					0
													0					0
													0					0
													0					0
													0					0
													0					0
													0					0
													0					0
													0					0
													0					0
													0					0
													0					0
													0					0
													0					0
													0					0
													0					0
													0					0
													0					0
													0					0
													0					0
													0					0
													0					0
													0					0
													0					0
													0					0
													0					0
													0					0
													0					0
													0					0
													0					0
													0					0
													0					0
													0					0
													0					0
													0					0
													0					0
													0					0
													0					0
													0					0
													0					0
													0					0
													0					0
													0					0
													0					0
													0					0
													0					0
													0					0
													0					0
													0					0
													0					0
													0					0
													0					0
													0					0
													0					0
													0					0
													0					0
													0					0
													0					0
													0					0
													0					0
													0					0
													0					0
													0					0
													0					0
													0					0
													0					0
													0					0
													0					0
													0					0
													0					0
													0					0
													0					0
													0					0
													0					0
													0					0
													0					0
													0					0
													0					0
													0					0
													0					0
													0					0
													0					0
													0					0
													0					0
													0					0
													0					0
													0					0
													0					0
													0					0
													0					0
													0					0
													0					0
													0					0
													0					0
													0					0
													0					0
													0					0
													0					0
													0					0
													0					0
													0					0
													0					0
													0					0
													0					0
													0					0
													0					0
													0					0
													0					0
													0					0
													0					0
													0					0
													0					0
													0					0
													0					0
													0					0
													0					0
													0					0
													0					0
													0					0
													0					0
													0					0
													0					0
													0					0
													0					0
													0					0
													0					0
													0					0
													0					0
													0					0
													0					0
													0					0
													0					0
													0					0
													0					0
													0					0
													0					0
													0					0
													0					0
													0					0
													0					0
													0					0
													0					0
													0					0
													0					0
													0					0
													0					0
													0					0
													0					0
													0					0
													0					0
													0					0
													0					0
													0					0
													0					0
													0					0
													0					0
													0					0
													0					0
													0					0
													0					0
													0					0
													0					0
													0					0
													0					0
													0					0
													0					0
													0					0
													0					0
													0					0
													0					0
													0					0
													0					0
													0					0
													0					0
													0					0
													0					0
													0					0
													0					0
													0					0
													0					0
													0					0
													0					0
													0					0
													0					0
													0					0
													0					0
													0					0
													0					0
													0					0
													0					0
													0					0
													0					0
													0					0
													0					0
													0					0
													0					0
													0					0
													0					0
													0					0
													0					0
													0					0
													0					0
													0					0
													0					0
													0					0
													0					0
													0					0
													0					0
													0					0
													0					0
													0					0
													0					0
													0					0
													0					0
													0					0
													0					0
													0					0
													0					0
													0					0
													0					0
													0					0
													0					0
													0					0
													0					0
													0					0
													0					0
													0					0
													0					0
													0					0
													0					0
													0					0
													0					0
													0					0
													0					0
													0					0
													0					0
													0					0
													0					0
													0					0
													0					0
													0					0
													0					0
													0					0
													0					0
													0					0
													0					0
													0					0
													0					0
													0					0
													0					0
													0					0
													0					0
													0					0
													0					0
													0					0
													0					0
													0					0
													0					0
													0					0
													0					0
													0					0
													0					0
													0					0
													0					0
													0					0
													0					0
													0					0
													0					0
													0					0
													0					0
													0					0
													0					0
													0					0
													0					0
													0					0
													0					0
													0					0
													0					0
													0					0
													0					0
													0					0
													0					0
													0					0
													0					0
													0					0
													0					0
													0					0
													0					0
													0					0
													0					0
													0					0
													0					0
													0					0
													0					0
													0					0
													0					0
													0					0
													0					0
													0					0
													0					0
													0					0
													0					0
													0					0
													0					0
													0					0
													0					0
													0					0
													0					0
													0					0
													0					0
													0					0
													0					0
													0					0
													0					0
													0					0
													0					0
													0					0
													0					0
													0					0
													0					0
													0					0
													0					0
													0					0
													0					0
													0					0
													0					0
													0					0
													0					0
													0					0
													0					0
													0					0
													0					0
													0					0
													0					0
													0					0
													0					0
													0					0
													0					0
													0					0
													0					0
													0					0
													0					0
													0					0
													0					0
													0					0
													0					0
													0					0
													0					0
													0					0
													0					0
													0					0
													0					0
													0					0
													0					0
													0					0
													0					0
													0					0
													0					0
													0					0
													0					0
													0					0
													0					0
													0					0
													0					0
													0					0
													0					0
													0					0
													0					0
													0					0
													0					0
													0					0
													0					0
													0					0
													0					0
													0					0
													0					0
													0					0
													0					0
													0					0
													0					0
													0					0
													0					0
													0					0
													0					0
													0					0
[truncated: 1,046,576+ more rows]
